# Supplementary material for: MmisAT and MmisP: an efficient and accurate suite of variant analysis toolkit for primary mitochondrial diseases
Source: Hum Genomics. 2023 Nov 27;17:108. doi: 10.1186/s40246-023-00557-6 (PMC10683248; doi:10.1186/s40246-023-00557-6)
Supplement: Supplementary file 2 — Additional file 2. Details of MmisP's training set. [file 40246_2023_557_MOESM2_ESM.txt]

chr	pos	rsID	ref	alt	score	PASS?	details	gene	Ensembl Gene ID	Ensembl Transcript ID	coding_transcript_length	ancestral_allele	CCR	MissenseDepletion	MissenseBadness	DisopredType	DisopredBindingType	ClinicalSignificance	PhenotypeList	NumberSubmitters	ReviewStatus	LastEvaluated	INSIDER	DeepMito	refAAFactor1	refAAFactor2	refAAFactor3	refAAFactor4	refAAFactor5	altAAFactor1	altAAFactor2	altAAFactor3	altAAFactor4	altAAFactor5	AAindex	ASAscore	hg19_Start	hg19_Stop	Description	Defects	Pathomechanisms	Synonyms	UniProt	IMPI Score	Localisation Evidence	MitoCarta3.0_Evidence	MitoCarta3.0_SubMitoLocalization	MitoCarta3.0_MitoPathways	MitoCarta2.0_Score
1	1458915	rs113107431	C	T	.	.	c.P311S	ATAD3A	ENSG00000197785	ENST00000378756	1758	C	0	0.831816016	0.366541377	.	.	Benign	not provided	1	criteria provided, single submitter	19-Jan-18	0	0.93	0.189	2.081	-1.628	0.421	-1.392	-0.228	1.399	-4.76	0.67	-2.647	1.8	62.3	1447522	1470067	ATPase family, AAA domain containing 3A	Mitochondrial quality control defects	Mitochondrial protein quality control	HAYOS|PHRINL	Q9NVI7	1	PMID28435121_hESCs: 1 | PMID14651853_Sum: 1 | PMID17519225_T_leukemia_cell_line_0: 1 | PMID17705834_embryonic_stem_cell_line_0: 1 | PMID23956156_INS.1Beta_cell_line__0: 1 | PMID18348319_heart_0: 1 | PMID19567276_skeletal_muscle_0: 1 | PMID19700791_liver_0: 1 | PMID24708184_Sum: 4 | PMID26450961_Sum: 14 | PMID15598749_T_leukemia_cell_line_0: 1 | PMID16615898_Sum: 1 | PMID23971408_neuroblastoma_.SH…	APEX_IMS, APEX_matrix, GFP, Rickettsial homolog, mito protein domain+, coexpression, MS/MS++	MIM	Mitochondrial central dogma > mtDNA maintaiNAce > mtDNA nucleoid | Mitochondrial dynamics and surveillance > Organelle contact sites | Mitochondrial dynamics and surveillance > Intramitochondrial membrane interactions	19.9
1	1460622	.	T	G	.	.	c.L406R	ATAD3A	ENSG00000197785	ENST00000378756	1758	T	0	0.031828396	0.7677277	.	.	Pathogenic	Congenital cerebellar hypoplasia|PONTOCEREBELLAR HYPOPLASIA, HYPOTONIA, AND RESPIRATORY INSUFFICIENCY SYNDROME, NEONATAL LETHAL	2	criteria provided, single submitter	30-May-19	0	0.93	-1.019	-0.987	-1.505	1.266	-0.912	1.538	-0.055	1.502	0.44	2.897	1	6.6	1447522	1470067	ATPase family, AAA domain containing 3A	Mitochondrial quality control defects	Mitochondrial protein quality control	HAYOS|PHRINL	Q9NVI7	1	PMID28435121_hESCs: 1 | PMID14651853_Sum: 1 | PMID17519225_T_leukemia_cell_line_0: 1 | PMID17705834_embryonic_stem_cell_line_0: 1 | PMID23956156_INS.1Beta_cell_line__0: 1 | PMID18348319_heart_0: 1 | PMID19567276_skeletal_muscle_0: 1 | PMID19700791_liver_0: 1 | PMID24708184_Sum: 4 | PMID26450961_Sum: 14 | PMID15598749_T_leukemia_cell_line_0: 1 | PMID16615898_Sum: 1 | PMID23971408_neuroblastoma_.SH…	APEX_IMS, APEX_matrix, GFP, Rickettsial homolog, mito protein domain+, coexpression, MS/MS++	MIM	Mitochondrial central dogma > mtDNA maintaiNAce > mtDNA nucleoid | Mitochondrial dynamics and surveillance > Organelle contact sites | Mitochondrial dynamics and surveillance > Intramitochondrial membrane interactions	19.9
1	1463157	rs78493114	G	C	.	.	c.D474H	ATAD3A	ENSG00000197785	ENST00000378756	1758	G	0	0.730094364	0.528628216	.	.	Benign	not provided	1	criteria provided, single submitter	19-Jan-18	0	0.93	1.05	0.302	-3.656	-0.259	-3.242	0.336	-0.417	-1.673	-1.474	-0.078	1.1	75.5	1447522	1470067	ATPase family, AAA domain containing 3A	Mitochondrial quality control defects	Mitochondrial protein quality control	HAYOS|PHRINL	Q9NVI7	1	PMID28435121_hESCs: 1 | PMID14651853_Sum: 1 | PMID17519225_T_leukemia_cell_line_0: 1 | PMID17705834_embryonic_stem_cell_line_0: 1 | PMID23956156_INS.1Beta_cell_line__0: 1 | PMID18348319_heart_0: 1 | PMID19567276_skeletal_muscle_0: 1 | PMID19700791_liver_0: 1 | PMID24708184_Sum: 4 | PMID26450961_Sum: 14 | PMID15598749_T_leukemia_cell_line_0: 1 | PMID16615898_Sum: 1 | PMID23971408_neuroblastoma_.SH…	APEX_IMS, APEX_matrix, GFP, Rickettsial homolog, mito protein domain+, coexpression, MS/MS++	MIM	Mitochondrial central dogma > mtDNA maintaiNAce > mtDNA nucleoid | Mitochondrial dynamics and surveillance > Organelle contact sites | Mitochondrial dynamics and surveillance > Intramitochondrial membrane interactions	19.9
1	1464679	rs1057517686	C	T	.	.	c.R528W	ATAD3A	ENSG00000197785	ENST00000378756	1758	C	0	0.730094364	0.394057305	.	.	Pathogenic/Likely pathogenic	Harel-Yoon syndrome|not provided	4	criteria provided, multiple submitters, no conflicts	8-Feb-18	0	0.93	1.538	-0.055	1.502	0.44	2.897	-0.595	0.009	0.672	-2.128	-0.184	0.4	120.3	1447522	1470067	ATPase family, AAA domain containing 3A	Mitochondrial quality control defects	Mitochondrial protein quality control	HAYOS|PHRINL	Q9NVI7	1	PMID28435121_hESCs: 1 | PMID14651853_Sum: 1 | PMID17519225_T_leukemia_cell_line_0: 1 | PMID17705834_embryonic_stem_cell_line_0: 1 | PMID23956156_INS.1Beta_cell_line__0: 1 | PMID18348319_heart_0: 1 | PMID19567276_skeletal_muscle_0: 1 | PMID19700791_liver_0: 1 | PMID24708184_Sum: 4 | PMID26450961_Sum: 14 | PMID15598749_T_leukemia_cell_line_0: 1 | PMID16615898_Sum: 1 | PMID23971408_neuroblastoma_.SH…	APEX_IMS, APEX_matrix, GFP, Rickettsial homolog, mito protein domain+, coexpression, MS/MS++	MIM	Mitochondrial central dogma > mtDNA maintaiNAce > mtDNA nucleoid | Mitochondrial dynamics and surveillance > Organelle contact sites | Mitochondrial dynamics and surveillance > Intramitochondrial membrane interactions	19.9
1	1469423	rs200240134	G	A	.	.	c.G578R	ATAD3A	ENSG00000197785	ENST00000378756	1758	G	0	0.730094364	0.53810599	*	^	Likely benign	not provided	1	criteria provided, single submitter	15-Jan-18	0	0.93	-0.384	1.652	1.33	1.045	2.064	1.538	-0.055	1.502	0.44	2.897	0.6	56.6	1447522	1470067	ATPase family, AAA domain containing 3A	Mitochondrial quality control defects	Mitochondrial protein quality control	HAYOS|PHRINL	Q9NVI7	1	PMID28435121_hESCs: 1 | PMID14651853_Sum: 1 | PMID17519225_T_leukemia_cell_line_0: 1 | PMID17705834_embryonic_stem_cell_line_0: 1 | PMID23956156_INS.1Beta_cell_line__0: 1 | PMID18348319_heart_0: 1 | PMID19567276_skeletal_muscle_0: 1 | PMID19700791_liver_0: 1 | PMID24708184_Sum: 4 | PMID26450961_Sum: 14 | PMID15598749_T_leukemia_cell_line_0: 1 | PMID16615898_Sum: 1 | PMID23971408_neuroblastoma_.SH…	APEX_IMS, APEX_matrix, GFP, Rickettsial homolog, mito protein domain+, coexpression, MS/MS++	MIM	Mitochondrial central dogma > mtDNA maintaiNAce > mtDNA nucleoid | Mitochondrial dynamics and surveillance > Organelle contact sites | Mitochondrial dynamics and surveillance > Intramitochondrial membrane interactions	19.9
1	12049226	.	A	G	.	.	c.M1V	MFN2	ENSG00000116688	ENST00000235329	2271	A	18.0326	NA	NA	*	^	Likely pathogenic	not provided	1	criteria provided, single submitter	30-Nov-17	0	0.92	-0.663	-1.524	2.219	-1.005	1.212	-1.337	-0.279	-0.544	1.242	-1.262	0.8	112.1	12040237	12073572	mitofusin 2	Mitochondrial quality control defects	Mitochondrial dynamics	CMT2A|CMT2A2|CMT2A2A|CMT2A2B|CPRP1|HMSN6A|HSG|MARF	O95140	1	PMID28435121_hESCs: 1 | PMID17705834_embryonic_stem_cell_line_0: 1 | PMID18348319_heart_0: 1 | PMID24708184_Sum: 4 | PMID26450961_Sum: 10 | MS_Placenta_Sum: 1 | MS_Brain_Sum: 5 | MS_Liver_Sum: 1 | MS_Heart_Sum: 1 | MTS_Mean: 0.2358625 | hela_subcell_location_Mitochondrion: 1 | compartments_knowledge_difference: 0.2 | Comm_Mito_Ratio: 0.786 |	literature, mito protein domain+, induction, coexpression, MS/MS+	MOM	Mitochondrial dynamics and surveillance > Fusion | Mitochondrial dynamics and surveillance > Organelle contact sites	18.7
1	12049379	.	G	A	.	.	c.E52K	MFN2	ENSG00000116688	ENST00000235329	2271	G	56.2183	0.566566416	0.475595177	.	.	Likely pathogenic	Charcot-Marie-Tooth disease, axonal, autosomal recessive, type 2A2B	1	no assertion criteria provided	25-Apr-18	0	0.92	1.357	-1.453	1.477	0.113	-0.837	1.831	-0.561	0.533	-0.277	1.648	4.3	79.5	12040237	12073572	mitofusin 2	Mitochondrial quality control defects	Mitochondrial dynamics	CMT2A|CMT2A2|CMT2A2A|CMT2A2B|CPRP1|HMSN6A|HSG|MARF	O95140	1	PMID28435121_hESCs: 1 | PMID17705834_embryonic_stem_cell_line_0: 1 | PMID18348319_heart_0: 1 | PMID24708184_Sum: 4 | PMID26450961_Sum: 10 | MS_Placenta_Sum: 1 | MS_Brain_Sum: 5 | MS_Liver_Sum: 1 | MS_Heart_Sum: 1 | MTS_Mean: 0.2358625 | hela_subcell_location_Mitochondrion: 1 | compartments_knowledge_difference: 0.2 | Comm_Mito_Ratio: 0.786 |	literature, mito protein domain+, induction, coexpression, MS/MS+	MOM	Mitochondrial dynamics and surveillance > Fusion | Mitochondrial dynamics and surveillance > Organelle contact sites	18.7
1	12052641	rs28940296	G	A	.	.	c.V69I	MFN2	ENSG00000116688	ENST00000235329	2271	G	0	0.566566416	0.161188039	.	.	Likely benign	Hereditary motor and sensory neuropathy with optic atrophy|Charcot-Marie-Tooth disease, type 2	1	criteria provided, single submitter	27-Apr-17	0	0.92	-1.337	-0.279	-0.544	1.242	-1.262	-1.239	-0.547	2.131	0.393	0.816	10.9	52.2	12040237	12073572	mitofusin 2	Mitochondrial quality control defects	Mitochondrial dynamics	CMT2A|CMT2A2|CMT2A2A|CMT2A2B|CPRP1|HMSN6A|HSG|MARF	O95140	1	PMID28435121_hESCs: 1 | PMID17705834_embryonic_stem_cell_line_0: 1 | PMID18348319_heart_0: 1 | PMID24708184_Sum: 4 | PMID26450961_Sum: 10 | MS_Placenta_Sum: 1 | MS_Brain_Sum: 5 | MS_Liver_Sum: 1 | MS_Heart_Sum: 1 | MTS_Mean: 0.2358625 | hela_subcell_location_Mitochondrion: 1 | compartments_knowledge_difference: 0.2 | Comm_Mito_Ratio: 0.786 |	literature, mito protein domain+, induction, coexpression, MS/MS+	MOM	Mitochondrial dynamics and surveillance > Fusion | Mitochondrial dynamics and surveillance > Organelle contact sites	18.7
1	12052641	rs28940296	G	T	.	.	c.V69F	MFN2	ENSG00000116688	ENST00000235329	2271	G	0	0.566566416	0.654044042	.	.	Pathogenic	Charcot-Marie-Tooth disease, type 2A2A	1	no assertion criteria provided	11-May-04	0	0.92	-1.337	-0.279	-0.544	1.242	-1.262	-1.006	-0.59	1.891	-0.397	0.412	1.5	52.2	12040237	12073572	mitofusin 2	Mitochondrial quality control defects	Mitochondrial dynamics	CMT2A|CMT2A2|CMT2A2A|CMT2A2B|CPRP1|HMSN6A|HSG|MARF	O95140	1	PMID28435121_hESCs: 1 | PMID17705834_embryonic_stem_cell_line_0: 1 | PMID18348319_heart_0: 1 | PMID24708184_Sum: 4 | PMID26450961_Sum: 10 | MS_Placenta_Sum: 1 | MS_Brain_Sum: 5 | MS_Liver_Sum: 1 | MS_Heart_Sum: 1 | MTS_Mean: 0.2358625 | hela_subcell_location_Mitochondrion: 1 | compartments_knowledge_difference: 0.2 | Comm_Mito_Ratio: 0.786 |	literature, mito protein domain+, induction, coexpression, MS/MS+	MOM	Mitochondrial dynamics and surveillance > Fusion | Mitochondrial dynamics and surveillance > Organelle contact sites	18.7
1	12052698	.	A	T	.	.	c.I88F	MFN2	ENSG00000116688	ENST00000235329	2271	A	80.6254	0.566566416	0.856424106	.	.	Likely pathogenic	Charcot-Marie-Tooth disease, type 2	1	criteria provided, single submitter	31-Jan-19	0	0.92	-1.239	-0.547	2.131	0.393	0.816	-1.006	-0.59	1.891	-0.397	0.412	1.4	12	12040237	12073572	mitofusin 2	Mitochondrial quality control defects	Mitochondrial dynamics	CMT2A|CMT2A2|CMT2A2A|CMT2A2B|CPRP1|HMSN6A|HSG|MARF	O95140	1	PMID28435121_hESCs: 1 | PMID17705834_embryonic_stem_cell_line_0: 1 | PMID18348319_heart_0: 1 | PMID24708184_Sum: 4 | PMID26450961_Sum: 10 | MS_Placenta_Sum: 1 | MS_Brain_Sum: 5 | MS_Liver_Sum: 1 | MS_Heart_Sum: 1 | MTS_Mean: 0.2358625 | hela_subcell_location_Mitochondrion: 1 | compartments_knowledge_difference: 0.2 | Comm_Mito_Ratio: 0.786 |	literature, mito protein domain+, induction, coexpression, MS/MS+	MOM	Mitochondrial dynamics and surveillance > Fusion | Mitochondrial dynamics and surveillance > Organelle contact sites	18.7
1	12052711	.	T	C	.	.	c.L92P	MFN2	ENSG00000116688	ENST00000235329	2271	T	80.6254	0.566566416	0.883389724	.	.	Pathogenic	Charcot-Marie-Tooth disease|Charcot-Marie-Tooth disease, type 2	2	criteria provided, single submitter	26-Mar-19	0	0.92	-1.019	-0.987	-1.505	1.266	-0.912	0.189	2.081	-1.628	0.421	-1.392	0.9	9.4	12040237	12073572	mitofusin 2	Mitochondrial quality control defects	Mitochondrial dynamics	CMT2A|CMT2A2|CMT2A2A|CMT2A2B|CPRP1|HMSN6A|HSG|MARF	O95140	1	PMID28435121_hESCs: 1 | PMID17705834_embryonic_stem_cell_line_0: 1 | PMID18348319_heart_0: 1 | PMID24708184_Sum: 4 | PMID26450961_Sum: 10 | MS_Placenta_Sum: 1 | MS_Brain_Sum: 5 | MS_Liver_Sum: 1 | MS_Heart_Sum: 1 | MTS_Mean: 0.2358625 | hela_subcell_location_Mitochondrion: 1 | compartments_knowledge_difference: 0.2 | Comm_Mito_Ratio: 0.786 |	literature, mito protein domain+, induction, coexpression, MS/MS+	MOM	Mitochondrial dynamics and surveillance > Fusion | Mitochondrial dynamics and surveillance > Organelle contact sites	18.7
1	12052716	.	C	G	.	.	c.R94G	MFN2	ENSG00000116688	ENST00000235329	2271	C	80.6254	0.566566416	0.617702943	.	.	Pathogenic	Charcot-Marie-Tooth disease|not provided|Charcot-Marie-Tooth disease, type 2	3	criteria provided, multiple submitters, no conflicts	6-Aug-19	1	0.92	1.538	-0.055	1.502	0.44	2.897	-0.384	1.652	1.33	1.045	2.064	0.4	135.5	12040237	12073572	mitofusin 2	Mitochondrial quality control defects	Mitochondrial dynamics	CMT2A|CMT2A2|CMT2A2A|CMT2A2B|CPRP1|HMSN6A|HSG|MARF	O95140	1	PMID28435121_hESCs: 1 | PMID17705834_embryonic_stem_cell_line_0: 1 | PMID18348319_heart_0: 1 | PMID24708184_Sum: 4 | PMID26450961_Sum: 10 | MS_Placenta_Sum: 1 | MS_Brain_Sum: 5 | MS_Liver_Sum: 1 | MS_Heart_Sum: 1 | MTS_Mean: 0.2358625 | hela_subcell_location_Mitochondrion: 1 | compartments_knowledge_difference: 0.2 | Comm_Mito_Ratio: 0.786 |	literature, mito protein domain+, induction, coexpression, MS/MS+	MOM	Mitochondrial dynamics and surveillance > Fusion | Mitochondrial dynamics and surveillance > Organelle contact sites	18.7
1	12052716	rs119103263	C	T	.	.	c.R94W	MFN2	ENSG00000116688	ENST00000235329	2271	C	80.6254	0.566566416	0.394057305	.	.	Pathogenic	Charcot-Marie-Tooth disease, type 2A2A|Hereditary motor and sensory neuropathy with optic atrophy|Charcot-Marie-Tooth disease, type 2|not provided|14 conditions|Charcot-Marie-Tooth disease	8	criteria provided, multiple submitters, no conflicts	26-Nov-19	1	0.92	1.538	-0.055	1.502	0.44	2.897	-0.595	0.009	0.672	-2.128	-0.184	0.4	135.5	12040237	12073572	mitofusin 2	Mitochondrial quality control defects	Mitochondrial dynamics	CMT2A|CMT2A2|CMT2A2A|CMT2A2B|CPRP1|HMSN6A|HSG|MARF	O95140	1	PMID28435121_hESCs: 1 | PMID17705834_embryonic_stem_cell_line_0: 1 | PMID18348319_heart_0: 1 | PMID24708184_Sum: 4 | PMID26450961_Sum: 10 | MS_Placenta_Sum: 1 | MS_Brain_Sum: 5 | MS_Liver_Sum: 1 | MS_Heart_Sum: 1 | MTS_Mean: 0.2358625 | hela_subcell_location_Mitochondrion: 1 | compartments_knowledge_difference: 0.2 | Comm_Mito_Ratio: 0.786 |	literature, mito protein domain+, induction, coexpression, MS/MS+	MOM	Mitochondrial dynamics and surveillance > Fusion | Mitochondrial dynamics and surveillance > Organelle contact sites	18.7
1	12052717	rs28940291	G	A	.	.	c.R94Q	MFN2	ENSG00000116688	ENST00000235329	2271	G	0	0.566566416	0.50061869	.	.	Pathogenic	Charcot-Marie-Tooth disease, type 2A2A|not provided|Charcot-Marie-Tooth disease, type 2|Charcot-Marie-Tooth disease	5	criteria provided, multiple submitters, no conflicts	23-Oct-19	1	0.92	1.538	-0.055	1.502	0.44	2.897	0.931	-0.179	-3.005	-0.503	-1.853	3.3	135.5	12040237	12073572	mitofusin 2	Mitochondrial quality control defects	Mitochondrial dynamics	CMT2A|CMT2A2|CMT2A2A|CMT2A2B|CPRP1|HMSN6A|HSG|MARF	O95140	1	PMID28435121_hESCs: 1 | PMID17705834_embryonic_stem_cell_line_0: 1 | PMID18348319_heart_0: 1 | PMID24708184_Sum: 4 | PMID26450961_Sum: 10 | MS_Placenta_Sum: 1 | MS_Brain_Sum: 5 | MS_Liver_Sum: 1 | MS_Heart_Sum: 1 | MTS_Mean: 0.2358625 | hela_subcell_location_Mitochondrion: 1 | compartments_knowledge_difference: 0.2 | Comm_Mito_Ratio: 0.786 |	literature, mito protein domain+, induction, coexpression, MS/MS+	MOM	Mitochondrial dynamics and surveillance > Fusion | Mitochondrial dynamics and surveillance > Organelle contact sites	18.7
1	12052721	.	G	C	.	.	c.R95S	MFN2	ENSG00000116688	ENST00000235329	2271	G	30.3633	0.566566416	0.477517423	.	.	Likely pathogenic	Charcot-Marie-Tooth disease, type 2	1	criteria provided, single submitter	22-May-19	1	0.92	1.538	-0.055	1.502	0.44	2.897	-0.228	1.399	-4.76	0.67	-2.647	1.4	100.4	12040237	12073572	mitofusin 2	Mitochondrial quality control defects	Mitochondrial dynamics	CMT2A|CMT2A2|CMT2A2A|CMT2A2B|CPRP1|HMSN6A|HSG|MARF	O95140	1	PMID28435121_hESCs: 1 | PMID17705834_embryonic_stem_cell_line_0: 1 | PMID18348319_heart_0: 1 | PMID24708184_Sum: 4 | PMID26450961_Sum: 10 | MS_Placenta_Sum: 1 | MS_Brain_Sum: 5 | MS_Liver_Sum: 1 | MS_Heart_Sum: 1 | MTS_Mean: 0.2358625 | hela_subcell_location_Mitochondrion: 1 | compartments_knowledge_difference: 0.2 | Comm_Mito_Ratio: 0.786 |	literature, mito protein domain+, induction, coexpression, MS/MS+	MOM	Mitochondrial dynamics and surveillance > Fusion | Mitochondrial dynamics and surveillance > Organelle contact sites	18.7
1	12056219	.	C	G	.	.	c.S106R	MFN2	ENSG00000116688	ENST00000235329	2271	C	92.5657	0.566566416	0.470986085	.	.	Likely pathogenic	Charcot-Marie-Tooth disease, type 2	1	criteria provided, single submitter	15-Nov-19	0	0.92	-0.228	1.399	-4.76	0.67	-2.647	1.538	-0.055	1.502	0.44	2.897	1.9	62.3	12040237	12073572	mitofusin 2	Mitochondrial quality control defects	Mitochondrial dynamics	CMT2A|CMT2A2|CMT2A2A|CMT2A2B|CPRP1|HMSN6A|HSG|MARF	O95140	1	PMID28435121_hESCs: 1 | PMID17705834_embryonic_stem_cell_line_0: 1 | PMID18348319_heart_0: 1 | PMID24708184_Sum: 4 | PMID26450961_Sum: 10 | MS_Placenta_Sum: 1 | MS_Brain_Sum: 5 | MS_Liver_Sum: 1 | MS_Heart_Sum: 1 | MTS_Mean: 0.2358625 | hela_subcell_location_Mitochondrion: 1 | compartments_knowledge_difference: 0.2 | Comm_Mito_Ratio: 0.786 |	literature, mito protein domain+, induction, coexpression, MS/MS+	MOM	Mitochondrial dynamics and surveillance > Fusion | Mitochondrial dynamics and surveillance > Organelle contact sites	18.7
1	12056235	rs757937208	G	A	.	.	c.V112M	MFN2	ENSG00000116688	ENST00000235329	2271	G	0	0.566566416	0.359925753	.	.	Likely pathogenic	Charcot-Marie-Tooth disease, axonal, autosomal recessive, type 2A2B	2	criteria provided, multiple submitters, no conflicts	7-Aug-18	0	0.92	-1.337	-0.279	-0.544	1.242	-1.262	-0.663	-1.524	2.219	-1.005	1.212	3.4	3.5	12040237	12073572	mitofusin 2	Mitochondrial quality control defects	Mitochondrial dynamics	CMT2A|CMT2A2|CMT2A2A|CMT2A2B|CPRP1|HMSN6A|HSG|MARF	O95140	1	PMID28435121_hESCs: 1 | PMID17705834_embryonic_stem_cell_line_0: 1 | PMID18348319_heart_0: 1 | PMID24708184_Sum: 4 | PMID26450961_Sum: 10 | MS_Placenta_Sum: 1 | MS_Brain_Sum: 5 | MS_Liver_Sum: 1 | MS_Heart_Sum: 1 | MTS_Mean: 0.2358625 | hela_subcell_location_Mitochondrion: 1 | compartments_knowledge_difference: 0.2 | Comm_Mito_Ratio: 0.786 |	literature, mito protein domain+, induction, coexpression, MS/MS+	MOM	Mitochondrial dynamics and surveillance > Fusion | Mitochondrial dynamics and surveillance > Organelle contact sites	18.7
1	12056337	rs863224969	C	T	.	.	c.L146F	MFN2	ENSG00000116688	ENST00000235329	2271	C	56.2183	0.566566416	0.438187171	.	.	Likely pathogenic	Charcot-Marie-Tooth disease, type 2A2A|not provided	2	criteria provided, multiple submitters, no conflicts	31-Jan-17	0	0.92	-1.019	-0.987	-1.505	1.266	-0.912	-1.006	-0.59	1.891	-0.397	0.412	3.7	19.7	12040237	12073572	mitofusin 2	Mitochondrial quality control defects	Mitochondrial dynamics	CMT2A|CMT2A2|CMT2A2A|CMT2A2B|CPRP1|HMSN6A|HSG|MARF	O95140	1	PMID28435121_hESCs: 1 | PMID17705834_embryonic_stem_cell_line_0: 1 | PMID18348319_heart_0: 1 | PMID24708184_Sum: 4 | PMID26450961_Sum: 10 | MS_Placenta_Sum: 1 | MS_Brain_Sum: 5 | MS_Liver_Sum: 1 | MS_Heart_Sum: 1 | MTS_Mean: 0.2358625 | hela_subcell_location_Mitochondrion: 1 | compartments_knowledge_difference: 0.2 | Comm_Mito_Ratio: 0.786 |	literature, mito protein domain+, induction, coexpression, MS/MS+	MOM	Mitochondrial dynamics and surveillance > Fusion | Mitochondrial dynamics and surveillance > Organelle contact sites	18.7
1	12057358	rs879253861	T	G	.	.	c.V160G	MFN2	ENSG00000116688	ENST00000235329	2271	T	35.9089	0.566566416	0.634380469	.	.	Likely pathogenic	Charcot-Marie-Tooth disease, type 2A2A	1	criteria provided, single submitter	18-Aug-15	0	0.92	-1.337	-0.279	-0.544	1.242	-1.262	-0.384	1.652	1.33	1.045	2.064	0.4	10.3	12040237	12073572	mitofusin 2	Mitochondrial quality control defects	Mitochondrial dynamics	CMT2A|CMT2A2|CMT2A2A|CMT2A2B|CPRP1|HMSN6A|HSG|MARF	O95140	1	PMID28435121_hESCs: 1 | PMID17705834_embryonic_stem_cell_line_0: 1 | PMID18348319_heart_0: 1 | PMID24708184_Sum: 4 | PMID26450961_Sum: 10 | MS_Placenta_Sum: 1 | MS_Brain_Sum: 5 | MS_Liver_Sum: 1 | MS_Heart_Sum: 1 | MTS_Mean: 0.2358625 | hela_subcell_location_Mitochondrion: 1 | compartments_knowledge_difference: 0.2 | Comm_Mito_Ratio: 0.786 |	literature, mito protein domain+, induction, coexpression, MS/MS+	MOM	Mitochondrial dynamics and surveillance > Fusion | Mitochondrial dynamics and surveillance > Organelle contact sites	18.7
1	12057372	rs119103262	C	G	.	.	c.H165D	MFN2	ENSG00000116688	ENST00000235329	2271	C	94.4247	0.566566416	0.693393943	.	.	Pathogenic	Charcot-Marie-Tooth disease, type 2A2A|Charcot-Marie-Tooth disease|Charcot-Marie-Tooth disease, type 2	3	criteria provided, single submitter	29-Aug-19	0	0.92	0.336	-0.417	-1.673	-1.474	-0.078	1.05	0.302	-3.656	-0.259	-3.242	0.3	98.5	12040237	12073572	mitofusin 2	Mitochondrial quality control defects	Mitochondrial dynamics	CMT2A|CMT2A2|CMT2A2A|CMT2A2B|CPRP1|HMSN6A|HSG|MARF	O95140	1	PMID28435121_hESCs: 1 | PMID17705834_embryonic_stem_cell_line_0: 1 | PMID18348319_heart_0: 1 | PMID24708184_Sum: 4 | PMID26450961_Sum: 10 | MS_Placenta_Sum: 1 | MS_Brain_Sum: 5 | MS_Liver_Sum: 1 | MS_Heart_Sum: 1 | MTS_Mean: 0.2358625 | hela_subcell_location_Mitochondrion: 1 | compartments_knowledge_difference: 0.2 | Comm_Mito_Ratio: 0.786 |	literature, mito protein domain+, induction, coexpression, MS/MS+	MOM	Mitochondrial dynamics and surveillance > Fusion | Mitochondrial dynamics and surveillance > Organelle contact sites	18.7
1	12057372	.	C	T	.	.	c.H165Y	MFN2	ENSG00000116688	ENST00000235329	2271	C	94.4247	0.566566416	0.505743855	.	.	Pathogenic	not specified|Charcot-Marie-Tooth disease|Charcot-Marie-Tooth disease, type 2	3	criteria provided, multiple submitters, no conflicts	7-Sep-18	0	0.92	0.336	-0.417	-1.673	-1.474	-0.078	0.26	0.83	3.097	-0.838	1.512	1.7	98.5	12040237	12073572	mitofusin 2	Mitochondrial quality control defects	Mitochondrial dynamics	CMT2A|CMT2A2|CMT2A2A|CMT2A2B|CPRP1|HMSN6A|HSG|MARF	O95140	1	PMID28435121_hESCs: 1 | PMID17705834_embryonic_stem_cell_line_0: 1 | PMID18348319_heart_0: 1 | PMID24708184_Sum: 4 | PMID26450961_Sum: 10 | MS_Placenta_Sum: 1 | MS_Brain_Sum: 5 | MS_Liver_Sum: 1 | MS_Heart_Sum: 1 | MTS_Mean: 0.2358625 | hela_subcell_location_Mitochondrion: 1 | compartments_knowledge_difference: 0.2 | Comm_Mito_Ratio: 0.786 |	literature, mito protein domain+, induction, coexpression, MS/MS+	MOM	Mitochondrial dynamics and surveillance > Fusion | Mitochondrial dynamics and surveillance > Organelle contact sites	18.7
1	12057373	rs863224970	A	G	.	.	c.H165R	MFN2	ENSG00000116688	ENST00000235329	2271	A	94.4247	0.566566416	0.560774246	.	.	Pathogenic	Charcot-Marie-Tooth disease, type 2A2A|not provided|Charcot-Marie-Tooth disease, type 2	3	criteria provided, multiple submitters, no conflicts	18-Apr-18	0	0.92	0.336	-0.417	-1.673	-1.474	-0.078	1.538	-0.055	1.502	0.44	2.897	1.3	98.5	12040237	12073572	mitofusin 2	Mitochondrial quality control defects	Mitochondrial dynamics	CMT2A|CMT2A2|CMT2A2A|CMT2A2B|CPRP1|HMSN6A|HSG|MARF	O95140	1	PMID28435121_hESCs: 1 | PMID17705834_embryonic_stem_cell_line_0: 1 | PMID18348319_heart_0: 1 | PMID24708184_Sum: 4 | PMID26450961_Sum: 10 | MS_Placenta_Sum: 1 | MS_Brain_Sum: 5 | MS_Liver_Sum: 1 | MS_Heart_Sum: 1 | MTS_Mean: 0.2358625 | hela_subcell_location_Mitochondrion: 1 | compartments_knowledge_difference: 0.2 | Comm_Mito_Ratio: 0.786 |	literature, mito protein domain+, induction, coexpression, MS/MS+	MOM	Mitochondrial dynamics and surveillance > Fusion | Mitochondrial dynamics and surveillance > Organelle contact sites	18.7
1	12057376	.	C	T	.	.	c.A166V	MFN2	ENSG00000116688	ENST00000235329	2271	C	94.4247	0.566566416	0.352313408	.	.	Pathogenic/Likely pathogenic	Charcot-Marie-Tooth disease, type 2|Charcot-Marie-Tooth disease, type 2A2A	2	criteria provided, multiple submitters, no conflicts	28-May-19	0	0.92	-0.591	-1.302	-0.733	1.57	-0.146	-1.337	-0.279	-0.544	1.242	-1.262	3.7	29.3	12040237	12073572	mitofusin 2	Mitochondrial quality control defects	Mitochondrial dynamics	CMT2A|CMT2A2|CMT2A2A|CMT2A2B|CPRP1|HMSN6A|HSG|MARF	O95140	1	PMID28435121_hESCs: 1 | PMID17705834_embryonic_stem_cell_line_0: 1 | PMID18348319_heart_0: 1 | PMID24708184_Sum: 4 | PMID26450961_Sum: 10 | MS_Placenta_Sum: 1 | MS_Brain_Sum: 5 | MS_Liver_Sum: 1 | MS_Heart_Sum: 1 | MTS_Mean: 0.2358625 | hela_subcell_location_Mitochondrion: 1 | compartments_knowledge_difference: 0.2 | Comm_Mito_Ratio: 0.786 |	literature, mito protein domain+, induction, coexpression, MS/MS+	MOM	Mitochondrial dynamics and surveillance > Fusion | Mitochondrial dynamics and surveillance > Organelle contact sites	18.7
1	12057405	rs879253862	G	A	.	.	c.G176S	MFN2	ENSG00000116688	ENST00000235329	2271	G	56.8627	0.566566416	0.350907967	.	.	Likely pathogenic	Charcot-Marie-Tooth disease, type 2A2A|Charcot-Marie-Tooth disease, axonal, autosomal recessive, type 2A2B	1	criteria provided, single submitter	18-Aug-15	0	0.92	-0.384	1.652	1.33	1.045	2.064	-0.228	1.399	-4.76	0.67	-2.647	3.3	34.9	12040237	12073572	mitofusin 2	Mitochondrial quality control defects	Mitochondrial dynamics	CMT2A|CMT2A2|CMT2A2A|CMT2A2B|CPRP1|HMSN6A|HSG|MARF	O95140	1	PMID28435121_hESCs: 1 | PMID17705834_embryonic_stem_cell_line_0: 1 | PMID18348319_heart_0: 1 | PMID24708184_Sum: 4 | PMID26450961_Sum: 10 | MS_Placenta_Sum: 1 | MS_Brain_Sum: 5 | MS_Liver_Sum: 1 | MS_Heart_Sum: 1 | MTS_Mean: 0.2358625 | hela_subcell_location_Mitochondrion: 1 | compartments_knowledge_difference: 0.2 | Comm_Mito_Ratio: 0.786 |	literature, mito protein domain+, induction, coexpression, MS/MS+	MOM	Mitochondrial dynamics and surveillance > Fusion | Mitochondrial dynamics and surveillance > Organelle contact sites	18.7
1	12057420	rs863224064	G	A	.	.	c.V181M	MFN2	ENSG00000116688	ENST00000235329	2271	G	0	0.566566416	0.359925753	.	.	Likely pathogenic	not provided	1	criteria provided, single submitter	9-Dec-13	0	0.92	-1.337	-0.279	-0.544	1.242	-1.262	-0.663	-1.524	2.219	-1.005	1.212	3.4	7.5	12040237	12073572	mitofusin 2	Mitochondrial quality control defects	Mitochondrial dynamics	CMT2A|CMT2A2|CMT2A2A|CMT2A2B|CPRP1|HMSN6A|HSG|MARF	O95140	1	PMID28435121_hESCs: 1 | PMID17705834_embryonic_stem_cell_line_0: 1 | PMID18348319_heart_0: 1 | PMID24708184_Sum: 4 | PMID26450961_Sum: 10 | MS_Placenta_Sum: 1 | MS_Brain_Sum: 5 | MS_Liver_Sum: 1 | MS_Heart_Sum: 1 | MTS_Mean: 0.2358625 | hela_subcell_location_Mitochondrion: 1 | compartments_knowledge_difference: 0.2 | Comm_Mito_Ratio: 0.786 |	literature, mito protein domain+, induction, coexpression, MS/MS+	MOM	Mitochondrial dynamics and surveillance > Fusion | Mitochondrial dynamics and surveillance > Organelle contact sites	18.7
1	12058855	rs1064794315	G	T	.	.	c.D210Y	MFN2	ENSG00000116688	ENST00000235329	2271	G	92.8056	0.566566416	0.571408726	.	.	Pathogenic	not provided	1	criteria provided, single submitter	22-Feb-17	0	0.92	1.05	0.302	-3.656	-0.259	-3.242	0.26	0.83	3.097	-0.838	1.512	0.4	37.4	12040237	12073572	mitofusin 2	Mitochondrial quality control defects	Mitochondrial dynamics	CMT2A|CMT2A2|CMT2A2A|CMT2A2B|CPRP1|HMSN6A|HSG|MARF	O95140	1	PMID28435121_hESCs: 1 | PMID17705834_embryonic_stem_cell_line_0: 1 | PMID18348319_heart_0: 1 | PMID24708184_Sum: 4 | PMID26450961_Sum: 10 | MS_Placenta_Sum: 1 | MS_Brain_Sum: 5 | MS_Liver_Sum: 1 | MS_Heart_Sum: 1 | MTS_Mean: 0.2358625 | hela_subcell_location_Mitochondrion: 1 | compartments_knowledge_difference: 0.2 | Comm_Mito_Ratio: 0.786 |	literature, mito protein domain+, induction, coexpression, MS/MS+	MOM	Mitochondrial dynamics and surveillance > Fusion | Mitochondrial dynamics and surveillance > Organelle contact sites	18.7
1	12058874	rs387906990	T	C	.	.	c.F216S	MFN2	ENSG00000116688	ENST00000235329	2271	T	0	0.566566416	1	.	.	Pathogenic/Likely pathogenic	Charcot-Marie-Tooth disease, axonal, autosomal recessive, type 2A2B|not provided|Charcot-Marie-Tooth disease, type 2	4	criteria provided, multiple submitters, no conflicts	24-Apr-18	0	0.92	-1.006	-0.59	1.891	-0.397	0.412	-0.228	1.399	-4.76	0.67	-2.647	0.5	11.4	12040237	12073572	mitofusin 2	Mitochondrial quality control defects	Mitochondrial dynamics	CMT2A|CMT2A2|CMT2A2A|CMT2A2B|CPRP1|HMSN6A|HSG|MARF	O95140	1	PMID28435121_hESCs: 1 | PMID17705834_embryonic_stem_cell_line_0: 1 | PMID18348319_heart_0: 1 | PMID24708184_Sum: 4 | PMID26450961_Sum: 10 | MS_Placenta_Sum: 1 | MS_Brain_Sum: 5 | MS_Liver_Sum: 1 | MS_Heart_Sum: 1 | MTS_Mean: 0.2358625 | hela_subcell_location_Mitochondrion: 1 | compartments_knowledge_difference: 0.2 | Comm_Mito_Ratio: 0.786 |	literature, mito protein domain+, induction, coexpression, MS/MS+	MOM	Mitochondrial dynamics and surveillance > Fusion | Mitochondrial dynamics and surveillance > Organelle contact sites	18.7
1	12058886	rs879254010	C	T	.	.	c.A220V	MFN2	ENSG00000116688	ENST00000235329	2271	C	98.2466	0.566566416	0.352313408	.	.	Likely pathogenic	not provided	1	criteria provided, single submitter	25-Jul-17	0	0.92	-0.591	-1.302	-0.733	1.57	-0.146	-1.337	-0.279	-0.544	1.242	-1.262	3.7	1.4	12040237	12073572	mitofusin 2	Mitochondrial quality control defects	Mitochondrial dynamics	CMT2A|CMT2A2|CMT2A2A|CMT2A2B|CPRP1|HMSN6A|HSG|MARF	O95140	1	PMID28435121_hESCs: 1 | PMID17705834_embryonic_stem_cell_line_0: 1 | PMID18348319_heart_0: 1 | PMID24708184_Sum: 4 | PMID26450961_Sum: 10 | MS_Placenta_Sum: 1 | MS_Brain_Sum: 5 | MS_Liver_Sum: 1 | MS_Heart_Sum: 1 | MTS_Mean: 0.2358625 | hela_subcell_location_Mitochondrion: 1 | compartments_knowledge_difference: 0.2 | Comm_Mito_Ratio: 0.786 |	literature, mito protein domain+, induction, coexpression, MS/MS+	MOM	Mitochondrial dynamics and surveillance > Fusion | Mitochondrial dynamics and surveillance > Organelle contact sites	18.7
1	12058918	.	T	A	.	.	c.S231T	MFN2	ENSG00000116688	ENST00000235329	2271	T	98.2466	0.566566416	0.268091518	.	.	Likely pathogenic	not provided	1	criteria provided, single submitter	1-Feb-19	0	0.92	-0.228	1.399	-4.76	0.67	-2.647	-0.032	0.326	2.213	0.908	1.313	6.9	33.4	12040237	12073572	mitofusin 2	Mitochondrial quality control defects	Mitochondrial dynamics	CMT2A|CMT2A2|CMT2A2A|CMT2A2B|CPRP1|HMSN6A|HSG|MARF	O95140	1	PMID28435121_hESCs: 1 | PMID17705834_embryonic_stem_cell_line_0: 1 | PMID18348319_heart_0: 1 | PMID24708184_Sum: 4 | PMID26450961_Sum: 10 | MS_Placenta_Sum: 1 | MS_Brain_Sum: 5 | MS_Liver_Sum: 1 | MS_Heart_Sum: 1 | MTS_Mean: 0.2358625 | hela_subcell_location_Mitochondrion: 1 | compartments_knowledge_difference: 0.2 | Comm_Mito_Ratio: 0.786 |	literature, mito protein domain+, induction, coexpression, MS/MS+	MOM	Mitochondrial dynamics and surveillance > Fusion | Mitochondrial dynamics and surveillance > Organelle contact sites	18.7
1	12058919	.	C	T	.	.	c.S231F	MFN2	ENSG00000116688	ENST00000235329	2271	C	98.2466	0.566566416	0.448466224	.	.	Likely pathogenic	Charcot-Marie-Tooth disease|Charcot-Marie-Tooth disease, type 2	2	criteria provided, single submitter	12-Nov-19	0	0.92	-0.228	1.399	-4.76	0.67	-2.647	-1.006	-0.59	1.891	-0.397	0.412	0.9	33.4	12040237	12073572	mitofusin 2	Mitochondrial quality control defects	Mitochondrial dynamics	CMT2A|CMT2A2|CMT2A2A|CMT2A2B|CPRP1|HMSN6A|HSG|MARF	O95140	1	PMID28435121_hESCs: 1 | PMID17705834_embryonic_stem_cell_line_0: 1 | PMID18348319_heart_0: 1 | PMID24708184_Sum: 4 | PMID26450961_Sum: 10 | MS_Placenta_Sum: 1 | MS_Brain_Sum: 5 | MS_Liver_Sum: 1 | MS_Heart_Sum: 1 | MTS_Mean: 0.2358625 | hela_subcell_location_Mitochondrion: 1 | compartments_knowledge_difference: 0.2 | Comm_Mito_Ratio: 0.786 |	literature, mito protein domain+, induction, coexpression, MS/MS+	MOM	Mitochondrial dynamics and surveillance > Fusion | Mitochondrial dynamics and surveillance > Organelle contact sites	18.7
1	12058928	.	T	A	.	.	c.M234K	MFN2	ENSG00000116688	ENST00000235329	2271	T	98.2466	0.566566416	0.838488314	.	.	Likely pathogenic	Charcot-Marie-Tooth disease, type 2A2A	1	criteria provided, single submitter	17-Oct-18	0	0.92	-0.663	-1.524	2.219	-1.005	1.212	1.831	-0.561	0.533	-0.277	1.648	0.5	42.4	12040237	12073572	mitofusin 2	Mitochondrial quality control defects	Mitochondrial dynamics	CMT2A|CMT2A2|CMT2A2A|CMT2A2B|CPRP1|HMSN6A|HSG|MARF	O95140	1	PMID28435121_hESCs: 1 | PMID17705834_embryonic_stem_cell_line_0: 1 | PMID18348319_heart_0: 1 | PMID24708184_Sum: 4 | PMID26450961_Sum: 10 | MS_Placenta_Sum: 1 | MS_Brain_Sum: 5 | MS_Liver_Sum: 1 | MS_Heart_Sum: 1 | MTS_Mean: 0.2358625 | hela_subcell_location_Mitochondrion: 1 | compartments_knowledge_difference: 0.2 | Comm_Mito_Ratio: 0.786 |	literature, mito protein domain+, induction, coexpression, MS/MS+	MOM	Mitochondrial dynamics and surveillance > Fusion | Mitochondrial dynamics and surveillance > Organelle contact sites	18.7
1	12059054	.	T	G	.	.	c.F240V	MFN2	ENSG00000116688	ENST00000235329	2271	T	91.7047	0.566566416	0.639521479	.	.	Pathogenic	Charcot-Marie-Tooth disease, type 2	1	criteria provided, single submitter	26-Aug-18	0	0.92	-1.006	-0.59	1.891	-0.397	0.412	-1.337	-0.279	-0.544	1.242	-1.262	1.2	22.5	12040237	12073572	mitofusin 2	Mitochondrial quality control defects	Mitochondrial dynamics	CMT2A|CMT2A2|CMT2A2A|CMT2A2B|CPRP1|HMSN6A|HSG|MARF	O95140	1	PMID28435121_hESCs: 1 | PMID17705834_embryonic_stem_cell_line_0: 1 | PMID18348319_heart_0: 1 | PMID24708184_Sum: 4 | PMID26450961_Sum: 10 | MS_Placenta_Sum: 1 | MS_Brain_Sum: 5 | MS_Liver_Sum: 1 | MS_Heart_Sum: 1 | MTS_Mean: 0.2358625 | hela_subcell_location_Mitochondrion: 1 | compartments_knowledge_difference: 0.2 | Comm_Mito_Ratio: 0.786 |	literature, mito protein domain+, induction, coexpression, MS/MS+	MOM	Mitochondrial dynamics and surveillance > Fusion | Mitochondrial dynamics and surveillance > Organelle contact sites	18.7
1	12059056	rs864622480	C	A	.	.	c.F240L	MFN2	ENSG00000116688	ENST00000235329	2271	C	91.7047	0.566566416	0.513975788	.	.	Likely pathogenic	Charcot-Marie-Tooth disease, type 2	1	criteria provided, single submitter	21-Sep-15	0	0.92	-1.006	-0.59	1.891	-0.397	0.412	-1.019	-0.987	-1.505	1.266	-0.912	2.8	22.5	12040237	12073572	mitofusin 2	Mitochondrial quality control defects	Mitochondrial dynamics	CMT2A|CMT2A2|CMT2A2A|CMT2A2B|CPRP1|HMSN6A|HSG|MARF	O95140	1	PMID28435121_hESCs: 1 | PMID17705834_embryonic_stem_cell_line_0: 1 | PMID18348319_heart_0: 1 | PMID24708184_Sum: 4 | PMID26450961_Sum: 10 | MS_Placenta_Sum: 1 | MS_Brain_Sum: 5 | MS_Liver_Sum: 1 | MS_Heart_Sum: 1 | MTS_Mean: 0.2358625 | hela_subcell_location_Mitochondrion: 1 | compartments_knowledge_difference: 0.2 | Comm_Mito_Ratio: 0.786 |	literature, mito protein domain+, induction, coexpression, MS/MS+	MOM	Mitochondrial dynamics and surveillance > Fusion | Mitochondrial dynamics and surveillance > Organelle contact sites	18.7
1	12059056	.	C	G	.	.	c.F240L	MFN2	ENSG00000116688	ENST00000235329	2271	C	91.7047	0.566566416	0.513975788	.	.	Likely pathogenic	Hereditary motor and sensory neuropathy with optic atrophy	1	criteria provided, single submitter	6-Dec-16	0	0.92	-1.006	-0.59	1.891	-0.397	0.412	-1.019	-0.987	-1.505	1.266	-0.912	2.8	22.5	12040237	12073572	mitofusin 2	Mitochondrial quality control defects	Mitochondrial dynamics	CMT2A|CMT2A2|CMT2A2A|CMT2A2B|CPRP1|HMSN6A|HSG|MARF	O95140	1	PMID28435121_hESCs: 1 | PMID17705834_embryonic_stem_cell_line_0: 1 | PMID18348319_heart_0: 1 | PMID24708184_Sum: 4 | PMID26450961_Sum: 10 | MS_Placenta_Sum: 1 | MS_Brain_Sum: 5 | MS_Liver_Sum: 1 | MS_Heart_Sum: 1 | MTS_Mean: 0.2358625 | hela_subcell_location_Mitochondrion: 1 | compartments_knowledge_difference: 0.2 | Comm_Mito_Ratio: 0.786 |	literature, mito protein domain+, induction, coexpression, MS/MS+	MOM	Mitochondrial dynamics and surveillance > Fusion | Mitochondrial dynamics and surveillance > Organelle contact sites	18.7
1	12059066	rs879253777	G	A	.	.	c.V244M	MFN2	ENSG00000116688	ENST00000235329	2271	G	91.7047	0.566566416	0.359925753	.	.	Pathogenic	Charcot-Marie-Tooth disease, type 2A2A|Charcot-Marie-Tooth disease, type 2	2	criteria provided, multiple submitters, no conflicts	2-Jul-19	0	0.92	-1.337	-0.279	-0.544	1.242	-1.262	-0.663	-1.524	2.219	-1.005	1.212	3.4	6.3	12040237	12073572	mitofusin 2	Mitochondrial quality control defects	Mitochondrial dynamics	CMT2A|CMT2A2|CMT2A2A|CMT2A2B|CPRP1|HMSN6A|HSG|MARF	O95140	1	PMID28435121_hESCs: 1 | PMID17705834_embryonic_stem_cell_line_0: 1 | PMID18348319_heart_0: 1 | PMID24708184_Sum: 4 | PMID26450961_Sum: 10 | MS_Placenta_Sum: 1 | MS_Brain_Sum: 5 | MS_Liver_Sum: 1 | MS_Heart_Sum: 1 | MTS_Mean: 0.2358625 | hela_subcell_location_Mitochondrion: 1 | compartments_knowledge_difference: 0.2 | Comm_Mito_Ratio: 0.786 |	literature, mito protein domain+, induction, coexpression, MS/MS+	MOM	Mitochondrial dynamics and surveillance > Fusion | Mitochondrial dynamics and surveillance > Organelle contact sites	18.7
1	12059066	rs879253777	G	T	.	.	c.V244L	MFN2	ENSG00000116688	ENST00000235329	2271	G	91.7047	0.566566416	0.339863687	.	.	Pathogenic	Charcot-Marie-Tooth disease, type 2A2A	1	criteria provided, single submitter	17-Sep-15	0	0.92	-1.337	-0.279	-0.544	1.242	-1.262	-1.019	-0.987	-1.505	1.266	-0.912	3.7	6.3	12040237	12073572	mitofusin 2	Mitochondrial quality control defects	Mitochondrial dynamics	CMT2A|CMT2A2|CMT2A2A|CMT2A2B|CPRP1|HMSN6A|HSG|MARF	O95140	1	PMID28435121_hESCs: 1 | PMID17705834_embryonic_stem_cell_line_0: 1 | PMID18348319_heart_0: 1 | PMID24708184_Sum: 4 | PMID26450961_Sum: 10 | MS_Placenta_Sum: 1 | MS_Brain_Sum: 5 | MS_Liver_Sum: 1 | MS_Heart_Sum: 1 | MTS_Mean: 0.2358625 | hela_subcell_location_Mitochondrion: 1 | compartments_knowledge_difference: 0.2 | Comm_Mito_Ratio: 0.786 |	literature, mito protein domain+, induction, coexpression, MS/MS+	MOM	Mitochondrial dynamics and surveillance > Fusion | Mitochondrial dynamics and surveillance > Organelle contact sites	18.7
1	12059082	rs794729198	C	T	.	.	c.S249F	MFN2	ENSG00000116688	ENST00000235329	2271	C	0	0.566566416	0.448466224	.	.	Pathogenic/Likely pathogenic	Charcot-Marie-Tooth disease, type 2A2A|Charcot-Marie-Tooth disease|Charcot-Marie-Tooth disease, type 2	4	criteria provided, multiple submitters, no conflicts	10-Oct-19	0	0.92	-0.228	1.399	-4.76	0.67	-2.647	-1.006	-0.59	1.891	-0.397	0.412	0.9	79.9	12040237	12073572	mitofusin 2	Mitochondrial quality control defects	Mitochondrial dynamics	CMT2A|CMT2A2|CMT2A2A|CMT2A2B|CPRP1|HMSN6A|HSG|MARF	O95140	1	PMID28435121_hESCs: 1 | PMID17705834_embryonic_stem_cell_line_0: 1 | PMID18348319_heart_0: 1 | PMID24708184_Sum: 4 | PMID26450961_Sum: 10 | MS_Placenta_Sum: 1 | MS_Brain_Sum: 5 | MS_Liver_Sum: 1 | MS_Heart_Sum: 1 | MTS_Mean: 0.2358625 | hela_subcell_location_Mitochondrion: 1 | compartments_knowledge_difference: 0.2 | Comm_Mito_Ratio: 0.786 |	literature, mito protein domain+, induction, coexpression, MS/MS+	MOM	Mitochondrial dynamics and surveillance > Fusion | Mitochondrial dynamics and surveillance > Organelle contact sites	18.7
1	12059084	rs373107074	C	T	.	.	c.R250W	MFN2	ENSG00000116688	ENST00000235329	2271	C	0	0.566566416	0.394057305	.	.	Pathogenic/Likely pathogenic	Charcot-Marie-Tooth disease, type 2|Charcot-Marie-Tooth disease|not provided	4	criteria provided, multiple submitters, no conflicts	2-Oct-19	0	0.92	1.538	-0.055	1.502	0.44	2.897	-0.595	0.009	0.672	-2.128	-0.184	0.4	81.3	12040237	12073572	mitofusin 2	Mitochondrial quality control defects	Mitochondrial dynamics	CMT2A|CMT2A2|CMT2A2A|CMT2A2B|CPRP1|HMSN6A|HSG|MARF	O95140	1	PMID28435121_hESCs: 1 | PMID17705834_embryonic_stem_cell_line_0: 1 | PMID18348319_heart_0: 1 | PMID24708184_Sum: 4 | PMID26450961_Sum: 10 | MS_Placenta_Sum: 1 | MS_Brain_Sum: 5 | MS_Liver_Sum: 1 | MS_Heart_Sum: 1 | MTS_Mean: 0.2358625 | hela_subcell_location_Mitochondrion: 1 | compartments_knowledge_difference: 0.2 | Comm_Mito_Ratio: 0.786 |	literature, mito protein domain+, induction, coexpression, MS/MS+	MOM	Mitochondrial dynamics and surveillance > Fusion | Mitochondrial dynamics and surveillance > Organelle contact sites	18.7
1	12059087	rs28940295	C	G	.	.	c.P251A	MFN2	ENSG00000116688	ENST00000235329	2271	C	63.0552	0.566566416	0.327495703	.	.	Pathogenic	Charcot-Marie-Tooth disease, type 2A2A|Charcot-Marie-Tooth disease	3	criteria provided, single submitter	-	0	0.92	0.189	2.081	-1.628	0.421	-1.392	-0.591	-1.302	-0.733	1.57	-0.146	1.9	41.3	12040237	12073572	mitofusin 2	Mitochondrial quality control defects	Mitochondrial dynamics	CMT2A|CMT2A2|CMT2A2A|CMT2A2B|CPRP1|HMSN6A|HSG|MARF	O95140	1	PMID28435121_hESCs: 1 | PMID17705834_embryonic_stem_cell_line_0: 1 | PMID18348319_heart_0: 1 | PMID24708184_Sum: 4 | PMID26450961_Sum: 10 | MS_Placenta_Sum: 1 | MS_Brain_Sum: 5 | MS_Liver_Sum: 1 | MS_Heart_Sum: 1 | MTS_Mean: 0.2358625 | hela_subcell_location_Mitochondrion: 1 | compartments_knowledge_difference: 0.2 | Comm_Mito_Ratio: 0.786 |	literature, mito protein domain+, induction, coexpression, MS/MS+	MOM	Mitochondrial dynamics and surveillance > Fusion | Mitochondrial dynamics and surveillance > Organelle contact sites	18.7
1	12059088	.	C	G	.	.	c.P251R	MFN2	ENSG00000116688	ENST00000235329	2271	C	63.0552	0.566566416	0.413125267	.	.	Likely pathogenic	Charcot-Marie-Tooth disease, type 2|Charcot-Marie-Tooth disease	2	criteria provided, single submitter	21-Jun-18	0	0.92	0.189	2.081	-1.628	0.421	-1.392	1.538	-0.055	1.502	0.44	2.897	0.7	41.3	12040237	12073572	mitofusin 2	Mitochondrial quality control defects	Mitochondrial dynamics	CMT2A|CMT2A2|CMT2A2A|CMT2A2B|CPRP1|HMSN6A|HSG|MARF	O95140	1	PMID28435121_hESCs: 1 | PMID17705834_embryonic_stem_cell_line_0: 1 | PMID18348319_heart_0: 1 | PMID24708184_Sum: 4 | PMID26450961_Sum: 10 | MS_Placenta_Sum: 1 | MS_Brain_Sum: 5 | MS_Liver_Sum: 1 | MS_Heart_Sum: 1 | MTS_Mean: 0.2358625 | hela_subcell_location_Mitochondrion: 1 | compartments_knowledge_difference: 0.2 | Comm_Mito_Ratio: 0.786 |	literature, mito protein domain+, induction, coexpression, MS/MS+	MOM	Mitochondrial dynamics and surveillance > Fusion | Mitochondrial dynamics and surveillance > Organelle contact sites	18.7
1	12059111	rs587777875	C	T	.	.	c.R259C	MFN2	ENSG00000116688	ENST00000235329	2271	C	51.1522	0.566566416	0.681053914	.	.	Pathogenic/Likely pathogenic	Charcot-Marie-Tooth disease, type 2A2A|not provided|Charcot-Marie-Tooth disease, type 2|Charcot-Marie-Tooth disease	6	criteria provided, multiple submitters, no conflicts	2-Aug-19	0	0.92	1.538	-0.055	1.502	0.44	2.897	-1.343	0.465	-0.862	-1.02	-0.255	0	29.7	12040237	12073572	mitofusin 2	Mitochondrial quality control defects	Mitochondrial dynamics	CMT2A|CMT2A2|CMT2A2A|CMT2A2B|CPRP1|HMSN6A|HSG|MARF	O95140	1	PMID28435121_hESCs: 1 | PMID17705834_embryonic_stem_cell_line_0: 1 | PMID18348319_heart_0: 1 | PMID24708184_Sum: 4 | PMID26450961_Sum: 10 | MS_Placenta_Sum: 1 | MS_Brain_Sum: 5 | MS_Liver_Sum: 1 | MS_Heart_Sum: 1 | MTS_Mean: 0.2358625 | hela_subcell_location_Mitochondrion: 1 | compartments_knowledge_difference: 0.2 | Comm_Mito_Ratio: 0.786 |	literature, mito protein domain+, induction, coexpression, MS/MS+	MOM	Mitochondrial dynamics and surveillance > Fusion | Mitochondrial dynamics and surveillance > Organelle contact sites	18.7
1	12059112	rs755065651	G	A	.	.	c.R259H	MFN2	ENSG00000116688	ENST00000235329	2271	G	0	0.566566416	0.579576791	.	.	Pathogenic	Charcot-Marie-Tooth disease, type 2|Charcot-Marie-Tooth disease	2	criteria provided, single submitter	28-Jan-19	0	0.92	1.538	-0.055	1.502	0.44	2.897	0.336	-0.417	-1.673	-1.474	-0.078	2.7	29.7	12040237	12073572	mitofusin 2	Mitochondrial quality control defects	Mitochondrial dynamics	CMT2A|CMT2A2|CMT2A2A|CMT2A2B|CPRP1|HMSN6A|HSG|MARF	O95140	1	PMID28435121_hESCs: 1 | PMID17705834_embryonic_stem_cell_line_0: 1 | PMID18348319_heart_0: 1 | PMID24708184_Sum: 4 | PMID26450961_Sum: 10 | MS_Placenta_Sum: 1 | MS_Brain_Sum: 5 | MS_Liver_Sum: 1 | MS_Heart_Sum: 1 | MTS_Mean: 0.2358625 | hela_subcell_location_Mitochondrion: 1 | compartments_knowledge_difference: 0.2 | Comm_Mito_Ratio: 0.786 |	literature, mito protein domain+, induction, coexpression, MS/MS+	MOM	Mitochondrial dynamics and surveillance > Fusion | Mitochondrial dynamics and surveillance > Organelle contact sites	18.7
1	12059112	rs755065651	G	T	.	.	c.R259L	MFN2	ENSG00000116688	ENST00000235329	2271	G	0	0.566566416	0.581612464	.	.	Pathogenic	Charcot-Marie-Tooth disease|Charcot-Marie-Tooth disease, type 2	2	criteria provided, single submitter	29-Dec-18	0	0.92	1.538	-0.055	1.502	0.44	2.897	-1.019	-0.987	-1.505	1.266	-0.912	0.7	29.7	12040237	12073572	mitofusin 2	Mitochondrial quality control defects	Mitochondrial dynamics	CMT2A|CMT2A2|CMT2A2A|CMT2A2B|CPRP1|HMSN6A|HSG|MARF	O95140	1	PMID28435121_hESCs: 1 | PMID17705834_embryonic_stem_cell_line_0: 1 | PMID18348319_heart_0: 1 | PMID24708184_Sum: 4 | PMID26450961_Sum: 10 | MS_Placenta_Sum: 1 | MS_Brain_Sum: 5 | MS_Liver_Sum: 1 | MS_Heart_Sum: 1 | MTS_Mean: 0.2358625 | hela_subcell_location_Mitochondrion: 1 | compartments_knowledge_difference: 0.2 | Comm_Mito_Ratio: 0.786 |	literature, mito protein domain+, induction, coexpression, MS/MS+	MOM	Mitochondrial dynamics and surveillance > Fusion | Mitochondrial dynamics and surveillance > Organelle contact sites	18.7
1	12061468	rs119103264	A	G	.	.	c.Q276R	MFN2	ENSG00000116688	ENST00000235329	2271	A	63.0552	0.566566416	0.428027931	.	.	Likely pathogenic	Hereditary motor and sensory neuropathy with optic atrophy|Charcot-Marie-Tooth disease, type 2A2A	2	criteria provided, single submitter	21-Mar-19	0	0.92	0.931	-0.179	-3.005	-0.503	-1.853	1.538	-0.055	1.502	0.44	2.897	2.4	81.4	12040237	12073572	mitofusin 2	Mitochondrial quality control defects	Mitochondrial dynamics	CMT2A|CMT2A2|CMT2A2A|CMT2A2B|CPRP1|HMSN6A|HSG|MARF	O95140	1	PMID28435121_hESCs: 1 | PMID17705834_embryonic_stem_cell_line_0: 1 | PMID18348319_heart_0: 1 | PMID24708184_Sum: 4 | PMID26450961_Sum: 10 | MS_Placenta_Sum: 1 | MS_Brain_Sum: 5 | MS_Liver_Sum: 1 | MS_Heart_Sum: 1 | MTS_Mean: 0.2358625 | hela_subcell_location_Mitochondrion: 1 | compartments_knowledge_difference: 0.2 | Comm_Mito_Ratio: 0.786 |	literature, mito protein domain+, induction, coexpression, MS/MS+	MOM	Mitochondrial dynamics and surveillance > Fusion | Mitochondrial dynamics and surveillance > Organelle contact sites	18.7
1	12061471	rs1064794316	A	G	.	.	c.H277R	MFN2	ENSG00000116688	ENST00000235329	2271	A	63.0552	0.566566416	0.560774246	.	.	Likely pathogenic	not provided|Charcot-Marie-Tooth disease	2	criteria provided, single submitter	8-Feb-16	0	0.92	0.336	-0.417	-1.673	-1.474	-0.078	1.538	-0.055	1.502	0.44	2.897	1.3	17.7	12040237	12073572	mitofusin 2	Mitochondrial quality control defects	Mitochondrial dynamics	CMT2A|CMT2A2|CMT2A2A|CMT2A2B|CPRP1|HMSN6A|HSG|MARF	O95140	1	PMID28435121_hESCs: 1 | PMID17705834_embryonic_stem_cell_line_0: 1 | PMID18348319_heart_0: 1 | PMID24708184_Sum: 4 | PMID26450961_Sum: 10 | MS_Placenta_Sum: 1 | MS_Brain_Sum: 5 | MS_Liver_Sum: 1 | MS_Heart_Sum: 1 | MTS_Mean: 0.2358625 | hela_subcell_location_Mitochondrion: 1 | compartments_knowledge_difference: 0.2 | Comm_Mito_Ratio: 0.786 |	literature, mito protein domain+, induction, coexpression, MS/MS+	MOM	Mitochondrial dynamics and surveillance > Fusion | Mitochondrial dynamics and surveillance > Organelle contact sites	18.7
1	12061479	rs879253957	C	T	.	.	c.R280C	MFN2	ENSG00000116688	ENST00000235329	2271	C	0	0.566566416	0.681053914	.	.	Likely pathogenic	not provided	1	criteria provided, single submitter	16-Mar-16	1	0.92	1.538	-0.055	1.502	0.44	2.897	-1.343	0.465	-0.862	-1.02	-0.255	0	91.8	12040237	12073572	mitofusin 2	Mitochondrial quality control defects	Mitochondrial dynamics	CMT2A|CMT2A2|CMT2A2A|CMT2A2B|CPRP1|HMSN6A|HSG|MARF	O95140	1	PMID28435121_hESCs: 1 | PMID17705834_embryonic_stem_cell_line_0: 1 | PMID18348319_heart_0: 1 | PMID24708184_Sum: 4 | PMID26450961_Sum: 10 | MS_Placenta_Sum: 1 | MS_Brain_Sum: 5 | MS_Liver_Sum: 1 | MS_Heart_Sum: 1 | MTS_Mean: 0.2358625 | hela_subcell_location_Mitochondrion: 1 | compartments_knowledge_difference: 0.2 | Comm_Mito_Ratio: 0.786 |	literature, mito protein domain+, induction, coexpression, MS/MS+	MOM	Mitochondrial dynamics and surveillance > Fusion | Mitochondrial dynamics and surveillance > Organelle contact sites	18.7
1	12062071	rs119103261	G	C	.	.	c.K357N	MFN2	ENSG00000116688	ENST00000235329	2271	G	84.9483	0.566566416	0.517828622	.	.	Likely pathogenic	Charcot-Marie-Tooth disease, type 2A2A|Charcot-Marie-Tooth disease, type 2	2	criteria provided, single submitter	9-Aug-17	0	0.92	1.831	-0.561	0.533	-0.277	1.648	0.945	0.828	1.299	-0.169	0.933	3.5	86.1	12040237	12073572	mitofusin 2	Mitochondrial quality control defects	Mitochondrial dynamics	CMT2A|CMT2A2|CMT2A2A|CMT2A2B|CPRP1|HMSN6A|HSG|MARF	O95140	1	PMID28435121_hESCs: 1 | PMID17705834_embryonic_stem_cell_line_0: 1 | PMID18348319_heart_0: 1 | PMID24708184_Sum: 4 | PMID26450961_Sum: 10 | MS_Placenta_Sum: 1 | MS_Brain_Sum: 5 | MS_Liver_Sum: 1 | MS_Heart_Sum: 1 | MTS_Mean: 0.2358625 | hela_subcell_location_Mitochondrion: 1 | compartments_knowledge_difference: 0.2 | Comm_Mito_Ratio: 0.786 |	literature, mito protein domain+, induction, coexpression, MS/MS+	MOM	Mitochondrial dynamics and surveillance > Fusion | Mitochondrial dynamics and surveillance > Organelle contact sites	18.7
1	12062078	rs1064795818	C	G	.	.	c.Q360E	MFN2	ENSG00000116688	ENST00000235329	2271	C	84.9483	0.566566416	0.434264222	.	.	Likely pathogenic	not provided|Charcot-Marie-Tooth disease	2	criteria provided, single submitter	24-Oct-16	0	0.92	0.931	-0.179	-3.005	-0.503	-1.853	1.357	-1.453	1.477	0.113	-0.837	4.3	98.6	12040237	12073572	mitofusin 2	Mitochondrial quality control defects	Mitochondrial dynamics	CMT2A|CMT2A2|CMT2A2A|CMT2A2B|CPRP1|HMSN6A|HSG|MARF	O95140	1	PMID28435121_hESCs: 1 | PMID17705834_embryonic_stem_cell_line_0: 1 | PMID18348319_heart_0: 1 | PMID24708184_Sum: 4 | PMID26450961_Sum: 10 | MS_Placenta_Sum: 1 | MS_Brain_Sum: 5 | MS_Liver_Sum: 1 | MS_Heart_Sum: 1 | MTS_Mean: 0.2358625 | hela_subcell_location_Mitochondrion: 1 | compartments_knowledge_difference: 0.2 | Comm_Mito_Ratio: 0.786 |	literature, mito protein domain+, induction, coexpression, MS/MS+	MOM	Mitochondrial dynamics and surveillance > Fusion | Mitochondrial dynamics and surveillance > Organelle contact sites	18.7
1	12062081	.	C	T	.	.	c.H361Y	MFN2	ENSG00000116688	ENST00000235329	2271	C	84.9483	0.566566416	0.505743855	.	.	Pathogenic	Charcot-Marie-Tooth disease|Charcot-Marie-Tooth disease, type 2	2	criteria provided, single submitter	18-Jun-19	0	0.92	0.336	-0.417	-1.673	-1.474	-0.078	0.26	0.83	3.097	-0.838	1.512	1.7	44.5	12040237	12073572	mitofusin 2	Mitochondrial quality control defects	Mitochondrial dynamics	CMT2A|CMT2A2|CMT2A2A|CMT2A2B|CPRP1|HMSN6A|HSG|MARF	O95140	1	PMID28435121_hESCs: 1 | PMID17705834_embryonic_stem_cell_line_0: 1 | PMID18348319_heart_0: 1 | PMID24708184_Sum: 4 | PMID26450961_Sum: 10 | MS_Placenta_Sum: 1 | MS_Brain_Sum: 5 | MS_Liver_Sum: 1 | MS_Heart_Sum: 1 | MTS_Mean: 0.2358625 | hela_subcell_location_Mitochondrion: 1 | compartments_knowledge_difference: 0.2 | Comm_Mito_Ratio: 0.786 |	literature, mito protein domain+, induction, coexpression, MS/MS+	MOM	Mitochondrial dynamics and surveillance > Fusion | Mitochondrial dynamics and surveillance > Organelle contact sites	18.7
1	12062082	.	A	C	.	.	c.H361P	MFN2	ENSG00000116688	ENST00000235329	2271	A	84.9483	0.566566416	0.843348306	.	.	Pathogenic	Charcot-Marie-Tooth disease, type 2	1	criteria provided, single submitter	30-Nov-18	0	0.92	0.336	-0.417	-1.673	-1.474	-0.078	0.189	2.081	-1.628	0.421	-1.392	0.4	44.5	12040237	12073572	mitofusin 2	Mitochondrial quality control defects	Mitochondrial dynamics	CMT2A|CMT2A2|CMT2A2A|CMT2A2B|CPRP1|HMSN6A|HSG|MARF	O95140	1	PMID28435121_hESCs: 1 | PMID17705834_embryonic_stem_cell_line_0: 1 | PMID18348319_heart_0: 1 | PMID24708184_Sum: 4 | PMID26450961_Sum: 10 | MS_Placenta_Sum: 1 | MS_Brain_Sum: 5 | MS_Liver_Sum: 1 | MS_Heart_Sum: 1 | MTS_Mean: 0.2358625 | hela_subcell_location_Mitochondrion: 1 | compartments_knowledge_difference: 0.2 | Comm_Mito_Ratio: 0.786 |	literature, mito protein domain+, induction, coexpression, MS/MS+	MOM	Mitochondrial dynamics and surveillance > Fusion | Mitochondrial dynamics and surveillance > Organelle contact sites	18.7
1	12062082	rs1064793170	A	G	.	.	c.H361R	MFN2	ENSG00000116688	ENST00000235329	2271	A	84.9483	0.566566416	0.560774246	.	.	Pathogenic/Likely pathogenic	not provided	2	criteria provided, multiple submitters, no conflicts	1-Mar-19	0	0.92	0.336	-0.417	-1.673	-1.474	-0.078	1.538	-0.055	1.502	0.44	2.897	1.3	44.5	12040237	12073572	mitofusin 2	Mitochondrial quality control defects	Mitochondrial dynamics	CMT2A|CMT2A2|CMT2A2A|CMT2A2B|CPRP1|HMSN6A|HSG|MARF	O95140	1	PMID28435121_hESCs: 1 | PMID17705834_embryonic_stem_cell_line_0: 1 | PMID18348319_heart_0: 1 | PMID24708184_Sum: 4 | PMID26450961_Sum: 10 | MS_Placenta_Sum: 1 | MS_Brain_Sum: 5 | MS_Liver_Sum: 1 | MS_Heart_Sum: 1 | MTS_Mean: 0.2358625 | hela_subcell_location_Mitochondrion: 1 | compartments_knowledge_difference: 0.2 | Comm_Mito_Ratio: 0.786 |	literature, mito protein domain+, induction, coexpression, MS/MS+	MOM	Mitochondrial dynamics and surveillance > Fusion | Mitochondrial dynamics and surveillance > Organelle contact sites	18.7
1	12062085	rs387906991	C	T	.	.	c.T362M	MFN2	ENSG00000116688	ENST00000235329	2271	C	0	0.566566416	0.393608067	.	.	Likely pathogenic	Charcot-Marie-Tooth disease, type 2A2A|Charcot-Marie-Tooth disease, axonal, autosomal recessive, type 2A2B|Charcot-Marie-Tooth disease|Hereditary motor and sensory neuropathy with optic atrophy	6	criteria provided, multiple submitters, no conflicts	20-Jun-19	0	0.92	-0.032	0.326	2.213	0.908	1.313	-0.663	-1.524	2.219	-1.005	1.212	1.7	35.3	12040237	12073572	mitofusin 2	Mitochondrial quality control defects	Mitochondrial dynamics	CMT2A|CMT2A2|CMT2A2A|CMT2A2B|CPRP1|HMSN6A|HSG|MARF	O95140	1	PMID28435121_hESCs: 1 | PMID17705834_embryonic_stem_cell_line_0: 1 | PMID18348319_heart_0: 1 | PMID24708184_Sum: 4 | PMID26450961_Sum: 10 | MS_Placenta_Sum: 1 | MS_Brain_Sum: 5 | MS_Liver_Sum: 1 | MS_Heart_Sum: 1 | MTS_Mean: 0.2358625 | hela_subcell_location_Mitochondrion: 1 | compartments_knowledge_difference: 0.2 | Comm_Mito_Ratio: 0.786 |	literature, mito protein domain+, induction, coexpression, MS/MS+	MOM	Mitochondrial dynamics and surveillance > Fusion | Mitochondrial dynamics and surveillance > Organelle contact sites	18.7
1	12062091	.	G	C	.	.	c.R364P	MFN2	ENSG00000116688	ENST00000235329	2271	G	3.02679	0.566566416	0.749882719	.	.	Pathogenic	Charcot-Marie-Tooth disease, type 2|Charcot-Marie-Tooth disease	2	criteria provided, single submitter	2-Apr-19	1	0.92	1.538	-0.055	1.502	0.44	2.897	0.189	2.081	-1.628	0.421	-1.392	0.9	103.9	12040237	12073572	mitofusin 2	Mitochondrial quality control defects	Mitochondrial dynamics	CMT2A|CMT2A2|CMT2A2A|CMT2A2B|CPRP1|HMSN6A|HSG|MARF	O95140	1	PMID28435121_hESCs: 1 | PMID17705834_embryonic_stem_cell_line_0: 1 | PMID18348319_heart_0: 1 | PMID24708184_Sum: 4 | PMID26450961_Sum: 10 | MS_Placenta_Sum: 1 | MS_Brain_Sum: 5 | MS_Liver_Sum: 1 | MS_Heart_Sum: 1 | MTS_Mean: 0.2358625 | hela_subcell_location_Mitochondrion: 1 | compartments_knowledge_difference: 0.2 | Comm_Mito_Ratio: 0.786 |	literature, mito protein domain+, induction, coexpression, MS/MS+	MOM	Mitochondrial dynamics and surveillance > Fusion | Mitochondrial dynamics and surveillance > Organelle contact sites	18.7
1	12062126	rs863224967	A	G	.	.	c.M376V	MFN2	ENSG00000116688	ENST00000235329	2271	A	0	0.566566416	0.372886312	.	.	Pathogenic/Likely pathogenic	Charcot-Marie-Tooth disease, type 2A2A|Charcot-Marie-Tooth disease, type 2	2	criteria provided, multiple submitters, no conflicts	31-Jul-19	0	0.92	-0.663	-1.524	2.219	-1.005	1.212	-1.337	-0.279	-0.544	1.242	-1.262	0.8	42.6	12040237	12073572	mitofusin 2	Mitochondrial quality control defects	Mitochondrial dynamics	CMT2A|CMT2A2|CMT2A2A|CMT2A2B|CPRP1|HMSN6A|HSG|MARF	O95140	1	PMID28435121_hESCs: 1 | PMID17705834_embryonic_stem_cell_line_0: 1 | PMID18348319_heart_0: 1 | PMID24708184_Sum: 4 | PMID26450961_Sum: 10 | MS_Placenta_Sum: 1 | MS_Brain_Sum: 5 | MS_Liver_Sum: 1 | MS_Heart_Sum: 1 | MTS_Mean: 0.2358625 | hela_subcell_location_Mitochondrion: 1 | compartments_knowledge_difference: 0.2 | Comm_Mito_Ratio: 0.786 |	literature, mito protein domain+, induction, coexpression, MS/MS+	MOM	Mitochondrial dynamics and surveillance > Fusion | Mitochondrial dynamics and surveillance > Organelle contact sites	18.7
1	12062144	.	G	C	.	.	c.A382P	MFN2	ENSG00000116688	ENST00000235329	2271	G	30.3633	0.566566416	0.626851291	.	.	Likely pathogenic	Charcot-Marie-Tooth disease, type 2|Charcot-Marie-Tooth disease	2	criteria provided, single submitter	22-Nov-19	0	0.92	-0.591	-1.302	-0.733	1.57	-0.146	0.189	2.081	-1.628	0.421	-1.392	3.5	39.1	12040237	12073572	mitofusin 2	Mitochondrial quality control defects	Mitochondrial dynamics	CMT2A|CMT2A2|CMT2A2A|CMT2A2B|CPRP1|HMSN6A|HSG|MARF	O95140	1	PMID28435121_hESCs: 1 | PMID17705834_embryonic_stem_cell_line_0: 1 | PMID18348319_heart_0: 1 | PMID24708184_Sum: 4 | PMID26450961_Sum: 10 | MS_Placenta_Sum: 1 | MS_Brain_Sum: 5 | MS_Liver_Sum: 1 | MS_Heart_Sum: 1 | MTS_Mean: 0.2358625 | hela_subcell_location_Mitochondrion: 1 | compartments_knowledge_difference: 0.2 | Comm_Mito_Ratio: 0.786 |	literature, mito protein domain+, induction, coexpression, MS/MS+	MOM	Mitochondrial dynamics and surveillance > Fusion | Mitochondrial dynamics and surveillance > Organelle contact sites	18.7
1	12062148	rs794727035	C	T	.	.	c.A383V	MFN2	ENSG00000116688	ENST00000235329	2271	C	18.0326	0.566566416	0.352313408	.	.	Pathogenic	not provided	1	criteria provided, single submitter	22-May-17	0	0.92	-0.591	-1.302	-0.733	1.57	-0.146	-1.337	-0.279	-0.544	1.242	-1.262	3.7	23.8	12040237	12073572	mitofusin 2	Mitochondrial quality control defects	Mitochondrial dynamics	CMT2A|CMT2A2|CMT2A2A|CMT2A2B|CPRP1|HMSN6A|HSG|MARF	O95140	1	PMID28435121_hESCs: 1 | PMID17705834_embryonic_stem_cell_line_0: 1 | PMID18348319_heart_0: 1 | PMID24708184_Sum: 4 | PMID26450961_Sum: 10 | MS_Placenta_Sum: 1 | MS_Brain_Sum: 5 | MS_Liver_Sum: 1 | MS_Heart_Sum: 1 | MTS_Mean: 0.2358625 | hela_subcell_location_Mitochondrion: 1 | compartments_knowledge_difference: 0.2 | Comm_Mito_Ratio: 0.786 |	literature, mito protein domain+, induction, coexpression, MS/MS+	MOM	Mitochondrial dynamics and surveillance > Fusion | Mitochondrial dynamics and surveillance > Organelle contact sites	18.7
1	12064915	.	C	G	.	.	c.R476G	MFN2	ENSG00000116688	ENST00000235329	2271	C	7.94757	0.952257616	0.617702943	.	.	Likely pathogenic	Charcot-Marie-Tooth disease, type 2A2A	1	criteria provided, single submitter	18-Dec-17	1	0.92	1.538	-0.055	1.502	0.44	2.897	-0.384	1.652	1.33	1.045	2.064	0.4	127.2	12040237	12073572	mitofusin 2	Mitochondrial quality control defects	Mitochondrial dynamics	CMT2A|CMT2A2|CMT2A2A|CMT2A2B|CPRP1|HMSN6A|HSG|MARF	O95140	1	PMID28435121_hESCs: 1 | PMID17705834_embryonic_stem_cell_line_0: 1 | PMID18348319_heart_0: 1 | PMID24708184_Sum: 4 | PMID26450961_Sum: 10 | MS_Placenta_Sum: 1 | MS_Brain_Sum: 5 | MS_Liver_Sum: 1 | MS_Heart_Sum: 1 | MTS_Mean: 0.2358625 | hela_subcell_location_Mitochondrion: 1 | compartments_knowledge_difference: 0.2 | Comm_Mito_Ratio: 0.786 |	literature, mito protein domain+, induction, coexpression, MS/MS+	MOM	Mitochondrial dynamics and surveillance > Fusion | Mitochondrial dynamics and surveillance > Organelle contact sites	18.7
1	12067183	rs763492075	G	C	.	.	c.R649P	MFN2	ENSG00000116688	ENST00000235329	2271	G	0	0.952257616	0.749882719	.	.	Likely pathogenic	Charcot-Marie-Tooth disease, type 2A2A	1	criteria provided, single submitter	18-Aug-15	1	0.92	1.538	-0.055	1.502	0.44	2.897	0.189	2.081	-1.628	0.421	-1.392	0.9	102.1	12040237	12073572	mitofusin 2	Mitochondrial quality control defects	Mitochondrial dynamics	CMT2A|CMT2A2|CMT2A2A|CMT2A2B|CPRP1|HMSN6A|HSG|MARF	O95140	1	PMID28435121_hESCs: 1 | PMID17705834_embryonic_stem_cell_line_0: 1 | PMID18348319_heart_0: 1 | PMID24708184_Sum: 4 | PMID26450961_Sum: 10 | MS_Placenta_Sum: 1 | MS_Brain_Sum: 5 | MS_Liver_Sum: 1 | MS_Heart_Sum: 1 | MTS_Mean: 0.2358625 | hela_subcell_location_Mitochondrion: 1 | compartments_knowledge_difference: 0.2 | Comm_Mito_Ratio: 0.786 |	literature, mito protein domain+, induction, coexpression, MS/MS+	MOM	Mitochondrial dynamics and surveillance > Fusion | Mitochondrial dynamics and surveillance > Organelle contact sites	18.7
1	12067263	rs1057520619	G	A	.	.	c.V676I	MFN2	ENSG00000116688	ENST00000235329	2271	G	35.9089	0.952257616	0.161188039	.	.	Likely benign	not specified	1	criteria provided, single submitter	9-Apr-15	0	0.92	-1.337	-0.279	-0.544	1.242	-1.262	-1.239	-0.547	2.131	0.393	0.816	10.9	57.2	12040237	12073572	mitofusin 2	Mitochondrial quality control defects	Mitochondrial dynamics	CMT2A|CMT2A2|CMT2A2A|CMT2A2B|CPRP1|HMSN6A|HSG|MARF	O95140	1	PMID28435121_hESCs: 1 | PMID17705834_embryonic_stem_cell_line_0: 1 | PMID18348319_heart_0: 1 | PMID24708184_Sum: 4 | PMID26450961_Sum: 10 | MS_Placenta_Sum: 1 | MS_Brain_Sum: 5 | MS_Liver_Sum: 1 | MS_Heart_Sum: 1 | MTS_Mean: 0.2358625 | hela_subcell_location_Mitochondrion: 1 | compartments_knowledge_difference: 0.2 | Comm_Mito_Ratio: 0.786 |	literature, mito protein domain+, induction, coexpression, MS/MS+	MOM	Mitochondrial dynamics and surveillance > Fusion | Mitochondrial dynamics and surveillance > Organelle contact sites	18.7
1	12069699	.	G	C	.	.	c.R707P	MFN2	ENSG00000116688	ENST00000235329	2271	G	0	0.952257616	0.749882719	.	.	Likely pathogenic	Charcot-Marie-Tooth disease|Charcot-Marie-Tooth disease, type 2	2	criteria provided, single submitter	22-Oct-19	0	0.92	1.538	-0.055	1.502	0.44	2.897	0.189	2.081	-1.628	0.421	-1.392	0.9	106.2	12040237	12073572	mitofusin 2	Mitochondrial quality control defects	Mitochondrial dynamics	CMT2A|CMT2A2|CMT2A2A|CMT2A2B|CPRP1|HMSN6A|HSG|MARF	O95140	1	PMID28435121_hESCs: 1 | PMID17705834_embryonic_stem_cell_line_0: 1 | PMID18348319_heart_0: 1 | PMID24708184_Sum: 4 | PMID26450961_Sum: 10 | MS_Placenta_Sum: 1 | MS_Brain_Sum: 5 | MS_Liver_Sum: 1 | MS_Heart_Sum: 1 | MTS_Mean: 0.2358625 | hela_subcell_location_Mitochondrion: 1 | compartments_knowledge_difference: 0.2 | Comm_Mito_Ratio: 0.786 |	literature, mito protein domain+, induction, coexpression, MS/MS+	MOM	Mitochondrial dynamics and surveillance > Fusion | Mitochondrial dynamics and surveillance > Organelle contact sites	18.7
1	12069750	.	T	C	.	.	c.L724P	MFN2	ENSG00000116688	ENST00000235329	2271	T	35.9089	0.952257616	0.883389724	.	.	Likely pathogenic	Charcot-Marie-Tooth disease, type 2|Charcot-Marie-Tooth disease	2	criteria provided, single submitter	10-May-18	0	0.92	-1.019	-0.987	-1.505	1.266	-0.912	0.189	2.081	-1.628	0.421	-1.392	0.9	36.7	12040237	12073572	mitofusin 2	Mitochondrial quality control defects	Mitochondrial dynamics	CMT2A|CMT2A2|CMT2A2A|CMT2A2B|CPRP1|HMSN6A|HSG|MARF	O95140	1	PMID28435121_hESCs: 1 | PMID17705834_embryonic_stem_cell_line_0: 1 | PMID18348319_heart_0: 1 | PMID24708184_Sum: 4 | PMID26450961_Sum: 10 | MS_Placenta_Sum: 1 | MS_Brain_Sum: 5 | MS_Liver_Sum: 1 | MS_Heart_Sum: 1 | MTS_Mean: 0.2358625 | hela_subcell_location_Mitochondrion: 1 | compartments_knowledge_difference: 0.2 | Comm_Mito_Ratio: 0.786 |	literature, mito protein domain+, induction, coexpression, MS/MS+	MOM	Mitochondrial dynamics and surveillance > Fusion | Mitochondrial dynamics and surveillance > Organelle contact sites	18.7
1	12071568	rs1060501925	G	T	.	.	c.W740C	MFN2	ENSG00000116688	ENST00000235329	2271	G	63.6215	0.952257616	0.859581444	.	.	Likely pathogenic	Charcot-Marie-Tooth disease, type 2	1	criteria provided, single submitter	26-May-16	0	0.92	-0.595	0.009	0.672	-2.128	-0.184	-1.343	0.465	-0.862	-1.02	-0.255	0.2	123.1	12040237	12073572	mitofusin 2	Mitochondrial quality control defects	Mitochondrial dynamics	CMT2A|CMT2A2|CMT2A2A|CMT2A2B|CPRP1|HMSN6A|HSG|MARF	O95140	1	PMID28435121_hESCs: 1 | PMID17705834_embryonic_stem_cell_line_0: 1 | PMID18348319_heart_0: 1 | PMID24708184_Sum: 4 | PMID26450961_Sum: 10 | MS_Placenta_Sum: 1 | MS_Brain_Sum: 5 | MS_Liver_Sum: 1 | MS_Heart_Sum: 1 | MTS_Mean: 0.2358625 | hela_subcell_location_Mitochondrion: 1 | compartments_knowledge_difference: 0.2 | Comm_Mito_Ratio: 0.786 |	literature, mito protein domain+, induction, coexpression, MS/MS+	MOM	Mitochondrial dynamics and surveillance > Fusion | Mitochondrial dynamics and surveillance > Organelle contact sites	18.7
1	12071569	rs1060501917	T	G	.	.	c.L741V	MFN2	ENSG00000116688	ENST00000235329	2271	T	0	0.952257616	0.365316092	.	.	Pathogenic	Charcot-Marie-Tooth disease, type 2	1	criteria provided, single submitter	3-Apr-19	0	0.92	-1.019	-0.987	-1.505	1.266	-0.912	-1.337	-0.279	-0.544	1.242	-1.262	3.6	35.7	12040237	12073572	mitofusin 2	Mitochondrial quality control defects	Mitochondrial dynamics	CMT2A|CMT2A2|CMT2A2A|CMT2A2B|CPRP1|HMSN6A|HSG|MARF	O95140	1	PMID28435121_hESCs: 1 | PMID17705834_embryonic_stem_cell_line_0: 1 | PMID18348319_heart_0: 1 | PMID24708184_Sum: 4 | PMID26450961_Sum: 10 | MS_Placenta_Sum: 1 | MS_Brain_Sum: 5 | MS_Liver_Sum: 1 | MS_Heart_Sum: 1 | MTS_Mean: 0.2358625 | hela_subcell_location_Mitochondrion: 1 | compartments_knowledge_difference: 0.2 | Comm_Mito_Ratio: 0.786 |	literature, mito protein domain+, induction, coexpression, MS/MS+	MOM	Mitochondrial dynamics and surveillance > Fusion | Mitochondrial dynamics and surveillance > Organelle contact sites	18.7
1	17349110	rs786201085	C	T	.	.	c.C253Y	SDHB	ENSG00000117118	ENST00000375499	840	C	46.5743	0.996397524	0.941547998	.	.	Likely pathogenic	Hereditary cancer-predisposing syndrome|Pheochromocytoma;Paragangliomas 4;Gastrointestinal stromal tumor	2	criteria provided, multiple submitters, no conflicts	23-Apr-19	0	0.93	-1.343	0.465	-0.862	-1.02	-0.255	0.26	0.83	3.097	-0.838	1.512	0.7	20.2	17345224	17380665	succinate dehydrogenase complex, subunit B, iron sulfur (Ip)	Oxidative phosphorylation deficiency	Complex II subunits and assembly factors	CWS2|IP|PGL4|SDH|SDH1|SDH2|SDHIP	P21912	1	PMID28435121_hESCs: 1 | PMID12592411_heart_0: 1 | PMID14651853_Sum: 4 | PMID15253431_Sum: 1 | PMID16415296_unknown_0: 1 | PMID17519225_T_leukemia_cell_line_0: 1 | PMID17705834_embryonic_stem_cell_line_0: 1 | PMID23956156_INS.1Beta_cell_line__0: 1 | PMID18348319_heart_0: 1 | PMID19567276_skeletal_muscle_0: 1 | PMID19700791_liver_0: 1 | PMID24708184_Sum: 4 | PMID26450961_Sum: 14 | PMID12210211_Sum:…	literature, APEX_matrix, targetP signal+, yeast mito homolog, Rickettsial homolog, mito protein domain+, induction, coexpression++, MS/MS++	MIM	OXPHOS > Complex II > CII subunits | Metabolism > Carbohydrate metabolism > TCA cycle | Metabolism > Metals and cofactors > Fe-S-containing proteins | OXPHOS > OXPHOS subunits	43.2272
1	17349122	rs1064794269	C	T	.	.	c.C249Y	SDHB	ENSG00000117118	ENST00000375499	840	C	69.4151	0.996397524	0.941547998	.	.	Likely pathogenic	not provided	1	criteria provided, single submitter	15-Feb-17	0	0.93	-1.343	0.465	-0.862	-1.02	-0.255	0.26	0.83	3.097	-0.838	1.512	0.7	18.9	17345224	17380665	succinate dehydrogenase complex, subunit B, iron sulfur (Ip)	Oxidative phosphorylation deficiency	Complex II subunits and assembly factors	CWS2|IP|PGL4|SDH|SDH1|SDH2|SDHIP	P21912	1	PMID28435121_hESCs: 1 | PMID12592411_heart_0: 1 | PMID14651853_Sum: 4 | PMID15253431_Sum: 1 | PMID16415296_unknown_0: 1 | PMID17519225_T_leukemia_cell_line_0: 1 | PMID17705834_embryonic_stem_cell_line_0: 1 | PMID23956156_INS.1Beta_cell_line__0: 1 | PMID18348319_heart_0: 1 | PMID19567276_skeletal_muscle_0: 1 | PMID19700791_liver_0: 1 | PMID24708184_Sum: 4 | PMID26450961_Sum: 14 | PMID12210211_Sum:…	literature, APEX_matrix, targetP signal+, yeast mito homolog, Rickettsial homolog, mito protein domain+, induction, coexpression++, MS/MS++	MIM	OXPHOS > Complex II > CII subunits | Metabolism > Carbohydrate metabolism > TCA cycle | Metabolism > Metals and cofactors > Fe-S-containing proteins | OXPHOS > OXPHOS subunits	43.2272
1	17349132	.	T	A	.	.	c.I246F	SDHB	ENSG00000117118	ENST00000375499	840	T	0	0.996397524	0.856424106	.	.	Pathogenic	Hereditary Paraganglioma-Pheochromocytoma Syndromes	1	no assertion criteria provided	-	1	0.93	-1.239	-0.547	2.131	0.393	0.816	-1.006	-0.59	1.891	-0.397	0.412	1.4	28.6	17345224	17380665	succinate dehydrogenase complex, subunit B, iron sulfur (Ip)	Oxidative phosphorylation deficiency	Complex II subunits and assembly factors	CWS2|IP|PGL4|SDH|SDH1|SDH2|SDHIP	P21912	1	PMID28435121_hESCs: 1 | PMID12592411_heart_0: 1 | PMID14651853_Sum: 4 | PMID15253431_Sum: 1 | PMID16415296_unknown_0: 1 | PMID17519225_T_leukemia_cell_line_0: 1 | PMID17705834_embryonic_stem_cell_line_0: 1 | PMID23956156_INS.1Beta_cell_line__0: 1 | PMID18348319_heart_0: 1 | PMID19567276_skeletal_muscle_0: 1 | PMID19700791_liver_0: 1 | PMID24708184_Sum: 4 | PMID26450961_Sum: 14 | PMID12210211_Sum:…	literature, APEX_matrix, targetP signal+, yeast mito homolog, Rickettsial homolog, mito protein domain+, induction, coexpression++, MS/MS++	MIM	OXPHOS > Complex II > CII subunits | Metabolism > Carbohydrate metabolism > TCA cycle | Metabolism > Metals and cofactors > Fe-S-containing proteins | OXPHOS > OXPHOS subunits	43.2272
1	17349140	.	C	A	.	.	c.C243F	SDHB	ENSG00000117118	ENST00000375499	840	C	17.9397	0.996397524	0.820215594	.	.	Likely pathogenic	Hereditary cancer-predisposing syndrome	1	criteria provided, single submitter	29-Jun-19	0	0.93	-1.343	0.465	-0.862	-1.02	-0.255	-1.006	-0.59	1.891	-0.397	0.412	0.4	17.4	17345224	17380665	succinate dehydrogenase complex, subunit B, iron sulfur (Ip)	Oxidative phosphorylation deficiency	Complex II subunits and assembly factors	CWS2|IP|PGL4|SDH|SDH1|SDH2|SDHIP	P21912	1	PMID28435121_hESCs: 1 | PMID12592411_heart_0: 1 | PMID14651853_Sum: 4 | PMID15253431_Sum: 1 | PMID16415296_unknown_0: 1 | PMID17519225_T_leukemia_cell_line_0: 1 | PMID17705834_embryonic_stem_cell_line_0: 1 | PMID23956156_INS.1Beta_cell_line__0: 1 | PMID18348319_heart_0: 1 | PMID19567276_skeletal_muscle_0: 1 | PMID19700791_liver_0: 1 | PMID24708184_Sum: 4 | PMID26450961_Sum: 14 | PMID12210211_Sum:…	literature, APEX_matrix, targetP signal+, yeast mito homolog, Rickettsial homolog, mito protein domain+, induction, coexpression++, MS/MS++	MIM	OXPHOS > Complex II > CII subunits | Metabolism > Carbohydrate metabolism > TCA cycle | Metabolism > Metals and cofactors > Fe-S-containing proteins | OXPHOS > OXPHOS subunits	43.2272
1	17349144	rs786203251	G	A	.	.	c.R242C	SDHB	ENSG00000117118	ENST00000375499	840	G	25.3093	0.996397524	0.681053914	.	.	Pathogenic	Hereditary cancer-predisposing syndrome|Gastrointestinal stromal tumor;Paragangliomas 4;Pheochromocytoma|not provided	3	criteria provided, multiple submitters, no conflicts	12-Sep-19	1	0.93	1.538	-0.055	1.502	0.44	2.897	-1.343	0.465	-0.862	-1.02	-0.255	0	83	17345224	17380665	succinate dehydrogenase complex, subunit B, iron sulfur (Ip)	Oxidative phosphorylation deficiency	Complex II subunits and assembly factors	CWS2|IP|PGL4|SDH|SDH1|SDH2|SDHIP	P21912	1	PMID28435121_hESCs: 1 | PMID12592411_heart_0: 1 | PMID14651853_Sum: 4 | PMID15253431_Sum: 1 | PMID16415296_unknown_0: 1 | PMID17519225_T_leukemia_cell_line_0: 1 | PMID17705834_embryonic_stem_cell_line_0: 1 | PMID23956156_INS.1Beta_cell_line__0: 1 | PMID18348319_heart_0: 1 | PMID19567276_skeletal_muscle_0: 1 | PMID19700791_liver_0: 1 | PMID24708184_Sum: 4 | PMID26450961_Sum: 14 | PMID12210211_Sum:…	literature, APEX_matrix, targetP signal+, yeast mito homolog, Rickettsial homolog, mito protein domain+, induction, coexpression++, MS/MS++	MIM	OXPHOS > Complex II > CII subunits | Metabolism > Carbohydrate metabolism > TCA cycle | Metabolism > Metals and cofactors > Fe-S-containing proteins | OXPHOS > OXPHOS subunits	43.2272
1	17349215	.	C	G	.	.	c.W218S	SDHB	ENSG00000117118	ENST00000375499	840	C	35.803	0.996397524	0.886995638	.	.	Likely pathogenic	Hereditary cancer-predisposing syndrome	1	criteria provided, single submitter	9-Feb-17	0	0.93	-0.595	0.009	0.672	-2.128	-0.184	-0.228	1.399	-4.76	0.67	-2.647	0.3	65.8	17345224	17380665	succinate dehydrogenase complex, subunit B, iron sulfur (Ip)	Oxidative phosphorylation deficiency	Complex II subunits and assembly factors	CWS2|IP|PGL4|SDH|SDH1|SDH2|SDHIP	P21912	1	PMID28435121_hESCs: 1 | PMID12592411_heart_0: 1 | PMID14651853_Sum: 4 | PMID15253431_Sum: 1 | PMID16415296_unknown_0: 1 | PMID17519225_T_leukemia_cell_line_0: 1 | PMID17705834_embryonic_stem_cell_line_0: 1 | PMID23956156_INS.1Beta_cell_line__0: 1 | PMID18348319_heart_0: 1 | PMID19567276_skeletal_muscle_0: 1 | PMID19700791_liver_0: 1 | PMID24708184_Sum: 4 | PMID26450961_Sum: 14 | PMID12210211_Sum:…	literature, APEX_matrix, targetP signal+, yeast mito homolog, Rickettsial homolog, mito protein domain+, induction, coexpression++, MS/MS++	MIM	OXPHOS > Complex II > CII subunits | Metabolism > Carbohydrate metabolism > TCA cycle | Metabolism > Metals and cofactors > Fe-S-containing proteins | OXPHOS > OXPHOS subunits	43.2272
1	17350510	rs397516836	C	A	.	.	c.W200C	SDHB	ENSG00000117118	ENST00000375499	840	C	72.0158	0.996397524	0.859581444	.	.	Pathogenic	Hereditary cancer-predisposing syndrome|Pheochromocytoma;Paragangliomas 4;Gastrointestinal stromal tumor|Hereditary Paraganglioma-Pheochromocytoma Syndromes	3	criteria provided, multiple submitters, no conflicts	28-Oct-19	1	0.93	-0.595	0.009	0.672	-2.128	-0.184	-1.343	0.465	-0.862	-1.02	-0.255	0.2	70.4	17345224	17380665	succinate dehydrogenase complex, subunit B, iron sulfur (Ip)	Oxidative phosphorylation deficiency	Complex II subunits and assembly factors	CWS2|IP|PGL4|SDH|SDH1|SDH2|SDHIP	P21912	1	PMID28435121_hESCs: 1 | PMID12592411_heart_0: 1 | PMID14651853_Sum: 4 | PMID15253431_Sum: 1 | PMID16415296_unknown_0: 1 | PMID17519225_T_leukemia_cell_line_0: 1 | PMID17705834_embryonic_stem_cell_line_0: 1 | PMID23956156_INS.1Beta_cell_line__0: 1 | PMID18348319_heart_0: 1 | PMID19567276_skeletal_muscle_0: 1 | PMID19700791_liver_0: 1 | PMID24708184_Sum: 4 | PMID26450961_Sum: 14 | PMID12210211_Sum:…	literature, APEX_matrix, targetP signal+, yeast mito homolog, Rickettsial homolog, mito protein domain+, induction, coexpression++, MS/MS++	MIM	OXPHOS > Complex II > CII subunits | Metabolism > Carbohydrate metabolism > TCA cycle | Metabolism > Metals and cofactors > Fe-S-containing proteins | OXPHOS > OXPHOS subunits	43.2272
1	17350512	.	A	G	.	.	c.W200R	SDHB	ENSG00000117118	ENST00000375499	840	A	72.0158	0.996397524	1	.	.	Likely pathogenic	Pheochromocytoma;Paragangliomas 4;Gastrointestinal stromal tumor|Hereditary cancer-predisposing syndrome	2	criteria provided, multiple submitters, no conflicts	23-Feb-19	1	0.93	-0.595	0.009	0.672	-2.128	-0.184	1.538	-0.055	1.502	0.44	2.897	0.3	70.4	17345224	17380665	succinate dehydrogenase complex, subunit B, iron sulfur (Ip)	Oxidative phosphorylation deficiency	Complex II subunits and assembly factors	CWS2|IP|PGL4|SDH|SDH1|SDH2|SDHIP	P21912	1	PMID28435121_hESCs: 1 | PMID12592411_heart_0: 1 | PMID14651853_Sum: 4 | PMID15253431_Sum: 1 | PMID16415296_unknown_0: 1 | PMID17519225_T_leukemia_cell_line_0: 1 | PMID17705834_embryonic_stem_cell_line_0: 1 | PMID23956156_INS.1Beta_cell_line__0: 1 | PMID18348319_heart_0: 1 | PMID19567276_skeletal_muscle_0: 1 | PMID19700791_liver_0: 1 | PMID24708184_Sum: 4 | PMID26450961_Sum: 14 | PMID12210211_Sum:…	literature, APEX_matrix, targetP signal+, yeast mito homolog, Rickettsial homolog, mito protein domain+, induction, coexpression++, MS/MS++	MIM	OXPHOS > Complex II > CII subunits | Metabolism > Carbohydrate metabolism > TCA cycle | Metabolism > Metals and cofactors > Fe-S-containing proteins | OXPHOS > OXPHOS subunits	43.2272
1	17350523	rs876658367	C	T	.	.	c.C196Y	SDHB	ENSG00000117118	ENST00000375499	840	C	59.5269	0.996397524	0.941547998	.	.	Pathogenic	Hereditary cancer-predisposing syndrome|Paragangliomas 4|not provided|Hereditary Paraganglioma-Pheochromocytoma Syndromes|Pheochromocytoma;Gastrointestinal stromal tumor;Paragangliomas 4	5	criteria provided, multiple submitters, no conflicts	23-Aug-19	0	0.93	-1.343	0.465	-0.862	-1.02	-0.255	0.26	0.83	3.097	-0.838	1.512	0.7	11.8	17345224	17380665	succinate dehydrogenase complex, subunit B, iron sulfur (Ip)	Oxidative phosphorylation deficiency	Complex II subunits and assembly factors	CWS2|IP|PGL4|SDH|SDH1|SDH2|SDHIP	P21912	1	PMID28435121_hESCs: 1 | PMID12592411_heart_0: 1 | PMID14651853_Sum: 4 | PMID15253431_Sum: 1 | PMID16415296_unknown_0: 1 | PMID17519225_T_leukemia_cell_line_0: 1 | PMID17705834_embryonic_stem_cell_line_0: 1 | PMID23956156_INS.1Beta_cell_line__0: 1 | PMID18348319_heart_0: 1 | PMID19567276_skeletal_muscle_0: 1 | PMID19700791_liver_0: 1 | PMID24708184_Sum: 4 | PMID26450961_Sum: 14 | PMID12210211_Sum:…	literature, APEX_matrix, targetP signal+, yeast mito homolog, Rickettsial homolog, mito protein domain+, induction, coexpression++, MS/MS++	MIM	OXPHOS > Complex II > CII subunits | Metabolism > Carbohydrate metabolism > TCA cycle | Metabolism > Metals and cofactors > Fe-S-containing proteins | OXPHOS > OXPHOS subunits	43.2272
1	17350535	rs397516835	C	G	.	.	c.C192S	SDHB	ENSG00000117118	ENST00000375499	840	C	42.123	0.996397524	0.56853457	.	.	Likely pathogenic	Gastrointestinal stromal tumor	1	criteria provided, single submitter	13-Sep-13	0	0.93	-1.343	0.465	-0.862	-1.02	-0.255	-0.228	1.399	-4.76	0.67	-2.647	0.9	8	17345224	17380665	succinate dehydrogenase complex, subunit B, iron sulfur (Ip)	Oxidative phosphorylation deficiency	Complex II subunits and assembly factors	CWS2|IP|PGL4|SDH|SDH1|SDH2|SDHIP	P21912	1	PMID28435121_hESCs: 1 | PMID12592411_heart_0: 1 | PMID14651853_Sum: 4 | PMID15253431_Sum: 1 | PMID16415296_unknown_0: 1 | PMID17519225_T_leukemia_cell_line_0: 1 | PMID17705834_embryonic_stem_cell_line_0: 1 | PMID23956156_INS.1Beta_cell_line__0: 1 | PMID18348319_heart_0: 1 | PMID19567276_skeletal_muscle_0: 1 | PMID19700791_liver_0: 1 | PMID24708184_Sum: 4 | PMID26450961_Sum: 14 | PMID12210211_Sum:…	literature, APEX_matrix, targetP signal+, yeast mito homolog, Rickettsial homolog, mito protein domain+, induction, coexpression++, MS/MS++	MIM	OXPHOS > Complex II > CII subunits | Metabolism > Carbohydrate metabolism > TCA cycle | Metabolism > Metals and cofactors > Fe-S-containing proteins | OXPHOS > OXPHOS subunits	43.2272
1	17350536	rs786202732	A	G	.	.	c.C192R	SDHB	ENSG00000117118	ENST00000375499	840	A	42.123	0.996397524	1	.	.	Pathogenic	Hereditary cancer-predisposing syndrome|not provided|Hereditary Paraganglioma-Pheochromocytoma Syndromes|Gastrointestinal stromal tumor;Paragangliomas 4;Pheochromocytoma	4	criteria provided, multiple submitters, no conflicts	4-Feb-19	0	0.93	-1.343	0.465	-0.862	-1.02	-0.255	1.538	-0.055	1.502	0.44	2.897	0.2	8	17345224	17380665	succinate dehydrogenase complex, subunit B, iron sulfur (Ip)	Oxidative phosphorylation deficiency	Complex II subunits and assembly factors	CWS2|IP|PGL4|SDH|SDH1|SDH2|SDHIP	P21912	1	PMID28435121_hESCs: 1 | PMID12592411_heart_0: 1 | PMID14651853_Sum: 4 | PMID15253431_Sum: 1 | PMID16415296_unknown_0: 1 | PMID17519225_T_leukemia_cell_line_0: 1 | PMID17705834_embryonic_stem_cell_line_0: 1 | PMID23956156_INS.1Beta_cell_line__0: 1 | PMID18348319_heart_0: 1 | PMID19567276_skeletal_muscle_0: 1 | PMID19700791_liver_0: 1 | PMID24708184_Sum: 4 | PMID26450961_Sum: 14 | PMID12210211_Sum:…	literature, APEX_matrix, targetP signal+, yeast mito homolog, Rickettsial homolog, mito protein domain+, induction, coexpression++, MS/MS++	MIM	OXPHOS > Complex II > CII subunits | Metabolism > Carbohydrate metabolism > TCA cycle | Metabolism > Metals and cofactors > Fe-S-containing proteins | OXPHOS > OXPHOS subunits	43.2272
1	17350544	rs876658540	C	A	.	.	c.C189F	SDHB	ENSG00000117118	ENST00000375499	840	C	25.3093	0.996397524	0.820215594	.	.	Likely pathogenic	Hereditary cancer-predisposing syndrome|Hereditary Paraganglioma-Pheochromocytoma Syndromes	2	criteria provided, single submitter	17-Feb-15	0	0.93	-1.343	0.465	-0.862	-1.02	-0.255	-1.006	-0.59	1.891	-0.397	0.412	0.4	9	17345224	17380665	succinate dehydrogenase complex, subunit B, iron sulfur (Ip)	Oxidative phosphorylation deficiency	Complex II subunits and assembly factors	CWS2|IP|PGL4|SDH|SDH1|SDH2|SDHIP	P21912	1	PMID28435121_hESCs: 1 | PMID12592411_heart_0: 1 | PMID14651853_Sum: 4 | PMID15253431_Sum: 1 | PMID16415296_unknown_0: 1 | PMID17519225_T_leukemia_cell_line_0: 1 | PMID17705834_embryonic_stem_cell_line_0: 1 | PMID23956156_INS.1Beta_cell_line__0: 1 | PMID18348319_heart_0: 1 | PMID19567276_skeletal_muscle_0: 1 | PMID19700791_liver_0: 1 | PMID24708184_Sum: 4 | PMID26450961_Sum: 14 | PMID12210211_Sum:…	literature, APEX_matrix, targetP signal+, yeast mito homolog, Rickettsial homolog, mito protein domain+, induction, coexpression++, MS/MS++	MIM	OXPHOS > Complex II > CII subunits | Metabolism > Carbohydrate metabolism > TCA cycle | Metabolism > Metals and cofactors > Fe-S-containing proteins | OXPHOS > OXPHOS subunits	43.2272
1	17355106	rs786203529	C	A	.	.	c.D138Y	SDHB	ENSG00000117118	ENST00000375499	840	C	59.5269	0.996397524	0.571408726	.	.	Likely pathogenic	Hereditary cancer-predisposing syndrome	1	criteria provided, single submitter	11-Jul-18	0	0.93	1.05	0.302	-3.656	-0.259	-3.242	0.26	0.83	3.097	-0.838	1.512	0.4	35.1	17345224	17380665	succinate dehydrogenase complex, subunit B, iron sulfur (Ip)	Oxidative phosphorylation deficiency	Complex II subunits and assembly factors	CWS2|IP|PGL4|SDH|SDH1|SDH2|SDHIP	P21912	1	PMID28435121_hESCs: 1 | PMID12592411_heart_0: 1 | PMID14651853_Sum: 4 | PMID15253431_Sum: 1 | PMID16415296_unknown_0: 1 | PMID17519225_T_leukemia_cell_line_0: 1 | PMID17705834_embryonic_stem_cell_line_0: 1 | PMID23956156_INS.1Beta_cell_line__0: 1 | PMID18348319_heart_0: 1 | PMID19567276_skeletal_muscle_0: 1 | PMID19700791_liver_0: 1 | PMID24708184_Sum: 4 | PMID26450961_Sum: 14 | PMID12210211_Sum:…	literature, APEX_matrix, targetP signal+, yeast mito homolog, Rickettsial homolog, mito protein domain+, induction, coexpression++, MS/MS++	MIM	OXPHOS > Complex II > CII subunits | Metabolism > Carbohydrate metabolism > TCA cycle | Metabolism > Metals and cofactors > Fe-S-containing proteins | OXPHOS > OXPHOS subunits	43.2272
1	17355123	rs74315372	T	G	.	.	c.H132P	SDHB	ENSG00000117118	ENST00000375499	840	T	35.803	0.996397524	0.843348306	.	.	Likely pathogenic	Paragangliomas 4|Hereditary cancer-predisposing syndrome	2	criteria provided, single submitter	5-Dec-18	1	0.93	0.336	-0.417	-1.673	-1.474	-0.078	0.189	2.081	-1.628	0.421	-1.392	0.4	52.9	17345224	17380665	succinate dehydrogenase complex, subunit B, iron sulfur (Ip)	Oxidative phosphorylation deficiency	Complex II subunits and assembly factors	CWS2|IP|PGL4|SDH|SDH1|SDH2|SDHIP	P21912	1	PMID28435121_hESCs: 1 | PMID12592411_heart_0: 1 | PMID14651853_Sum: 4 | PMID15253431_Sum: 1 | PMID16415296_unknown_0: 1 | PMID17519225_T_leukemia_cell_line_0: 1 | PMID17705834_embryonic_stem_cell_line_0: 1 | PMID23956156_INS.1Beta_cell_line__0: 1 | PMID18348319_heart_0: 1 | PMID19567276_skeletal_muscle_0: 1 | PMID19700791_liver_0: 1 | PMID24708184_Sum: 4 | PMID26450961_Sum: 14 | PMID12210211_Sum:…	literature, APEX_matrix, targetP signal+, yeast mito homolog, Rickettsial homolog, mito protein domain+, induction, coexpression++, MS/MS++	MIM	OXPHOS > Complex II > CII subunits | Metabolism > Carbohydrate metabolism > TCA cycle | Metabolism > Metals and cofactors > Fe-S-containing proteins | OXPHOS > OXPHOS subunits	43.2272
1	17355132	rs587781735	G	C	.	.	c.P129R	SDHB	ENSG00000117118	ENST00000375499	840	G	25.3093	0.996397524	0.413125267	.	.	Likely pathogenic	Hereditary cancer-predisposing syndrome	1	criteria provided, single submitter	10-Apr-19	0	0.93	0.189	2.081	-1.628	0.421	-1.392	1.538	-0.055	1.502	0.44	2.897	0.7	34.3	17345224	17380665	succinate dehydrogenase complex, subunit B, iron sulfur (Ip)	Oxidative phosphorylation deficiency	Complex II subunits and assembly factors	CWS2|IP|PGL4|SDH|SDH1|SDH2|SDHIP	P21912	1	PMID28435121_hESCs: 1 | PMID12592411_heart_0: 1 | PMID14651853_Sum: 4 | PMID15253431_Sum: 1 | PMID16415296_unknown_0: 1 | PMID17519225_T_leukemia_cell_line_0: 1 | PMID17705834_embryonic_stem_cell_line_0: 1 | PMID23956156_INS.1Beta_cell_line__0: 1 | PMID18348319_heart_0: 1 | PMID19567276_skeletal_muscle_0: 1 | PMID19700791_liver_0: 1 | PMID24708184_Sum: 4 | PMID26450961_Sum: 14 | PMID12210211_Sum:…	literature, APEX_matrix, targetP signal+, yeast mito homolog, Rickettsial homolog, mito protein domain+, induction, coexpression++, MS/MS++	MIM	OXPHOS > Complex II > CII subunits | Metabolism > Carbohydrate metabolism > TCA cycle | Metabolism > Metals and cofactors > Fe-S-containing proteins | OXPHOS > OXPHOS subunits	43.2272
1	17355180	rs864321636	C	G	.	.	c.C113S	SDHB	ENSG00000117118	ENST00000375499	840	C	66.875	0.996397524	0.56853457	.	.	Likely pathogenic	Pheochromocytoma	1	no assertion criteria provided	1-Dec-15	0	0.93	-1.343	0.465	-0.862	-1.02	-0.255	-0.228	1.399	-4.76	0.67	-2.647	0.9	14.8	17345224	17380665	succinate dehydrogenase complex, subunit B, iron sulfur (Ip)	Oxidative phosphorylation deficiency	Complex II subunits and assembly factors	CWS2|IP|PGL4|SDH|SDH1|SDH2|SDHIP	P21912	1	PMID28435121_hESCs: 1 | PMID12592411_heart_0: 1 | PMID14651853_Sum: 4 | PMID15253431_Sum: 1 | PMID16415296_unknown_0: 1 | PMID17519225_T_leukemia_cell_line_0: 1 | PMID17705834_embryonic_stem_cell_line_0: 1 | PMID23956156_INS.1Beta_cell_line__0: 1 | PMID18348319_heart_0: 1 | PMID19567276_skeletal_muscle_0: 1 | PMID19700791_liver_0: 1 | PMID24708184_Sum: 4 | PMID26450961_Sum: 14 | PMID12210211_Sum:…	literature, APEX_matrix, targetP signal+, yeast mito homolog, Rickettsial homolog, mito protein domain+, induction, coexpression++, MS/MS++	MIM	OXPHOS > Complex II > CII subunits | Metabolism > Carbohydrate metabolism > TCA cycle | Metabolism > Metals and cofactors > Fe-S-containing proteins | OXPHOS > OXPHOS subunits	43.2272
1	17355180	.	C	T	.	.	c.C113Y	SDHB	ENSG00000117118	ENST00000375499	840	C	66.875	0.996397524	0.941547998	.	.	Pathogenic	Pheochromocytoma;Gastrointestinal stromal tumor;Paragangliomas 4	1	criteria provided, single submitter	11-Nov-19	0	0.93	-1.343	0.465	-0.862	-1.02	-0.255	0.26	0.83	3.097	-0.838	1.512	0.7	14.8	17345224	17380665	succinate dehydrogenase complex, subunit B, iron sulfur (Ip)	Oxidative phosphorylation deficiency	Complex II subunits and assembly factors	CWS2|IP|PGL4|SDH|SDH1|SDH2|SDHIP	P21912	1	PMID28435121_hESCs: 1 | PMID12592411_heart_0: 1 | PMID14651853_Sum: 4 | PMID15253431_Sum: 1 | PMID16415296_unknown_0: 1 | PMID17519225_T_leukemia_cell_line_0: 1 | PMID17705834_embryonic_stem_cell_line_0: 1 | PMID23956156_INS.1Beta_cell_line__0: 1 | PMID18348319_heart_0: 1 | PMID19567276_skeletal_muscle_0: 1 | PMID19700791_liver_0: 1 | PMID24708184_Sum: 4 | PMID26450961_Sum: 14 | PMID12210211_Sum:…	literature, APEX_matrix, targetP signal+, yeast mito homolog, Rickettsial homolog, mito protein domain+, induction, coexpression++, MS/MS++	MIM	OXPHOS > Complex II > CII subunits | Metabolism > Carbohydrate metabolism > TCA cycle | Metabolism > Metals and cofactors > Fe-S-containing proteins | OXPHOS > OXPHOS subunits	43.2272
1	17355216	rs74315371	C	T	.	.	c.C101Y	SDHB	ENSG00000117118	ENST00000375499	840	C	17.9397	0.996397524	0.941547998	.	.	Pathogenic	Pheochromocytoma	1	no assertion criteria provided	9-May-02	0	0.93	-1.343	0.465	-0.862	-1.02	-0.255	0.26	0.83	3.097	-0.838	1.512	0.7	8.1	17345224	17380665	succinate dehydrogenase complex, subunit B, iron sulfur (Ip)	Oxidative phosphorylation deficiency	Complex II subunits and assembly factors	CWS2|IP|PGL4|SDH|SDH1|SDH2|SDHIP	P21912	1	PMID28435121_hESCs: 1 | PMID12592411_heart_0: 1 | PMID14651853_Sum: 4 | PMID15253431_Sum: 1 | PMID16415296_unknown_0: 1 | PMID17519225_T_leukemia_cell_line_0: 1 | PMID17705834_embryonic_stem_cell_line_0: 1 | PMID23956156_INS.1Beta_cell_line__0: 1 | PMID18348319_heart_0: 1 | PMID19567276_skeletal_muscle_0: 1 | PMID19700791_liver_0: 1 | PMID24708184_Sum: 4 | PMID26450961_Sum: 14 | PMID12210211_Sum:…	literature, APEX_matrix, targetP signal+, yeast mito homolog, Rickettsial homolog, mito protein domain+, induction, coexpression++, MS/MS++	MIM	OXPHOS > Complex II > CII subunits | Metabolism > Carbohydrate metabolism > TCA cycle | Metabolism > Metals and cofactors > Fe-S-containing proteins | OXPHOS > OXPHOS subunits	43.2272
1	17355222	rs878854576	C	T	.	.	c.G99D	SDHB	ENSG00000117118	ENST00000375499	840	C	56.2183	0.996397524	0.631615656	.	.	Likely pathogenic	Paragangliomas 4|Hereditary cancer-predisposing syndrome	2	criteria provided, multiple submitters, no conflicts	14-Apr-17	0	0.93	-0.384	1.652	1.33	1.045	2.064	1.05	0.302	-3.656	-0.259	-3.242	1.9	29	17345224	17380665	succinate dehydrogenase complex, subunit B, iron sulfur (Ip)	Oxidative phosphorylation deficiency	Complex II subunits and assembly factors	CWS2|IP|PGL4|SDH|SDH1|SDH2|SDHIP	P21912	1	PMID28435121_hESCs: 1 | PMID12592411_heart_0: 1 | PMID14651853_Sum: 4 | PMID15253431_Sum: 1 | PMID16415296_unknown_0: 1 | PMID17519225_T_leukemia_cell_line_0: 1 | PMID17705834_embryonic_stem_cell_line_0: 1 | PMID23956156_INS.1Beta_cell_line__0: 1 | PMID18348319_heart_0: 1 | PMID19567276_skeletal_muscle_0: 1 | PMID19700791_liver_0: 1 | PMID24708184_Sum: 4 | PMID26450961_Sum: 14 | PMID12210211_Sum:…	literature, APEX_matrix, targetP signal+, yeast mito homolog, Rickettsial homolog, mito protein domain+, induction, coexpression++, MS/MS++	MIM	OXPHOS > Complex II > CII subunits | Metabolism > Carbohydrate metabolism > TCA cycle | Metabolism > Metals and cofactors > Fe-S-containing proteins | OXPHOS > OXPHOS subunits	43.2272
1	17355225	.	C	T	.	.	c.C98Y	SDHB	ENSG00000117118	ENST00000375499	840	C	56.2183	0.996397524	0.941547998	.	.	Likely pathogenic	Pheochromocytoma;Paragangliomas 4;Gastrointestinal stromal tumor|not provided	2	criteria provided, multiple submitters, no conflicts	1-Sep-19	1	0.93	-1.343	0.465	-0.862	-1.02	-0.255	0.26	0.83	3.097	-0.838	1.512	0.7	29.9	17345224	17380665	succinate dehydrogenase complex, subunit B, iron sulfur (Ip)	Oxidative phosphorylation deficiency	Complex II subunits and assembly factors	CWS2|IP|PGL4|SDH|SDH1|SDH2|SDHIP	P21912	1	PMID28435121_hESCs: 1 | PMID12592411_heart_0: 1 | PMID14651853_Sum: 4 | PMID15253431_Sum: 1 | PMID16415296_unknown_0: 1 | PMID17519225_T_leukemia_cell_line_0: 1 | PMID17705834_embryonic_stem_cell_line_0: 1 | PMID23956156_INS.1Beta_cell_line__0: 1 | PMID18348319_heart_0: 1 | PMID19567276_skeletal_muscle_0: 1 | PMID19700791_liver_0: 1 | PMID24708184_Sum: 4 | PMID26450961_Sum: 14 | PMID12210211_Sum:…	literature, APEX_matrix, targetP signal+, yeast mito homolog, Rickettsial homolog, mito protein domain+, induction, coexpression++, MS/MS++	MIM	OXPHOS > Complex II > CII subunits | Metabolism > Carbohydrate metabolism > TCA cycle | Metabolism > Metals and cofactors > Fe-S-containing proteins | OXPHOS > OXPHOS subunits	43.2272
1	17359563	rs1131691054	C	A	.	.	c.C93F	SDHB	ENSG00000117118	ENST00000375499	840	C	72.0158	0.996397524	0.820215594	.	.	Likely pathogenic	Hereditary cancer-predisposing syndrome	1	criteria provided, single submitter	13-Aug-13	1	0.93	-1.343	0.465	-0.862	-1.02	-0.255	-1.006	-0.59	1.891	-0.397	0.412	0.4	20.4	17345224	17380665	succinate dehydrogenase complex, subunit B, iron sulfur (Ip)	Oxidative phosphorylation deficiency	Complex II subunits and assembly factors	CWS2|IP|PGL4|SDH|SDH1|SDH2|SDHIP	P21912	1	PMID28435121_hESCs: 1 | PMID12592411_heart_0: 1 | PMID14651853_Sum: 4 | PMID15253431_Sum: 1 | PMID16415296_unknown_0: 1 | PMID17519225_T_leukemia_cell_line_0: 1 | PMID17705834_embryonic_stem_cell_line_0: 1 | PMID23956156_INS.1Beta_cell_line__0: 1 | PMID18348319_heart_0: 1 | PMID19567276_skeletal_muscle_0: 1 | PMID19700791_liver_0: 1 | PMID24708184_Sum: 4 | PMID26450961_Sum: 14 | PMID12210211_Sum:…	literature, APEX_matrix, targetP signal+, yeast mito homolog, Rickettsial homolog, mito protein domain+, induction, coexpression++, MS/MS++	MIM	OXPHOS > Complex II > CII subunits | Metabolism > Carbohydrate metabolism > TCA cycle | Metabolism > Metals and cofactors > Fe-S-containing proteins | OXPHOS > OXPHOS subunits	43.2272
1	17359567	.	A	G	.	.	c.S92P	SDHB	ENSG00000117118	ENST00000375499	840	A	72.0158	0.996397524	0.597476914	.	.	Pathogenic	Hereditary Paraganglioma-Pheochromocytoma Syndromes	1	no assertion criteria provided	-	1	0.93	-0.228	1.399	-4.76	0.67	-2.647	0.189	2.081	-1.628	0.421	-1.392	2.8	63.6	17345224	17380665	succinate dehydrogenase complex, subunit B, iron sulfur (Ip)	Oxidative phosphorylation deficiency	Complex II subunits and assembly factors	CWS2|IP|PGL4|SDH|SDH1|SDH2|SDHIP	P21912	1	PMID28435121_hESCs: 1 | PMID12592411_heart_0: 1 | PMID14651853_Sum: 4 | PMID15253431_Sum: 1 | PMID16415296_unknown_0: 1 | PMID17519225_T_leukemia_cell_line_0: 1 | PMID17705834_embryonic_stem_cell_line_0: 1 | PMID23956156_INS.1Beta_cell_line__0: 1 | PMID18348319_heart_0: 1 | PMID19567276_skeletal_muscle_0: 1 | PMID19700791_liver_0: 1 | PMID24708184_Sum: 4 | PMID26450961_Sum: 14 | PMID12210211_Sum:…	literature, APEX_matrix, targetP signal+, yeast mito homolog, Rickettsial homolog, mito protein domain+, induction, coexpression++, MS/MS++	MIM	OXPHOS > Complex II > CII subunits | Metabolism > Carbohydrate metabolism > TCA cycle | Metabolism > Metals and cofactors > Fe-S-containing proteins | OXPHOS > OXPHOS subunits	43.2272
1	17359590	rs864321637	T	G	.	.	c.D84A	SDHB	ENSG00000117118	ENST00000375499	840	T	12.5457	0.996397524	0.581599551	.	.	Likely pathogenic	Pheochromocytoma	1	no assertion criteria provided	1-Dec-15	1	0.93	1.05	0.302	-3.656	-0.259	-3.242	-0.591	-1.302	-0.733	1.57	-0.146	1.3	36.8	17345224	17380665	succinate dehydrogenase complex, subunit B, iron sulfur (Ip)	Oxidative phosphorylation deficiency	Complex II subunits and assembly factors	CWS2|IP|PGL4|SDH|SDH1|SDH2|SDHIP	P21912	1	PMID28435121_hESCs: 1 | PMID12592411_heart_0: 1 | PMID14651853_Sum: 4 | PMID15253431_Sum: 1 | PMID16415296_unknown_0: 1 | PMID17519225_T_leukemia_cell_line_0: 1 | PMID17705834_embryonic_stem_cell_line_0: 1 | PMID23956156_INS.1Beta_cell_line__0: 1 | PMID18348319_heart_0: 1 | PMID19567276_skeletal_muscle_0: 1 | PMID19700791_liver_0: 1 | PMID24708184_Sum: 4 | PMID26450961_Sum: 14 | PMID12210211_Sum:…	literature, APEX_matrix, targetP signal+, yeast mito homolog, Rickettsial homolog, mito protein domain+, induction, coexpression++, MS/MS++	MIM	OXPHOS > Complex II > CII subunits | Metabolism > Carbohydrate metabolism > TCA cycle | Metabolism > Metals and cofactors > Fe-S-containing proteins | OXPHOS > OXPHOS subunits	43.2272
1	17359620	.	T	A	.	.	c.D74V	SDHB	ENSG00000117118	ENST00000375499	840	T	0	0.996397524	0.740084908	.	.	Likely pathogenic	Hereditary cancer-predisposing syndrome	1	criteria provided, single submitter	10-Jun-19	1	0.93	1.05	0.302	-3.656	-0.259	-3.242	-1.337	-0.279	-0.544	1.242	-1.262	0.2	46.3	17345224	17380665	succinate dehydrogenase complex, subunit B, iron sulfur (Ip)	Oxidative phosphorylation deficiency	Complex II subunits and assembly factors	CWS2|IP|PGL4|SDH|SDH1|SDH2|SDHIP	P21912	1	PMID28435121_hESCs: 1 | PMID12592411_heart_0: 1 | PMID14651853_Sum: 4 | PMID15253431_Sum: 1 | PMID16415296_unknown_0: 1 | PMID17519225_T_leukemia_cell_line_0: 1 | PMID17705834_embryonic_stem_cell_line_0: 1 | PMID23956156_INS.1Beta_cell_line__0: 1 | PMID18348319_heart_0: 1 | PMID19567276_skeletal_muscle_0: 1 | PMID19700791_liver_0: 1 | PMID24708184_Sum: 4 | PMID26450961_Sum: 14 | PMID12210211_Sum:…	literature, APEX_matrix, targetP signal+, yeast mito homolog, Rickettsial homolog, mito protein domain+, induction, coexpression++, MS/MS++	MIM	OXPHOS > Complex II > CII subunits | Metabolism > Carbohydrate metabolism > TCA cycle | Metabolism > Metals and cofactors > Fe-S-containing proteins | OXPHOS > OXPHOS subunits	43.2272
1	17371262	rs876659329	A	T	.	.	c.L65H	SDHB	ENSG00000117118	ENST00000375499	840	A	78.5232	0.996397524	0.618116024	.	.	Likely pathogenic	Hereditary cancer-predisposing syndrome	1	criteria provided, single submitter	14-Aug-15	0	0.93	-1.019	-0.987	-1.505	1.266	-0.912	0.336	-0.417	-1.673	-1.474	-0.078	1.5	16.4	17345224	17380665	succinate dehydrogenase complex, subunit B, iron sulfur (Ip)	Oxidative phosphorylation deficiency	Complex II subunits and assembly factors	CWS2|IP|PGL4|SDH|SDH1|SDH2|SDHIP	P21912	1	PMID28435121_hESCs: 1 | PMID12592411_heart_0: 1 | PMID14651853_Sum: 4 | PMID15253431_Sum: 1 | PMID16415296_unknown_0: 1 | PMID17519225_T_leukemia_cell_line_0: 1 | PMID17705834_embryonic_stem_cell_line_0: 1 | PMID23956156_INS.1Beta_cell_line__0: 1 | PMID18348319_heart_0: 1 | PMID19567276_skeletal_muscle_0: 1 | PMID19700791_liver_0: 1 | PMID24708184_Sum: 4 | PMID26450961_Sum: 14 | PMID12210211_Sum:…	literature, APEX_matrix, targetP signal+, yeast mito homolog, Rickettsial homolog, mito protein domain+, induction, coexpression++, MS/MS++	MIM	OXPHOS > Complex II > CII subunits | Metabolism > Carbohydrate metabolism > TCA cycle | Metabolism > Metals and cofactors > Fe-S-containing proteins | OXPHOS > OXPHOS subunits	43.2272
1	17371319	rs772551056	C	T	.	.	c.R46Q	SDHB	ENSG00000117118	ENST00000375499	840	C	0	0.996397524	0.50061869	.	.	Pathogenic/Likely pathogenic	Hereditary cancer-predisposing syndrome|not provided|Paragangliomas 4|Hereditary Paraganglioma-Pheochromocytoma Syndromes|Pheochromocytoma;Paragangliomas 4;Gastrointestinal stromal tumor|SDHB-Related Disorders|Pheochromocytoma;Paragangliomas 4;Carney-Stratakis syndrome	11	criteria provided, multiple submitters, no conflicts	31-Oct-19	0	0.93	1.538	-0.055	1.502	0.44	2.897	0.931	-0.179	-3.005	-0.503	-1.853	3.3	40.6	17345224	17380665	succinate dehydrogenase complex, subunit B, iron sulfur (Ip)	Oxidative phosphorylation deficiency	Complex II subunits and assembly factors	CWS2|IP|PGL4|SDH|SDH1|SDH2|SDHIP	P21912	1	PMID28435121_hESCs: 1 | PMID12592411_heart_0: 1 | PMID14651853_Sum: 4 | PMID15253431_Sum: 1 | PMID16415296_unknown_0: 1 | PMID17519225_T_leukemia_cell_line_0: 1 | PMID17705834_embryonic_stem_cell_line_0: 1 | PMID23956156_INS.1Beta_cell_line__0: 1 | PMID18348319_heart_0: 1 | PMID19567276_skeletal_muscle_0: 1 | PMID19700791_liver_0: 1 | PMID24708184_Sum: 4 | PMID26450961_Sum: 14 | PMID12210211_Sum:…	literature, APEX_matrix, targetP signal+, yeast mito homolog, Rickettsial homolog, mito protein domain+, induction, coexpression++, MS/MS++	MIM	OXPHOS > Complex II > CII subunits | Metabolism > Carbohydrate metabolism > TCA cycle | Metabolism > Metals and cofactors > Fe-S-containing proteins | OXPHOS > OXPHOS subunits	43.2272
1	17371320	rs74315370	G	C	.	.	c.R46G	SDHB	ENSG00000117118	ENST00000375499	840	G	0	0.996397524	0.617702943	.	.	Pathogenic	Pheochromocytoma|Hereditary cancer-predisposing syndrome|Gastrointestinal stromal tumor;Pheochromocytoma;Paragangliomas 4	3	criteria provided, multiple submitters, no conflicts	18-Nov-19	0	0.93	1.538	-0.055	1.502	0.44	2.897	-0.384	1.652	1.33	1.045	2.064	0.4	40.6	17345224	17380665	succinate dehydrogenase complex, subunit B, iron sulfur (Ip)	Oxidative phosphorylation deficiency	Complex II subunits and assembly factors	CWS2|IP|PGL4|SDH|SDH1|SDH2|SDHIP	P21912	1	PMID28435121_hESCs: 1 | PMID12592411_heart_0: 1 | PMID14651853_Sum: 4 | PMID15253431_Sum: 1 | PMID16415296_unknown_0: 1 | PMID17519225_T_leukemia_cell_line_0: 1 | PMID17705834_embryonic_stem_cell_line_0: 1 | PMID23956156_INS.1Beta_cell_line__0: 1 | PMID18348319_heart_0: 1 | PMID19567276_skeletal_muscle_0: 1 | PMID19700791_liver_0: 1 | PMID24708184_Sum: 4 | PMID26450961_Sum: 14 | PMID12210211_Sum:…	literature, APEX_matrix, targetP signal+, yeast mito homolog, Rickettsial homolog, mito protein domain+, induction, coexpression++, MS/MS++	MIM	OXPHOS > Complex II > CII subunits | Metabolism > Carbohydrate metabolism > TCA cycle | Metabolism > Metals and cofactors > Fe-S-containing proteins | OXPHOS > OXPHOS subunits	43.2272
1	17380486	.	C	T	.	.	c.R10K	SDHB	ENSG00000117118	ENST00000375499	840	C	36.8539	0.996397524	0.368128265	*	^	Likely benign	Hereditary cancer-predisposing syndrome	1	criteria provided, single submitter	11-Feb-19	0	0.93	1.538	-0.055	1.502	0.44	2.897	1.831	-0.561	0.533	-0.277	1.648	8.1	144.4	17345224	17380665	succinate dehydrogenase complex, subunit B, iron sulfur (Ip)	Oxidative phosphorylation deficiency	Complex II subunits and assembly factors	CWS2|IP|PGL4|SDH|SDH1|SDH2|SDHIP	P21912	1	PMID28435121_hESCs: 1 | PMID12592411_heart_0: 1 | PMID14651853_Sum: 4 | PMID15253431_Sum: 1 | PMID16415296_unknown_0: 1 | PMID17519225_T_leukemia_cell_line_0: 1 | PMID17705834_embryonic_stem_cell_line_0: 1 | PMID23956156_INS.1Beta_cell_line__0: 1 | PMID18348319_heart_0: 1 | PMID19567276_skeletal_muscle_0: 1 | PMID19700791_liver_0: 1 | PMID24708184_Sum: 4 | PMID26450961_Sum: 14 | PMID12210211_Sum:…	literature, APEX_matrix, targetP signal+, yeast mito homolog, Rickettsial homolog, mito protein domain+, induction, coexpression++, MS/MS++	MIM	OXPHOS > Complex II > CII subunits | Metabolism > Carbohydrate metabolism > TCA cycle | Metabolism > Metals and cofactors > Fe-S-containing proteins | OXPHOS > OXPHOS subunits	43.2272
1	17380496	rs745664191	G	C	.	.	c.L7V	SDHB	ENSG00000117118	ENST00000375499	840	G	0	0.996397524	0.365316092	*	^	Likely benign	Hereditary cancer-predisposing syndrome	1	criteria provided, single submitter	7-Feb-19	0	0.93	-1.019	-0.987	-1.505	1.266	-0.912	-1.337	-0.279	-0.544	1.242	-1.262	3.6	83.1	17345224	17380665	succinate dehydrogenase complex, subunit B, iron sulfur (Ip)	Oxidative phosphorylation deficiency	Complex II subunits and assembly factors	CWS2|IP|PGL4|SDH|SDH1|SDH2|SDHIP	P21912	1	PMID28435121_hESCs: 1 | PMID12592411_heart_0: 1 | PMID14651853_Sum: 4 | PMID15253431_Sum: 1 | PMID16415296_unknown_0: 1 | PMID17519225_T_leukemia_cell_line_0: 1 | PMID17705834_embryonic_stem_cell_line_0: 1 | PMID23956156_INS.1Beta_cell_line__0: 1 | PMID18348319_heart_0: 1 | PMID19567276_skeletal_muscle_0: 1 | PMID19700791_liver_0: 1 | PMID24708184_Sum: 4 | PMID26450961_Sum: 14 | PMID12210211_Sum:…	literature, APEX_matrix, targetP signal+, yeast mito homolog, Rickettsial homolog, mito protein domain+, induction, coexpression++, MS/MS++	MIM	OXPHOS > Complex II > CII subunits | Metabolism > Carbohydrate metabolism > TCA cycle | Metabolism > Metals and cofactors > Fe-S-containing proteins | OXPHOS > OXPHOS subunits	43.2272
1	17380512	rs1131691061	C	T	.	.	c.M1I	SDHB	ENSG00000117118	ENST00000375499	840	C	18.1244	NA	NA	*	^	Pathogenic/Likely pathogenic	Hereditary cancer-predisposing syndrome|Paragangliomas 4	2	criteria provided, multiple submitters, no conflicts	24-Aug-17	0	0.93	-0.663	-1.524	2.219	-1.005	1.212	-1.239	-0.547	2.131	0.393	0.816	2	150	17345224	17380665	succinate dehydrogenase complex, subunit B, iron sulfur (Ip)	Oxidative phosphorylation deficiency	Complex II subunits and assembly factors	CWS2|IP|PGL4|SDH|SDH1|SDH2|SDHIP	P21912	1	PMID28435121_hESCs: 1 | PMID12592411_heart_0: 1 | PMID14651853_Sum: 4 | PMID15253431_Sum: 1 | PMID16415296_unknown_0: 1 | PMID17519225_T_leukemia_cell_line_0: 1 | PMID17705834_embryonic_stem_cell_line_0: 1 | PMID23956156_INS.1Beta_cell_line__0: 1 | PMID18348319_heart_0: 1 | PMID19567276_skeletal_muscle_0: 1 | PMID19700791_liver_0: 1 | PMID24708184_Sum: 4 | PMID26450961_Sum: 14 | PMID12210211_Sum:…	literature, APEX_matrix, targetP signal+, yeast mito homolog, Rickettsial homolog, mito protein domain+, induction, coexpression++, MS/MS++	MIM	OXPHOS > Complex II > CII subunits | Metabolism > Carbohydrate metabolism > TCA cycle | Metabolism > Metals and cofactors > Fe-S-containing proteins | OXPHOS > OXPHOS subunits	43.2272
1	17380514	rs1131691049	T	A	.	.	c.M1L	SDHB	ENSG00000117118	ENST00000375499	840	T	18.1244	NA	NA	*	^	Pathogenic/Likely pathogenic	Hereditary cancer-predisposing syndrome|Hereditary Paraganglioma-Pheochromocytoma Syndromes|Pheochromocytoma;Paragangliomas 4;Gastrointestinal stromal tumor	3	criteria provided, multiple submitters, no conflicts	19-May-18	0	0.93	-0.663	-1.524	2.219	-1.005	1.212	-1.019	-0.987	-1.505	1.266	-0.912	3.2	150	17345224	17380665	succinate dehydrogenase complex, subunit B, iron sulfur (Ip)	Oxidative phosphorylation deficiency	Complex II subunits and assembly factors	CWS2|IP|PGL4|SDH|SDH1|SDH2|SDHIP	P21912	1	PMID28435121_hESCs: 1 | PMID12592411_heart_0: 1 | PMID14651853_Sum: 4 | PMID15253431_Sum: 1 | PMID16415296_unknown_0: 1 | PMID17519225_T_leukemia_cell_line_0: 1 | PMID17705834_embryonic_stem_cell_line_0: 1 | PMID23956156_INS.1Beta_cell_line__0: 1 | PMID18348319_heart_0: 1 | PMID19567276_skeletal_muscle_0: 1 | PMID19700791_liver_0: 1 | PMID24708184_Sum: 4 | PMID26450961_Sum: 14 | PMID12210211_Sum:…	literature, APEX_matrix, targetP signal+, yeast mito homolog, Rickettsial homolog, mito protein domain+, induction, coexpression++, MS/MS++	MIM	OXPHOS > Complex II > CII subunits | Metabolism > Carbohydrate metabolism > TCA cycle | Metabolism > Metals and cofactors > Fe-S-containing proteins | OXPHOS > OXPHOS subunits	43.2272
1	19559149	.	G	T	.	.	c.P584H	EMC1	ENSG00000127463	ENST00000477853	2979	G	59.5269	0.854636637	0.504019145	.	.	Likely pathogenic	Inborn genetic diseases	1	criteria provided, single submitter	28-Dec-16	0	0.95	0.189	2.081	-1.628	0.421	-1.392	0.336	-0.417	-1.673	-1.474	-0.078	1	42.5	19542157	19578053	ER membrane protein complex subunit 1	Mitochondrial quality control defects	ER–mitochondrial tethering	CAVIPMR|KIAA0090	Q8N766	0.69	PMID28435121_hESCs: 1 | PMID17519225_T_leukemia_cell_line_0: 1 | PMID17705834_embryonic_stem_cell_line_0: 1 | PMID23956156_INS.1Beta_cell_line__0: 1 | PMID18348319_heart_0: 1 | PMID24708184_Sum: 3 | PMID26450961_Sum: 2 | PMID15501831_Sum: 1 | PMID15598749_T_leukemia_cell_line_0: 1 | PMID23971408_neuroblastoma_.SH.SY5Y._cell_line_0: 1 | MS_Brain_Sum: 3 | MS_Liver_Sum: 1 | MS_Heart_Sum: 1 | MTS_Mea…	0	Unknown	NA	-8.3
1	29522747	rs759218713	T	C	.	.	c.Y285C	MECR	ENSG00000116353	ENST00000263702	1119	T	0	1.078420304	0.588823175	.	.	Pathogenic/Likely pathogenic	Dystonia, childhood-onset, with optic atrophy and basal ganglia abnormalities|Optic atrophy;Childhood Onset Dystonias	2	no assertion criteria provided	7-Jan-17	1	0.96	0.26	0.83	3.097	-0.838	1.512	-1.343	0.465	-0.862	-1.02	-0.255	0.2	5.2	29519168	29557470	mitochondrial trans-2-enoyl-CoA reductase	Vitamin and cofactor metabolism defects	Lipoic acid biosynthesis	CGI-63|DYTOABG|ETR1|FASN2B|NRBF1	Q9BV79	1	PMID12592411_heart_0: 1 | PMID16415296_unknown_0: 1 | PMID17705834_embryonic_stem_cell_line_0: 1 | PMID23956156_INS.1Beta_cell_line__0: 1 | PMID18348319_heart_0: 1 | PMID19567276_skeletal_muscle_0: 1 | PMID19700791_liver_0: 1 | PMID24708184_Sum: 4 | PMID26450961_Sum: 14 | PMID16615898_Sum: 1 | MS_Placenta_Sum: 1 | MS_Brain_Sum: 5 | MS_Skeletal_Muscle_Sum: 2 | MS_Liver_Sum: 3 | MS_Kidney_Sum: 1 | …	literature, APEX_matrix, targetP signal+, yeast mito homolog++, mito protein domain, coexpression, MS/MS++	Matrix	Metabolism > Lipid metabolism > Type II fatty acid synthesis	27.7
1	29527086	rs145192716	G	A	.	.	c.R258W	MECR	ENSG00000116353	ENST00000263702	1119	G	0	1.078420304	0.394057305	.	.	Pathogenic	Dystonia, childhood-onset, with optic atrophy and basal ganglia abnormalities|Childhood Onset Dystonias;Optic atrophy	4	criteria provided, multiple submitters, no conflicts	13-Jun-19	0	0.96	1.538	-0.055	1.502	0.44	2.897	-0.595	0.009	0.672	-2.128	-0.184	0.4	79.5	29519168	29557470	mitochondrial trans-2-enoyl-CoA reductase	Vitamin and cofactor metabolism defects	Lipoic acid biosynthesis	CGI-63|DYTOABG|ETR1|FASN2B|NRBF1	Q9BV79	1	PMID12592411_heart_0: 1 | PMID16415296_unknown_0: 1 | PMID17705834_embryonic_stem_cell_line_0: 1 | PMID23956156_INS.1Beta_cell_line__0: 1 | PMID18348319_heart_0: 1 | PMID19567276_skeletal_muscle_0: 1 | PMID19700791_liver_0: 1 | PMID24708184_Sum: 4 | PMID26450961_Sum: 14 | PMID16615898_Sum: 1 | MS_Placenta_Sum: 1 | MS_Brain_Sum: 5 | MS_Skeletal_Muscle_Sum: 2 | MS_Liver_Sum: 3 | MS_Kidney_Sum: 1 | …	literature, APEX_matrix, targetP signal+, yeast mito homolog++, mito protein domain, coexpression, MS/MS++	Matrix	Metabolism > Lipid metabolism > Type II fatty acid synthesis	27.7
1	29528516	rs762913101	C	T	.	.	c.G232E	MECR	ENSG00000116353	ENST00000263702	1119	C	0	1.078420304	0.6265256	.	.	Likely pathogenic	Dystonia, childhood-onset, with optic atrophy and basal ganglia abnormalities|not provided|Optic atrophy;Childhood Onset Dystonias	3	criteria provided, single submitter	9-Aug-17	1	0.96	-0.384	1.652	1.33	1.045	2.064	1.357	-1.453	1.477	0.113	-0.837	1.2	37	29519168	29557470	mitochondrial trans-2-enoyl-CoA reductase	Vitamin and cofactor metabolism defects	Lipoic acid biosynthesis	CGI-63|DYTOABG|ETR1|FASN2B|NRBF1	Q9BV79	1	PMID12592411_heart_0: 1 | PMID16415296_unknown_0: 1 | PMID17705834_embryonic_stem_cell_line_0: 1 | PMID23956156_INS.1Beta_cell_line__0: 1 | PMID18348319_heart_0: 1 | PMID19567276_skeletal_muscle_0: 1 | PMID19700791_liver_0: 1 | PMID24708184_Sum: 4 | PMID26450961_Sum: 14 | PMID16615898_Sum: 1 | MS_Placenta_Sum: 1 | MS_Brain_Sum: 5 | MS_Skeletal_Muscle_Sum: 2 | MS_Liver_Sum: 3 | MS_Kidney_Sum: 1 | …	literature, APEX_matrix, targetP signal+, yeast mito homolog++, mito protein domain, coexpression, MS/MS++	Matrix	Metabolism > Lipid metabolism > Type II fatty acid synthesis	27.7
1	29533289	rs144073611	C	T	.	.	c.E179K	MECR	ENSG00000116353	ENST00000263702	1119	C	0	1.078420304	0.475595177	.	.	Likely benign	not provided	1	criteria provided, single submitter	6-Jul-18	0	0.96	1.357	-1.453	1.477	0.113	-0.837	1.831	-0.561	0.533	-0.277	1.648	4.3	33.1	29519168	29557470	mitochondrial trans-2-enoyl-CoA reductase	Vitamin and cofactor metabolism defects	Lipoic acid biosynthesis	CGI-63|DYTOABG|ETR1|FASN2B|NRBF1	Q9BV79	1	PMID12592411_heart_0: 1 | PMID16415296_unknown_0: 1 | PMID17705834_embryonic_stem_cell_line_0: 1 | PMID23956156_INS.1Beta_cell_line__0: 1 | PMID18348319_heart_0: 1 | PMID19567276_skeletal_muscle_0: 1 | PMID19700791_liver_0: 1 | PMID24708184_Sum: 4 | PMID26450961_Sum: 14 | PMID16615898_Sum: 1 | MS_Placenta_Sum: 1 | MS_Brain_Sum: 5 | MS_Skeletal_Muscle_Sum: 2 | MS_Liver_Sum: 3 | MS_Kidney_Sum: 1 | …	literature, APEX_matrix, targetP signal+, yeast mito homolog++, mito protein domain, coexpression, MS/MS++	Matrix	Metabolism > Lipid metabolism > Type II fatty acid synthesis	27.7
1	33478946	rs267606645	G	A	.	.	c.R186C	AK2	ENSG00000004455	ENST00000672715	717	G	0	0.971026173	0.681053914	.	.	Pathogenic	Reticular dysgenesis	1	no assertion criteria provided	1-Jan-09	1	0.91	1.538	-0.055	1.502	0.44	2.897	-1.343	0.465	-0.862	-1.02	-0.255	0	34.9	33473540	33502512	adenylate kinase 2	Disorders of mitochondrial DNA mainteNAce	Nucleotide pool mainteNAce	ADK2	P54819	1	PMID28435121_hESCs: 1 | PMID12592411_heart_0: 1 | PMID14651853_Sum: 2 | PMID15253431_Sum: 2 | PMID16415296_unknown_0: 1 | PMID17519225_T_leukemia_cell_line_0: 1 | PMID17705834_embryonic_stem_cell_line_0: 1 | PMID23956156_INS.1Beta_cell_line__0: 1 | PMID18348319_heart_0: 1 | PMID19567276_skeletal_muscle_0: 1 | PMID19700791_liver_0: 1 | PMID24708184_Sum: 4 | PMID26450961_Sum: 14 | PMID11840540_live…	literature, APEX_IMS, Rickettsial homolog, mito protein domain, coexpression+, MS/MS++	IMS	Metabolism > Nucleotide metabolism > Nucleotide synthesis and processing	17.2
1	33478957	rs559947967	G	T	.	.	c.A182D	AK2	ENSG00000004455	ENST00000672715	717	G	63.0552	0.971026173	0.796484025	.	.	Likely pathogenic	not provided	2	criteria provided, single submitter	16-Jan-19	0	0.91	-0.591	-1.302	-0.733	1.57	-0.146	1.05	0.302	-3.656	-0.259	-3.242	2	33.5	33473540	33502512	adenylate kinase 2	Disorders of mitochondrial DNA mainteNAce	Nucleotide pool mainteNAce	ADK2	P54819	1	PMID28435121_hESCs: 1 | PMID12592411_heart_0: 1 | PMID14651853_Sum: 2 | PMID15253431_Sum: 2 | PMID16415296_unknown_0: 1 | PMID17519225_T_leukemia_cell_line_0: 1 | PMID17705834_embryonic_stem_cell_line_0: 1 | PMID23956156_INS.1Beta_cell_line__0: 1 | PMID18348319_heart_0: 1 | PMID19567276_skeletal_muscle_0: 1 | PMID19700791_liver_0: 1 | PMID24708184_Sum: 4 | PMID26450961_Sum: 14 | PMID11840540_live…	literature, APEX_IMS, Rickettsial homolog, mito protein domain, coexpression+, MS/MS++	IMS	Metabolism > Nucleotide metabolism > Nucleotide synthesis and processing	17.2
1	33480127	rs267606643	T	C	.	.	c.D165G	AK2	ENSG00000004455	ENST00000672715	717	T	17.7832	0.971026173	0.641319968	.	.	Pathogenic	Reticular dysgenesis	1	no assertion criteria provided	1-Jan-09	0	0.91	1.05	0.302	-3.656	-0.259	-3.242	-0.384	1.652	1.33	1.045	2.064	1.6	31.9	33473540	33502512	adenylate kinase 2	Disorders of mitochondrial DNA mainteNAce	Nucleotide pool mainteNAce	ADK2	P54819	1	PMID28435121_hESCs: 1 | PMID12592411_heart_0: 1 | PMID14651853_Sum: 2 | PMID15253431_Sum: 2 | PMID16415296_unknown_0: 1 | PMID17519225_T_leukemia_cell_line_0: 1 | PMID17705834_embryonic_stem_cell_line_0: 1 | PMID23956156_INS.1Beta_cell_line__0: 1 | PMID18348319_heart_0: 1 | PMID19567276_skeletal_muscle_0: 1 | PMID19700791_liver_0: 1 | PMID24708184_Sum: 4 | PMID26450961_Sum: 14 | PMID11840540_live…	literature, APEX_IMS, Rickettsial homolog, mito protein domain, coexpression+, MS/MS++	IMS	Metabolism > Nucleotide metabolism > Nucleotide synthesis and processing	17.2
1	33487217	rs267606648	G	A	.	.	c.R103W	AK2	ENSG00000004455	ENST00000672715	717	G	56.0044	0.971026173	0.394057305	.	.	Likely pathogenic	Reticular dysgenesis	2	criteria provided, single submitter	26-Sep-18	1	0.91	1.538	-0.055	1.502	0.44	2.897	-0.595	0.009	0.672	-2.128	-0.184	0.4	67.9	33473540	33502512	adenylate kinase 2	Disorders of mitochondrial DNA mainteNAce	Nucleotide pool mainteNAce	ADK2	P54819	1	PMID28435121_hESCs: 1 | PMID12592411_heart_0: 1 | PMID14651853_Sum: 2 | PMID15253431_Sum: 2 | PMID16415296_unknown_0: 1 | PMID17519225_T_leukemia_cell_line_0: 1 | PMID17705834_embryonic_stem_cell_line_0: 1 | PMID23956156_INS.1Beta_cell_line__0: 1 | PMID18348319_heart_0: 1 | PMID19567276_skeletal_muscle_0: 1 | PMID19700791_liver_0: 1 | PMID24708184_Sum: 4 | PMID26450961_Sum: 14 | PMID11840540_live…	literature, APEX_IMS, Rickettsial homolog, mito protein domain, coexpression+, MS/MS++	IMS	Metabolism > Nucleotide metabolism > Nucleotide synthesis and processing	17.2
1	33502429	rs137853206	T	C	.	.	c.M1V	AK2	ENSG00000004455	ENST00000672715	717	T	0	NA	NA	*	^	Pathogenic	Reticular dysgenesis	1	no assertion criteria provided	1-Jan-09	0	0.91	-0.663	-1.524	2.219	-1.005	1.212	-1.337	-0.279	-0.544	1.242	-1.262	0.8	140.6	33473540	33502512	adenylate kinase 2	Disorders of mitochondrial DNA mainteNAce	Nucleotide pool mainteNAce	ADK2	P54819	1	PMID28435121_hESCs: 1 | PMID12592411_heart_0: 1 | PMID14651853_Sum: 2 | PMID15253431_Sum: 2 | PMID16415296_unknown_0: 1 | PMID17519225_T_leukemia_cell_line_0: 1 | PMID17705834_embryonic_stem_cell_line_0: 1 | PMID23956156_INS.1Beta_cell_line__0: 1 | PMID18348319_heart_0: 1 | PMID19567276_skeletal_muscle_0: 1 | PMID19700791_liver_0: 1 | PMID24708184_Sum: 4 | PMID26450961_Sum: 14 | PMID11840540_live…	literature, APEX_IMS, Rickettsial homolog, mito protein domain, coexpression+, MS/MS++	IMS	Metabolism > Nucleotide metabolism > Nucleotide synthesis and processing	17.2
1	40312930	rs1047420796	C	T	.	.	c.R323Q	TRIT1	ENSG00000043514	ENST00000316891	1401	C	0	0.882096755	0.50061869	.	.	Pathogenic	Combined oxidative phosphorylation deficiency 35|Inborn genetic diseases	3	criteria provided, multiple submitters, no conflicts	15-Oct-18	1	0.96	1.538	-0.055	1.502	0.44	2.897	0.931	-0.179	-3.005	-0.503	-1.853	3.3	94.7	40306705	40349177	tRNA isopentenyltransferase 1	Mitochondrial translation defects	tRNA modification	COXPD35|GRO1|IPPT|IPT|IPTase|MOD5|hGRO1	Q9H3H1	0.99	MONOS_Homolog: 1 | PMID24708184_Sum: 1 | PMID26450961_Sum: 1 | MS_Brain_Sum: 1 | MTS_Mean: 0.64039375 | hela_subcell_location_Mitochondrion: 1 | HPA_NonMitochondria: 1 | HPA_Cytoplasm: 1 | Rickettsia_Homolog: 1 | compartments_knowledge_difference: 0.4 | Comm_Mito_Ratio: 0.333 |	literature, APEX_matrix, targetP signal, yeast mito homolog, Rickettsial homolog, mito protein domain, coexpression	Matrix	Mitochondrial central dogma > mtRNA metabolism > mt-tRNA modifications | Mitochondrial central dogma > mtRNA metabolism > mt-rRNA modifications	11.8
1	53153514	rs780593265	G	A	.	.	c.R192C	COA7	ENSG00000162377	ENST00000371538	693	G	0	1.022051158	0.681053914	.	.	Likely pathogenic	not provided	1	criteria provided, single submitter	1-Jan-19	1	0.87	1.538	-0.055	1.502	0.44	2.897	-1.343	0.465	-0.862	-1.02	-0.255	0	79	53152013	53164038	cytochrome c oxidase assembly factor 7 (putative)	Oxidative phosphorylation deficiency	Complex IV subunits and assembly factors	C1orf163|RESA1|SCAN3|SELRC1	Q96BR5	1	PMID28435121_hESCs: 1 | PMID18348319_heart_0: 1 | PMID24708184_Sum: 4 | PMID26450961_Sum: 13 | MS_Placenta_Sum: 1 | MS_Brain_Sum: 5 | MS_Skeletal_Muscle_Sum: 1 | MS_Liver_Sum: 1 | MS_Kidney_Sum: 1 | MS_Heart_Sum: 1 | MTS_Mean: 0.027675 | hela_subcell_location_Mitochondrion: 1 | HPA_Mitochondria: 1 | HPA_NonMitochondria: 1 | MammalMitoEvidenceGFP: 1 | compartments_knowledge_difference: 1.2 | Comm_…	literature, APEX_IMS, mito protein domain, coexpression, MS/MS	IMS	OXPHOS > Complex IV > CIV assembly factors | OXPHOS > OXPHOS assembly factors	2.1
1	53153642	.	C	A	.	.	c.S149I	COA7	ENSG00000162377	ENST00000371538	693	C	7.66259	1.022051158	0.528718084	.	.	Pathogenic	Spinocerebellar ataxia, autosomal recessive, with axonal neuropathy 3	1	no assertion criteria provided	15-Apr-19	0	0.87	-0.228	1.399	-4.76	0.67	-2.647	-1.239	-0.547	2.131	0.393	0.816	0.3	7	53152013	53164038	cytochrome c oxidase assembly factor 7 (putative)	Oxidative phosphorylation deficiency	Complex IV subunits and assembly factors	C1orf163|RESA1|SCAN3|SELRC1	Q96BR5	1	PMID28435121_hESCs: 1 | PMID18348319_heart_0: 1 | PMID24708184_Sum: 4 | PMID26450961_Sum: 13 | MS_Placenta_Sum: 1 | MS_Brain_Sum: 5 | MS_Skeletal_Muscle_Sum: 1 | MS_Liver_Sum: 1 | MS_Kidney_Sum: 1 | MS_Heart_Sum: 1 | MTS_Mean: 0.027675 | hela_subcell_location_Mitochondrion: 1 | HPA_Mitochondria: 1 | HPA_NonMitochondria: 1 | MammalMitoEvidenceGFP: 1 | compartments_knowledge_difference: 1.2 | Comm_…	literature, APEX_IMS, mito protein domain, coexpression, MS/MS	IMS	OXPHOS > Complex IV > CIV assembly factors | OXPHOS > OXPHOS assembly factors	2.1
1	53153678	rs961876891	T	C	.	.	c.Y137C	COA7	ENSG00000162377	ENST00000371538	693	T	41.9416	1.022051158	0.588823175	.	.	Pathogenic	Spinocerebellar ataxia, autosomal recessive, with axonal neuropathy 3	1	no assertion criteria provided	18-Apr-19	1	0.87	0.26	0.83	3.097	-0.838	1.512	-1.343	0.465	-0.862	-1.02	-0.255	0.2	23.7	53152013	53164038	cytochrome c oxidase assembly factor 7 (putative)	Oxidative phosphorylation deficiency	Complex IV subunits and assembly factors	C1orf163|RESA1|SCAN3|SELRC1	Q96BR5	1	PMID28435121_hESCs: 1 | PMID18348319_heart_0: 1 | PMID24708184_Sum: 4 | PMID26450961_Sum: 13 | MS_Placenta_Sum: 1 | MS_Brain_Sum: 5 | MS_Skeletal_Muscle_Sum: 1 | MS_Liver_Sum: 1 | MS_Kidney_Sum: 1 | MS_Heart_Sum: 1 | MTS_Mean: 0.027675 | hela_subcell_location_Mitochondrion: 1 | HPA_Mitochondria: 1 | HPA_NonMitochondria: 1 | MammalMitoEvidenceGFP: 1 | compartments_knowledge_difference: 1.2 | Comm_…	literature, APEX_IMS, mito protein domain, coexpression, MS/MS	IMS	OXPHOS > Complex IV > CIV assembly factors | OXPHOS > OXPHOS assembly factors	2.1
1	53163982	rs780572767	T	C	.	.	c.D6G	COA7	ENSG00000162377	ENST00000371538	693	T	37.718	1.022051158	0.641319968	.	.	Pathogenic	Spinocerebellar ataxia, autosomal recessive, with axonal neuropathy 3	1	no assertion criteria provided	16-Apr-19	0	0.87	1.05	0.302	-3.656	-0.259	-3.242	-0.384	1.652	1.33	1.045	2.064	1.6	74.6	53152013	53164038	cytochrome c oxidase assembly factor 7 (putative)	Oxidative phosphorylation deficiency	Complex IV subunits and assembly factors	C1orf163|RESA1|SCAN3|SELRC1	Q96BR5	1	PMID28435121_hESCs: 1 | PMID18348319_heart_0: 1 | PMID24708184_Sum: 4 | PMID26450961_Sum: 13 | MS_Placenta_Sum: 1 | MS_Brain_Sum: 5 | MS_Skeletal_Muscle_Sum: 1 | MS_Liver_Sum: 1 | MS_Kidney_Sum: 1 | MS_Heart_Sum: 1 | MTS_Mean: 0.027675 | hela_subcell_location_Mitochondrion: 1 | HPA_Mitochondria: 1 | HPA_NonMitochondria: 1 | MammalMitoEvidenceGFP: 1 | compartments_knowledge_difference: 1.2 | Comm_…	literature, APEX_IMS, mito protein domain, coexpression, MS/MS	IMS	OXPHOS > Complex IV > CIV assembly factors | OXPHOS > OXPHOS assembly factors	2.1
1	55224131	rs2270004	T	C	.	.	c.N235S	PARS2	ENSG00000162396	ENST00000371279	1425	T	0	0.970664081	0.142682672	.	.	Benign	not specified	1	criteria provided, single submitter	18-Jan-16	0	0.95	0.945	0.828	1.299	-0.169	0.933	-0.228	1.399	-4.76	0.67	-2.647	3	91	55222570	55230226	prolyl-tRNA synthetase 2, mitochondrial (putative)	Mitochondrial translation defects	Mitochondrial aminoacyl-tRNA synthetases	EIEE75|MT-PRORS|proRS	Q7L3T8	1	PMID28435121_hESCs: 1 | PMID23956156_INS.1Beta_cell_line__0: 1 | PMID19700791_liver_0: 1 | PMID26450961_Sum: 3 | PMID26217684_brain_0: 1 | MS_Brain_Sum: 1 | MS_Liver_Sum: 1 | MTS_Mean: 0.8892375 | HPA_NonMitochondria: 1 | MammalMitoEvidenceGFP: 1 | Rickettsia_Homolog: 1 | compartments_knowledge_difference: 2.2 | Cluh_Enrichment: 1 | Comm_Mito_Ratio: 0.571 |	APEX_matrix, GFP, targetP signal, yeast mito homolog, Rickettsial homolog, mito protein domain	Matrix	Mitochondrial central dogma > Translation > mt-tRNA synthetases	8.9
1	55224751	rs11577368	C	A	.	.	c.R28S	PARS2	ENSG00000162396	ENST00000371279	1425	C	0	0.970664081	0.477517423	*	-	Benign	not specified	1	criteria provided, single submitter	18-Jan-16	0	0.95	1.538	-0.055	1.502	0.44	2.897	-0.228	1.399	-4.76	0.67	-2.647	1.4	140.6	55222570	55230226	prolyl-tRNA synthetase 2, mitochondrial (putative)	Mitochondrial translation defects	Mitochondrial aminoacyl-tRNA synthetases	EIEE75|MT-PRORS|proRS	Q7L3T8	1	PMID28435121_hESCs: 1 | PMID23956156_INS.1Beta_cell_line__0: 1 | PMID19700791_liver_0: 1 | PMID26450961_Sum: 3 | PMID26217684_brain_0: 1 | MS_Brain_Sum: 1 | MS_Liver_Sum: 1 | MTS_Mean: 0.8892375 | HPA_NonMitochondria: 1 | MammalMitoEvidenceGFP: 1 | Rickettsia_Homolog: 1 | compartments_knowledge_difference: 2.2 | Cluh_Enrichment: 1 | Comm_Mito_Ratio: 0.571 |	APEX_matrix, GFP, targetP signal, yeast mito homolog, Rickettsial homolog, mito protein domain	Matrix	Mitochondrial central dogma > Translation > mt-tRNA synthetases	8.9
1	55224773	rs116816976	A	C	.	.	c.L21R	PARS2	ENSG00000162396	ENST00000371279	1425	A	0	0.970664081	0.7677277	*	-	Benign	not specified	1	criteria provided, single submitter	7-Jan-16	0	0.95	-1.019	-0.987	-1.505	1.266	-0.912	1.538	-0.055	1.502	0.44	2.897	1	94	55222570	55230226	prolyl-tRNA synthetase 2, mitochondrial (putative)	Mitochondrial translation defects	Mitochondrial aminoacyl-tRNA synthetases	EIEE75|MT-PRORS|proRS	Q7L3T8	1	PMID28435121_hESCs: 1 | PMID23956156_INS.1Beta_cell_line__0: 1 | PMID19700791_liver_0: 1 | PMID26450961_Sum: 3 | PMID26217684_brain_0: 1 | MS_Brain_Sum: 1 | MS_Liver_Sum: 1 | MTS_Mean: 0.8892375 | HPA_NonMitochondria: 1 | MammalMitoEvidenceGFP: 1 | Rickettsia_Homolog: 1 | compartments_knowledge_difference: 2.2 | Cluh_Enrichment: 1 | Comm_Mito_Ratio: 0.571 |	APEX_matrix, GFP, targetP signal, yeast mito homolog, Rickettsial homolog, mito protein domain	Matrix	Mitochondrial central dogma > Translation > mt-tRNA synthetases	8.9
1	108690906	rs150195740	T	C	.	.	c.M309V	SLC25A24	ENSG00000085491	ENST00000565488	1431	T	0	0.963526577	0.372886312	.	.	Likely benign	not provided	1	criteria provided, single submitter	7-Apr-18	0	0.93	-0.663	-1.524	2.219	-1.005	1.212	-1.337	-0.279	-0.544	1.242	-1.262	0.8	17.5	108677343	108742980	solute carrier family 25 (mitochondrial carrier; phosphate carrier), member 24	Vitamin and cofactor metabolism defects	Heavy metal metabolism	APC1|SCAMC-1|SCAMC1	Q6NUK1	1	PMID28435121_hESCs: 1 | PMID12592411_heart_0: 1 | PMID23956156_INS.1Beta_cell_line__0: 1 | PMID24708184_Sum: 3 | PMID26450961_Sum: 6 | PMID12652598_neuroblastoma_cell_line_IMR.32_0: 1 | PMID16120276_neuroblastoma_cell_line_SH.SY5Y_0: 1 | PMID23971408_neuroblastoma_.SH.SY5Y._cell_line_0: 1 | MS_Placenta_Sum: 1 | MS_Brain_Sum: 1 | MS_Heart_Sum: 1 | MTS_Mean: 0.240125 | hela_subcell_location_Mitocho…	literature, APEX_IMS, yeast mito homolog+, mito protein domain+, MS/MS++	MIM	Metabolism > Nucleotide metabolism > Nucleotide import | Signaling > Calcium homeostasis > EF hand proteins | Small molecule transport > SLC25A family	17.6
1	108697669	.	C	G	.	.	c.G253A	SLC25A24	ENSG00000085491	ENST00000565488	1431	C	72.0521	0.963526577	0.43165496	.	.	Likely pathogenic	Dementia;Generalized tonic-clonic seizures	1	criteria provided, single submitter	6-Sep-19	0	0.93	-0.384	1.652	1.33	1.045	2.064	-0.591	-1.302	-0.733	1.57	-0.146	3.7	22.8	108677343	108742980	solute carrier family 25 (mitochondrial carrier; phosphate carrier), member 24	Vitamin and cofactor metabolism defects	Heavy metal metabolism	APC1|SCAMC-1|SCAMC1	Q6NUK1	1	PMID28435121_hESCs: 1 | PMID12592411_heart_0: 1 | PMID23956156_INS.1Beta_cell_line__0: 1 | PMID24708184_Sum: 3 | PMID26450961_Sum: 6 | PMID12652598_neuroblastoma_cell_line_IMR.32_0: 1 | PMID16120276_neuroblastoma_cell_line_SH.SY5Y_0: 1 | PMID23971408_neuroblastoma_.SH.SY5Y._cell_line_0: 1 | MS_Placenta_Sum: 1 | MS_Brain_Sum: 1 | MS_Heart_Sum: 1 | MTS_Mean: 0.240125 | hela_subcell_location_Mitocho…	literature, APEX_IMS, yeast mito homolog+, mito protein domain+, MS/MS++	MIM	Metabolism > Nucleotide metabolism > Nucleotide import | Signaling > Calcium homeostasis > EF hand proteins | Small molecule transport > SLC25A family	17.6
1	108700103	.	C	T	.	.	c.R217H	SLC25A24	ENSG00000085491	ENST00000565488	1431	C	80.7237	0.963526577	0.579576791	.	.	Pathogenic	Fontaine progeroid syndrome|not provided	4	criteria provided, multiple submitters, no conflicts	31-Oct-18	0	0.93	1.538	-0.055	1.502	0.44	2.897	0.336	-0.417	-1.673	-1.474	-0.078	2.7	41.8	108677343	108742980	solute carrier family 25 (mitochondrial carrier; phosphate carrier), member 24	Vitamin and cofactor metabolism defects	Heavy metal metabolism	APC1|SCAMC-1|SCAMC1	Q6NUK1	1	PMID28435121_hESCs: 1 | PMID12592411_heart_0: 1 | PMID23956156_INS.1Beta_cell_line__0: 1 | PMID24708184_Sum: 3 | PMID26450961_Sum: 6 | PMID12652598_neuroblastoma_cell_line_IMR.32_0: 1 | PMID16120276_neuroblastoma_cell_line_SH.SY5Y_0: 1 | PMID23971408_neuroblastoma_.SH.SY5Y._cell_line_0: 1 | MS_Placenta_Sum: 1 | MS_Brain_Sum: 1 | MS_Heart_Sum: 1 | MTS_Mean: 0.240125 | hela_subcell_location_Mitocho…	literature, APEX_IMS, yeast mito homolog+, mito protein domain+, MS/MS++	MIM	Metabolism > Nucleotide metabolism > Nucleotide import | Signaling > Calcium homeostasis > EF hand proteins | Small molecule transport > SLC25A family	17.6
1	108700104	.	G	A	.	.	c.R217C	SLC25A24	ENSG00000085491	ENST00000565488	1431	G	80.7237	0.963526577	0.681053914	.	.	Pathogenic	Fontaine progeroid syndrome	2	criteria provided, single submitter	-	0	0.93	1.538	-0.055	1.502	0.44	2.897	-1.343	0.465	-0.862	-1.02	-0.255	0	41.8	108677343	108742980	solute carrier family 25 (mitochondrial carrier; phosphate carrier), member 24	Vitamin and cofactor metabolism defects	Heavy metal metabolism	APC1|SCAMC-1|SCAMC1	Q6NUK1	1	PMID28435121_hESCs: 1 | PMID12592411_heart_0: 1 | PMID23956156_INS.1Beta_cell_line__0: 1 | PMID24708184_Sum: 3 | PMID26450961_Sum: 6 | PMID12652598_neuroblastoma_cell_line_IMR.32_0: 1 | PMID16120276_neuroblastoma_cell_line_SH.SY5Y_0: 1 | PMID23971408_neuroblastoma_.SH.SY5Y._cell_line_0: 1 | MS_Placenta_Sum: 1 | MS_Brain_Sum: 1 | MS_Heart_Sum: 1 | MTS_Mean: 0.240125 | hela_subcell_location_Mitocho…	literature, APEX_IMS, yeast mito homolog+, mito protein domain+, MS/MS++	MIM	Metabolism > Nucleotide metabolism > Nucleotide import | Signaling > Calcium homeostasis > EF hand proteins | Small molecule transport > SLC25A family	17.6
1	119575826	rs139194636	T	C	.	.	c.Y264C	WARS2	ENSG00000116874	ENST00000235521	1080	T	0	0.76402464	0.588823175	.	.	Likely pathogenic	not provided	1	criteria provided, single submitter	10-Dec-15	1	0.97	0.26	0.83	3.097	-0.838	1.512	-1.343	0.465	-0.862	-1.02	-0.255	0.2	68.2	119573838	119683295	tryptophanyl tRNA synthetase 2, mitochondrial	Mitochondrial translation defects	Mitochondrial aminoacyl-tRNA synthetases	NEMMLAS|TrpRS|mtTrpRS	Q9UGM6	1	PMID17519225_T_leukemia_cell_line_0: 1 | PMID23956156_INS.1Beta_cell_line__0: 1 | PMID18348319_heart_0: 1 | PMID24708184_Sum: 2 | PMID26450961_Sum: 9 | PMID15598749_T_leukemia_cell_line_0: 1 | MS_Placenta_Sum: 1 | MS_Brain_Sum: 4 | MS_Skeletal_Muscle_Sum: 1 | MS_Kidney_Sum: 1 | MS_Heart_Sum: 1 | MTS_Mean: 0.88784375 | hela_subcell_location_Mitochondrion: 1 | HPA_Mitochondria: 1 | HPA_NonMitochond…	literature, APEX_matrix, targetP signal, yeast mito homolog++, Rickettsial homolog, mito protein domain, coexpression, MS/MS	Matrix	Mitochondrial central dogma > Translation > mt-tRNA synthetases	21.6
1	119576820	.	C	G	.	.	c.V178L	WARS2	ENSG00000116874	ENST00000235521	1080	C	42.2477	0.76402464	0.339863687	.	.	Pathogenic	NEURODEVELOPMENTAL DISORDER, MITOCHONDRIAL, WITH ABNORMAL MOVEMENTS AND LACTIC ACIDOSIS, WITH OR WITHOUT SEIZURES	2	criteria provided, single submitter	15-Feb-19	0	0.97	-1.337	-0.279	-0.544	1.242	-1.262	-1.019	-0.987	-1.505	1.266	-0.912	3.7	7.1	119573838	119683295	tryptophanyl tRNA synthetase 2, mitochondrial	Mitochondrial translation defects	Mitochondrial aminoacyl-tRNA synthetases	NEMMLAS|TrpRS|mtTrpRS	Q9UGM6	1	PMID17519225_T_leukemia_cell_line_0: 1 | PMID23956156_INS.1Beta_cell_line__0: 1 | PMID18348319_heart_0: 1 | PMID24708184_Sum: 2 | PMID26450961_Sum: 9 | PMID15598749_T_leukemia_cell_line_0: 1 | MS_Placenta_Sum: 1 | MS_Brain_Sum: 4 | MS_Skeletal_Muscle_Sum: 1 | MS_Kidney_Sum: 1 | MS_Heart_Sum: 1 | MTS_Mean: 0.88784375 | hela_subcell_location_Mitochondrion: 1 | HPA_Mitochondria: 1 | HPA_NonMitochond…	literature, APEX_matrix, targetP signal, yeast mito homolog++, Rickettsial homolog, mito protein domain, coexpression, MS/MS	Matrix	Mitochondrial central dogma > Translation > mt-tRNA synthetases	21.6
1	119619172	.	C	T	.	.	c.G50D	WARS2	ENSG00000116874	ENST00000235521	1080	C	90.535	0.76402464	0.631615656	.	.	Likely pathogenic	NEURODEVELOPMENTAL DISORDER, MITOCHONDRIAL, WITH ABNORMAL MOVEMENTS AND LACTIC ACIDOSIS, WITH OR WITHOUT SEIZURES	1	criteria provided, single submitter	18-Apr-18	0	0.97	-0.384	1.652	1.33	1.045	2.064	1.05	0.302	-3.656	-0.259	-3.242	1.9	26	119573838	119683295	tryptophanyl tRNA synthetase 2, mitochondrial	Mitochondrial translation defects	Mitochondrial aminoacyl-tRNA synthetases	NEMMLAS|TrpRS|mtTrpRS	Q9UGM6	1	PMID17519225_T_leukemia_cell_line_0: 1 | PMID23956156_INS.1Beta_cell_line__0: 1 | PMID18348319_heart_0: 1 | PMID24708184_Sum: 2 | PMID26450961_Sum: 9 | PMID15598749_T_leukemia_cell_line_0: 1 | MS_Placenta_Sum: 1 | MS_Brain_Sum: 4 | MS_Skeletal_Muscle_Sum: 1 | MS_Kidney_Sum: 1 | MS_Heart_Sum: 1 | MTS_Mean: 0.88784375 | hela_subcell_location_Mitochondrion: 1 | HPA_Mitochondria: 1 | HPA_NonMitochond…	literature, APEX_matrix, targetP signal, yeast mito homolog++, Rickettsial homolog, mito protein domain, coexpression, MS/MS	Matrix	Mitochondrial central dogma > Translation > mt-tRNA synthetases	21.6
1	119619187	.	C	A	.	.	c.G45V	WARS2	ENSG00000116874	ENST00000235521	1080	C	78.5232	0.76402464	0.590031393	.	.	Pathogenic	NEURODEVELOPMENTAL DISORDER, MITOCHONDRIAL, WITH ABNORMAL MOVEMENTS AND LACTIC ACIDOSIS, WITH OR WITHOUT SEIZURES	1	no assertion criteria provided	10-Oct-17	1	0.97	-0.384	1.652	1.33	1.045	2.064	-1.337	-0.279	-0.544	1.242	-1.262	0.3	38.5	119573838	119683295	tryptophanyl tRNA synthetase 2, mitochondrial	Mitochondrial translation defects	Mitochondrial aminoacyl-tRNA synthetases	NEMMLAS|TrpRS|mtTrpRS	Q9UGM6	1	PMID17519225_T_leukemia_cell_line_0: 1 | PMID23956156_INS.1Beta_cell_line__0: 1 | PMID18348319_heart_0: 1 | PMID24708184_Sum: 2 | PMID26450961_Sum: 9 | PMID15598749_T_leukemia_cell_line_0: 1 | MS_Placenta_Sum: 1 | MS_Brain_Sum: 4 | MS_Skeletal_Muscle_Sum: 1 | MS_Kidney_Sum: 1 | MS_Heart_Sum: 1 | MTS_Mean: 0.88784375 | hela_subcell_location_Mitochondrion: 1 | HPA_Mitochondria: 1 | HPA_NonMitochond…	literature, APEX_matrix, targetP signal, yeast mito homolog++, Rickettsial homolog, mito protein domain, coexpression, MS/MS	Matrix	Mitochondrial central dogma > Translation > mt-tRNA synthetases	21.6
1	150463919	rs140418026	C	A	.	.	c.L188I	TARS2	ENSG00000143374	ENST00000369064	2154	C	0	0.760719364	0.434878923	.	.	Likely benign	not specified	1	criteria provided, single submitter	5-Jul-17	0	0.97	-1.019	-0.987	-1.505	1.266	-0.912	-1.239	-0.547	2.131	0.393	0.816	7.7	11.1	150459839	150480085	threonyl-tRNA synthetase 2, mitochondrial (putative)	Mitochondrial translation defects	Mitochondrial aminoacyl-tRNA synthetases	COXPD21|TARSL1|thrRS	Q9BW92	1	PMID28435121_hESCs: 1 | PMID17705834_embryonic_stem_cell_line_0: 1 | PMID23956156_INS.1Beta_cell_line__0: 1 | PMID18348319_heart_0: 1 | PMID19700791_liver_0: 1 | PMID24708184_Sum: 4 | PMID26450961_Sum: 13 | MS_Placenta_Sum: 1 | MS_Brain_Sum: 5 | MS_Skeletal_Muscle_Sum: 1 | MS_Liver_Sum: 2 | MS_Kidney_Sum: 1 | MS_Heart_Sum: 1 | MTS_Mean: 0.52978125 | hela_subcell_location_Mitochondrion: 1 | HPA_No…	APEX_matrix, targetP signal, Rickettsial homolog, mito protein domain, MS/MS++	Matrix	Mitochondrial central dogma > Translation > mt-tRNA synthetases	14.6
1	150469028	rs587777593	C	T	.	.	c.P282L	TARS2	ENSG00000143374	ENST00000369064	2154	C	88.1366	0.760719364	0.376944675	.	.	Pathogenic	Combined oxidative phosphorylation deficiency 21	1	no assertion criteria provided	1-Aug-14	0	0.97	0.189	2.081	-1.628	0.421	-1.392	-1.019	-0.987	-1.505	1.266	-0.912	0.3	36.8	150459839	150480085	threonyl-tRNA synthetase 2, mitochondrial (putative)	Mitochondrial translation defects	Mitochondrial aminoacyl-tRNA synthetases	COXPD21|TARSL1|thrRS	Q9BW92	1	PMID28435121_hESCs: 1 | PMID17705834_embryonic_stem_cell_line_0: 1 | PMID23956156_INS.1Beta_cell_line__0: 1 | PMID18348319_heart_0: 1 | PMID19700791_liver_0: 1 | PMID24708184_Sum: 4 | PMID26450961_Sum: 13 | MS_Placenta_Sum: 1 | MS_Brain_Sum: 5 | MS_Skeletal_Muscle_Sum: 1 | MS_Liver_Sum: 2 | MS_Kidney_Sum: 1 | MS_Heart_Sum: 1 | MTS_Mean: 0.52978125 | hela_subcell_location_Mitochondrion: 1 | HPA_No…	APEX_matrix, targetP signal, Rickettsial homolog, mito protein domain, MS/MS++	Matrix	Mitochondrial central dogma > Translation > mt-tRNA synthetases	14.6
1	150470061	rs115720584	C	T	.	.	c.T359M	TARS2	ENSG00000143374	ENST00000369064	2154	C	0	0.760719364	0.393608067	.	.	Benign	not specified	1	criteria provided, single submitter	9-Feb-16	0	0.97	-0.032	0.326	2.213	0.908	1.313	-0.663	-1.524	2.219	-1.005	1.212	1.7	36.7	150459839	150480085	threonyl-tRNA synthetase 2, mitochondrial (putative)	Mitochondrial translation defects	Mitochondrial aminoacyl-tRNA synthetases	COXPD21|TARSL1|thrRS	Q9BW92	1	PMID28435121_hESCs: 1 | PMID17705834_embryonic_stem_cell_line_0: 1 | PMID23956156_INS.1Beta_cell_line__0: 1 | PMID18348319_heart_0: 1 | PMID19700791_liver_0: 1 | PMID24708184_Sum: 4 | PMID26450961_Sum: 13 | MS_Placenta_Sum: 1 | MS_Brain_Sum: 5 | MS_Skeletal_Muscle_Sum: 1 | MS_Liver_Sum: 2 | MS_Kidney_Sum: 1 | MS_Heart_Sum: 1 | MTS_Mean: 0.52978125 | hela_subcell_location_Mitochondrion: 1 | HPA_No…	APEX_matrix, targetP signal, Rickettsial homolog, mito protein domain, MS/MS++	Matrix	Mitochondrial central dogma > Translation > mt-tRNA synthetases	14.6
1	154960716	rs761928040	T	C	.	.	c.F170L	FLAD1	ENSG00000160688	ENST00000292180	1761	T	0	0.940120422	0.513975788	.	.	Likely benign	Multiple acyl-CoA dehydrogenase deficiency	1	criteria provided, single submitter	14-Mar-16	0	0.97	-1.006	-0.59	1.891	-0.397	0.412	-1.019	-0.987	-1.505	1.266	-0.912	2.8	4.8	154955769	154965587	flavin adenine dinucleotide synthetase 1	Vitamin and cofactor metabolism defects	Riboflavin metabolism and transport	FAD1|FADS|LSMFLAD|PP591	Q8NFF5	0.99	PMID28435121_hESCs: 1 | PMID23956156_INS.1Beta_cell_line__0: 1 | PMID19700791_liver_0: 1 | PMID24708184_Sum: 2 | PMID26450961_Sum: 3 | MS_Brain_Sum: 1 | MS_Liver_Sum: 1 | MTS_Mean: 0.2459 | hela_subcell_location_Mitochondrion: 1 | HPA_NonMitochondria: 1 | HPA_Cytoplasm: 1 | compartments_knowledge_difference: -0.2 | Comm_Mito_Ratio: 0.364 |	APEX_matrix, targetP signal, mito protein domain, induction, coexpression	Matrix	Metabolism > Vitamin metabolism > Vitamin B2 metabolism	10.9
1	154960995	rs146501091	C	T	.	.	c.R263W	FLAD1	ENSG00000160688	ENST00000292180	1761	C	0	0.940120422	0.394057305	.	.	Likely benign	not provided	1	criteria provided, single submitter	21-Jun-18	0	0.97	1.538	-0.055	1.502	0.44	2.897	-0.595	0.009	0.672	-2.128	-0.184	0.4	120.9	154955769	154965587	flavin adenine dinucleotide synthetase 1	Vitamin and cofactor metabolism defects	Riboflavin metabolism and transport	FAD1|FADS|LSMFLAD|PP591	Q8NFF5	0.99	PMID28435121_hESCs: 1 | PMID23956156_INS.1Beta_cell_line__0: 1 | PMID19700791_liver_0: 1 | PMID24708184_Sum: 2 | PMID26450961_Sum: 3 | MS_Brain_Sum: 1 | MS_Liver_Sum: 1 | MTS_Mean: 0.2459 | hela_subcell_location_Mitochondrion: 1 | HPA_NonMitochondria: 1 | HPA_Cytoplasm: 1 | compartments_knowledge_difference: -0.2 | Comm_Mito_Ratio: 0.364 |	APEX_matrix, targetP signal, mito protein domain, induction, coexpression	Matrix	Metabolism > Vitamin metabolism > Vitamin B2 metabolism	10.9
1	154965222	rs771466122	C	T	.	.	c.R530C	FLAD1	ENSG00000160688	ENST00000292180	1761	C	0	0.940120422	0.681053914	.	.	Pathogenic	Multiple acyl-CoA dehydrogenase deficiency|Lipid storage myopathy due to flavin adenine dinucleotide synthetase deficiency|not provided	3	criteria provided, multiple submitters, no conflicts	8-Sep-17	1	0.97	1.538	-0.055	1.502	0.44	2.897	-1.343	0.465	-0.862	-1.02	-0.255	0	110.2	154955769	154965587	flavin adenine dinucleotide synthetase 1	Vitamin and cofactor metabolism defects	Riboflavin metabolism and transport	FAD1|FADS|LSMFLAD|PP591	Q8NFF5	0.99	PMID28435121_hESCs: 1 | PMID23956156_INS.1Beta_cell_line__0: 1 | PMID19700791_liver_0: 1 | PMID24708184_Sum: 2 | PMID26450961_Sum: 3 | MS_Brain_Sum: 1 | MS_Liver_Sum: 1 | MTS_Mean: 0.2459 | hela_subcell_location_Mitochondrion: 1 | HPA_NonMitochondria: 1 | HPA_Cytoplasm: 1 | compartments_knowledge_difference: -0.2 | Comm_Mito_Ratio: 0.364 |	APEX_matrix, targetP signal, mito protein domain, induction, coexpression	Matrix	Metabolism > Vitamin metabolism > Vitamin B2 metabolism	10.9
1	154965487	rs186635615	G	A	.	.	c.E580K	FLAD1	ENSG00000160688	ENST00000292180	1761	G	0	0.940120422	0.475595177	*	^	Likely benign	not provided	1	criteria provided, single submitter	13-May-18	0	0.97	1.357	-1.453	1.477	0.113	-0.837	1.831	-0.561	0.533	-0.277	1.648	4.3	135.1	154955769	154965587	flavin adenine dinucleotide synthetase 1	Vitamin and cofactor metabolism defects	Riboflavin metabolism and transport	FAD1|FADS|LSMFLAD|PP591	Q8NFF5	0.99	PMID28435121_hESCs: 1 | PMID23956156_INS.1Beta_cell_line__0: 1 | PMID19700791_liver_0: 1 | PMID24708184_Sum: 2 | PMID26450961_Sum: 3 | MS_Brain_Sum: 1 | MS_Liver_Sum: 1 | MTS_Mean: 0.2459 | hela_subcell_location_Mitochondrion: 1 | HPA_NonMitochondria: 1 | HPA_Cytoplasm: 1 | compartments_knowledge_difference: -0.2 | Comm_Mito_Ratio: 0.364 |	APEX_matrix, targetP signal, mito protein domain, induction, coexpression	Matrix	Metabolism > Vitamin metabolism > Vitamin B2 metabolism	10.9
1	155581009	rs146175548	A	G	.	.	c.Q98R	MSTO1	ENSG00000125459	ENST00000245564	1710	A	0	0.023296524	0.428027931	.	.	Benign	not provided	1	criteria provided, single submitter	13-Jul-18	0	0.95	0.931	-0.179	-3.005	-0.503	-1.853	1.538	-0.055	1.502	0.44	2.897	2.4	120.6	155579960	155584758	misato 1, mitochondrial distribution and morphology regulator	Mitochondrial quality control defects	Mitochondrial dynamics	LST005|MMYAT|MST	Q9BUK6	0.94	MTS_Mean: 0.21243125 | HPA_NonMitochondria: 1 | HPA_Cytoplasm: 1 | compartments_knowledge_difference: 1.8 |	yeast mito homolog, mito protein domain+	Unknown	NA	3.1
1	155582701	rs749922789	C	T	.	.	c.R345C	MSTO1	ENSG00000125459	ENST00000245564	1710	C	0	0.714192679	0.681053914	.	.	Pathogenic	Mitochondrial myopathy-cerebellar ataxia-pigmentary retinopathy syndrome	1	no assertion criteria provided	22-Sep-17	0	0.95	1.538	-0.055	1.502	0.44	2.897	-1.343	0.465	-0.862	-1.02	-0.255	0	29.4	155579960	155584758	misato 1, mitochondrial distribution and morphology regulator	Mitochondrial quality control defects	Mitochondrial dynamics	LST005|MMYAT|MST	Q9BUK6	0.94	MTS_Mean: 0.21243125 | HPA_NonMitochondria: 1 | HPA_Cytoplasm: 1 | compartments_knowledge_difference: 1.8 |	yeast mito homolog, mito protein domain+	Unknown	NA	3.1
1	155582869	.	C	A	.	.	c.F376L	MSTO1	ENSG00000125459	ENST00000245564	1710	C	0	0.714192679	0.513975788	.	.	Pathogenic	Mitochondrial myopathy-cerebellar ataxia-pigmentary retinopathy syndrome	1	no assertion criteria provided	22-Sep-17	0	0.95	-1.006	-0.59	1.891	-0.397	0.412	-1.019	-0.987	-1.505	1.266	-0.912	2.8	29	155579960	155584758	misato 1, mitochondrial distribution and morphology regulator	Mitochondrial quality control defects	Mitochondrial dynamics	LST005|MMYAT|MST	Q9BUK6	0.94	MTS_Mean: 0.21243125 | HPA_NonMitochondria: 1 | HPA_Cytoplasm: 1 | compartments_knowledge_difference: 1.8 |	yeast mito homolog, mito protein domain+	Unknown	NA	3.1
1	156561991	rs879255647	C	A	.	.	c.A94D	NAXE	ENSG00000163382	ENST00000368235	864	C	93.3862	0.848411943	0.796484025	.	.	Pathogenic	Infantile encephalopathy	1	no assertion criteria provided	14-Nov-16	0	0.94	-0.591	-1.302	-0.733	1.57	-0.146	1.05	0.302	-3.656	-0.259	-3.242	2	6.2	156561557	156564091	apolipoprotein A-I binding protein	Vitamin and cofactor metabolism defects	NADPH metabolism	AIBP|APOA1BP|PEBEL|YJEFN1	Q8NCW5	1	MONOS_Homolog: 1 | PMID15253431_Sum: 1 | PMID17519225_T_leukemia_cell_line_0: 1 | PMID17705834_embryonic_stem_cell_line_0: 1 | PMID23956156_INS.1Beta_cell_line__0: 1 | PMID18348319_heart_0: 1 | PMID19567276_skeletal_muscle_0: 1 | PMID19700791_liver_0: 1 | PMID24708184_Sum: 4 | PMID26450961_Sum: 14 | PMID16615898_Sum: 4 | PMID23971408_neuroblastoma_.SH.SY5Y._cell_line_0: 1 | MS_Placenta_Sum: 2 | M…	APEX_matrix, targetP signal, mito protein domain, coexpression, MS/MS++	Matrix	Metabolism > Metals and cofactors > NAD biosynthesis and metabolism	16
1	156563248	.	G	A	.	.	c.G189S	NAXE	ENSG00000163382	ENST00000368235	864	G	74.8219	0.848411943	0.350907967	.	.	Pathogenic	Encephalopathy, progressive, early-onset, with brain edema and/or leukoencephalopathy 1	1	criteria provided, single submitter	-	0	0.94	-0.384	1.652	1.33	1.045	2.064	-0.228	1.399	-4.76	0.67	-2.647	3.3	5.3	156561557	156564091	apolipoprotein A-I binding protein	Vitamin and cofactor metabolism defects	NADPH metabolism	AIBP|APOA1BP|PEBEL|YJEFN1	Q8NCW5	1	MONOS_Homolog: 1 | PMID15253431_Sum: 1 | PMID17519225_T_leukemia_cell_line_0: 1 | PMID17705834_embryonic_stem_cell_line_0: 1 | PMID23956156_INS.1Beta_cell_line__0: 1 | PMID18348319_heart_0: 1 | PMID19567276_skeletal_muscle_0: 1 | PMID19700791_liver_0: 1 | PMID24708184_Sum: 4 | PMID26450961_Sum: 14 | PMID16615898_Sum: 4 | PMID23971408_neuroblastoma_.SH.SY5Y._cell_line_0: 1 | MS_Placenta_Sum: 2 | M…	APEX_matrix, targetP signal, mito protein domain, coexpression, MS/MS++	Matrix	Metabolism > Metals and cofactors > NAD biosynthesis and metabolism	16
1	156563336	rs886041064	A	T	.	.	c.D218V	NAXE	ENSG00000163382	ENST00000368235	864	A	84.9483	0.848411943	0.740084908	.	.	Pathogenic	Encephalopathy, progressive, early-onset, with brain edema and/or leukoencephalopathy 1	1	no assertion criteria provided	14-Nov-16	0	0.94	1.05	0.302	-3.656	-0.259	-3.242	-1.337	-0.279	-0.544	1.242	-1.262	0.2	2.2	156561557	156564091	apolipoprotein A-I binding protein	Vitamin and cofactor metabolism defects	NADPH metabolism	AIBP|APOA1BP|PEBEL|YJEFN1	Q8NCW5	1	MONOS_Homolog: 1 | PMID15253431_Sum: 1 | PMID17519225_T_leukemia_cell_line_0: 1 | PMID17705834_embryonic_stem_cell_line_0: 1 | PMID23956156_INS.1Beta_cell_line__0: 1 | PMID18348319_heart_0: 1 | PMID19567276_skeletal_muscle_0: 1 | PMID19700791_liver_0: 1 | PMID24708184_Sum: 4 | PMID26450961_Sum: 14 | PMID16615898_Sum: 4 | PMID23971408_neuroblastoma_.SH.SY5Y._cell_line_0: 1 | MS_Placenta_Sum: 2 | M…	APEX_matrix, targetP signal, mito protein domain, coexpression, MS/MS++	Matrix	Metabolism > Metals and cofactors > NAD biosynthesis and metabolism	16
1	161172205	rs863224104	C	A	.	.	c.F10L	NDUFS2	ENSG00000158864	ENST00000367993	1389	C	87.1017	0.701379884	0.513975788	*	^	Likely benign	not specified	1	criteria provided, single submitter	7-Oct-14	0	0.9	-1.006	-0.59	1.891	-0.397	0.412	-1.019	-0.987	-1.505	1.266	-0.912	2.8	114.4	161169104	161184184	NADH dehydrogenase (ubiquinone) Fe-S protein 2, 49kDa (NADH-coenzyme Q reductase)	Oxidative phosphorylation deficiency	Complex I subunits and assembly factors	CI-49|MC1DN6	O75306	1	PMID28435121_hESCs: 1 | PMID12592411_heart_0: 1 | PMID14651853_Sum: 1 | PMID15253431_Sum: 2 | PMID17519225_T_leukemia_cell_line_0: 1 | PMID23956156_INS.1Beta_cell_line__0: 1 | PMID18348319_heart_0: 1 | PMID19567276_skeletal_muscle_0: 1 | PMID19700791_liver_0: 1 | PMID24708184_Sum: 4 | PMID26450961_Sum: 14 | PMID12210211_Sum: 2 | PMID12601808_placenta_0: 1 | PMID15501831_Sum: 1 | PMID16120276_neur…	literature, APEX_matrix, targetP signal, Rickettsial homolog, mito protein domain, induction, coexpression++, MS/MS++	MIM	OXPHOS > Complex I > CI subunits | Metabolism > Metals and cofactors > Fe-S-containing proteins | OXPHOS > OXPHOS subunits	30.3
1	161172233	rs11538340	C	A	.	.	c.P20T	NDUFS2	ENSG00000158864	ENST00000367993	1389	C	0	0.701379884	0.468315642	*	^	Benign	Mitochondrial complex I deficiency, nuclear type 1|not provided|Mitochondrial complex 1 deficiency, nuclear type 6	3	criteria provided, multiple submitters, no conflicts	1-Aug-18	0	0.9	0.189	2.081	-1.628	0.421	-1.392	-0.032	0.326	2.213	0.908	1.313	1.1	73.7	161169104	161184184	NADH dehydrogenase (ubiquinone) Fe-S protein 2, 49kDa (NADH-coenzyme Q reductase)	Oxidative phosphorylation deficiency	Complex I subunits and assembly factors	CI-49|MC1DN6	O75306	1	PMID28435121_hESCs: 1 | PMID12592411_heart_0: 1 | PMID14651853_Sum: 1 | PMID15253431_Sum: 2 | PMID17519225_T_leukemia_cell_line_0: 1 | PMID23956156_INS.1Beta_cell_line__0: 1 | PMID18348319_heart_0: 1 | PMID19567276_skeletal_muscle_0: 1 | PMID19700791_liver_0: 1 | PMID24708184_Sum: 4 | PMID26450961_Sum: 14 | PMID12210211_Sum: 2 | PMID12601808_placenta_0: 1 | PMID15501831_Sum: 1 | PMID16120276_neur…	literature, APEX_matrix, targetP signal, Rickettsial homolog, mito protein domain, induction, coexpression++, MS/MS++	MIM	OXPHOS > Complex I > CI subunits | Metabolism > Metals and cofactors > Fe-S-containing proteins | OXPHOS > OXPHOS subunits	30.3
1	161172245	rs772424969	G	C	.	.	c.V24L	NDUFS2	ENSG00000158864	ENST00000367993	1389	G	0	0.701379884	0.339863687	*	^	Likely benign	not specified	1	criteria provided, single submitter	19-Apr-13	0	0.9	-1.337	-0.279	-0.544	1.242	-1.262	-1.019	-0.987	-1.505	1.266	-0.912	3.7	74.9	161169104	161184184	NADH dehydrogenase (ubiquinone) Fe-S protein 2, 49kDa (NADH-coenzyme Q reductase)	Oxidative phosphorylation deficiency	Complex I subunits and assembly factors	CI-49|MC1DN6	O75306	1	PMID28435121_hESCs: 1 | PMID12592411_heart_0: 1 | PMID14651853_Sum: 1 | PMID15253431_Sum: 2 | PMID17519225_T_leukemia_cell_line_0: 1 | PMID23956156_INS.1Beta_cell_line__0: 1 | PMID18348319_heart_0: 1 | PMID19567276_skeletal_muscle_0: 1 | PMID19700791_liver_0: 1 | PMID24708184_Sum: 4 | PMID26450961_Sum: 14 | PMID12210211_Sum: 2 | PMID12601808_placenta_0: 1 | PMID15501831_Sum: 1 | PMID16120276_neur…	literature, APEX_matrix, targetP signal, Rickettsial homolog, mito protein domain, induction, coexpression++, MS/MS++	MIM	OXPHOS > Complex I > CI subunits | Metabolism > Metals and cofactors > Fe-S-containing proteins | OXPHOS > OXPHOS subunits	30.3
1	161176206	rs375650413	C	T	.	.	c.P71L	NDUFS2	ENSG00000158864	ENST00000367993	1389	C	0	0.701379884	0.376944675	.	.	Likely benign	not specified	1	criteria provided, single submitter	18-Sep-12	0	0.9	0.189	2.081	-1.628	0.421	-1.392	-1.019	-0.987	-1.505	1.266	-0.912	0.3	57.1	161169104	161184184	NADH dehydrogenase (ubiquinone) Fe-S protein 2, 49kDa (NADH-coenzyme Q reductase)	Oxidative phosphorylation deficiency	Complex I subunits and assembly factors	CI-49|MC1DN6	O75306	1	PMID28435121_hESCs: 1 | PMID12592411_heart_0: 1 | PMID14651853_Sum: 1 | PMID15253431_Sum: 2 | PMID17519225_T_leukemia_cell_line_0: 1 | PMID23956156_INS.1Beta_cell_line__0: 1 | PMID18348319_heart_0: 1 | PMID19567276_skeletal_muscle_0: 1 | PMID19700791_liver_0: 1 | PMID24708184_Sum: 4 | PMID26450961_Sum: 14 | PMID12210211_Sum: 2 | PMID12601808_placenta_0: 1 | PMID15501831_Sum: 1 | PMID16120276_neur…	literature, APEX_matrix, targetP signal, Rickettsial homolog, mito protein domain, induction, coexpression++, MS/MS++	MIM	OXPHOS > Complex I > CI subunits | Metabolism > Metals and cofactors > Fe-S-containing proteins | OXPHOS > OXPHOS subunits	30.3
1	161179031	.	G	A	.	.	c.E148K	NDUFS2	ENSG00000158864	ENST00000367993	1389	G	32.2822	0.701379884	0.475595177	.	.	Pathogenic	not provided	1	criteria provided, single submitter	1-Sep-18	0	0.9	1.357	-1.453	1.477	0.113	-0.837	1.831	-0.561	0.533	-0.277	1.648	4.3	6	161169104	161184184	NADH dehydrogenase (ubiquinone) Fe-S protein 2, 49kDa (NADH-coenzyme Q reductase)	Oxidative phosphorylation deficiency	Complex I subunits and assembly factors	CI-49|MC1DN6	O75306	1	PMID28435121_hESCs: 1 | PMID12592411_heart_0: 1 | PMID14651853_Sum: 1 | PMID15253431_Sum: 2 | PMID17519225_T_leukemia_cell_line_0: 1 | PMID23956156_INS.1Beta_cell_line__0: 1 | PMID18348319_heart_0: 1 | PMID19567276_skeletal_muscle_0: 1 | PMID19700791_liver_0: 1 | PMID24708184_Sum: 4 | PMID26450961_Sum: 14 | PMID12210211_Sum: 2 | PMID12601808_placenta_0: 1 | PMID15501831_Sum: 1 | PMID16120276_neur…	literature, APEX_matrix, targetP signal, Rickettsial homolog, mito protein domain, induction, coexpression++, MS/MS++	MIM	OXPHOS > Complex I > CI subunits | Metabolism > Metals and cofactors > Fe-S-containing proteins | OXPHOS > OXPHOS subunits	30.3
1	161179702	rs121434427	G	A	.	.	c.R228Q	NDUFS2	ENSG00000158864	ENST00000367993	1389	G	67.8587	0.701379884	0.50061869	.	.	Pathogenic	Mitochondrial complex 1 deficiency, nuclear type 6	1	no assertion criteria provided	1-Feb-01	0	0.9	1.538	-0.055	1.502	0.44	2.897	0.931	-0.179	-3.005	-0.503	-1.853	3.3	52.6	161169104	161184184	NADH dehydrogenase (ubiquinone) Fe-S protein 2, 49kDa (NADH-coenzyme Q reductase)	Oxidative phosphorylation deficiency	Complex I subunits and assembly factors	CI-49|MC1DN6	O75306	1	PMID28435121_hESCs: 1 | PMID12592411_heart_0: 1 | PMID14651853_Sum: 1 | PMID15253431_Sum: 2 | PMID17519225_T_leukemia_cell_line_0: 1 | PMID23956156_INS.1Beta_cell_line__0: 1 | PMID18348319_heart_0: 1 | PMID19567276_skeletal_muscle_0: 1 | PMID19700791_liver_0: 1 | PMID24708184_Sum: 4 | PMID26450961_Sum: 14 | PMID12210211_Sum: 2 | PMID12601808_placenta_0: 1 | PMID15501831_Sum: 1 | PMID16120276_neur…	literature, APEX_matrix, targetP signal, Rickettsial homolog, mito protein domain, induction, coexpression++, MS/MS++	MIM	OXPHOS > Complex I > CI subunits | Metabolism > Metals and cofactors > Fe-S-containing proteins | OXPHOS > OXPHOS subunits	30.3
1	161179705	rs121434428	C	A	.	.	c.P229Q	NDUFS2	ENSG00000158864	ENST00000367993	1389	C	67.8587	0.701379884	0.284536398	.	.	Pathogenic	Mitochondrial complex 1 deficiency, nuclear type 6	1	no assertion criteria provided	1-Feb-01	0	0.9	0.189	2.081	-1.628	0.421	-1.392	0.931	-0.179	-3.005	-0.503	-1.853	1	20.8	161169104	161184184	NADH dehydrogenase (ubiquinone) Fe-S protein 2, 49kDa (NADH-coenzyme Q reductase)	Oxidative phosphorylation deficiency	Complex I subunits and assembly factors	CI-49|MC1DN6	O75306	1	PMID28435121_hESCs: 1 | PMID12592411_heart_0: 1 | PMID14651853_Sum: 1 | PMID15253431_Sum: 2 | PMID17519225_T_leukemia_cell_line_0: 1 | PMID23956156_INS.1Beta_cell_line__0: 1 | PMID18348319_heart_0: 1 | PMID19567276_skeletal_muscle_0: 1 | PMID19700791_liver_0: 1 | PMID24708184_Sum: 4 | PMID26450961_Sum: 14 | PMID12210211_Sum: 2 | PMID12601808_placenta_0: 1 | PMID15501831_Sum: 1 | PMID16120276_neur…	literature, APEX_matrix, targetP signal, Rickettsial homolog, mito protein domain, induction, coexpression++, MS/MS++	MIM	OXPHOS > Complex I > CI subunits | Metabolism > Metals and cofactors > Fe-S-containing proteins | OXPHOS > OXPHOS subunits	30.3
1	161182208	rs11576415	C	G	.	.	c.P352A	NDUFS2	ENSG00000158864	ENST00000367993	1389	C	0	0.701379884	0.327495703	.	.	Likely benign	not specified|Mitochondrial complex I deficiency, nuclear type 1|not provided	3	criteria provided, single submitter	13-Jan-18	1	0.9	0.189	2.081	-1.628	0.421	-1.392	-0.591	-1.302	-0.733	1.57	-0.146	1.9	57.2	161169104	161184184	NADH dehydrogenase (ubiquinone) Fe-S protein 2, 49kDa (NADH-coenzyme Q reductase)	Oxidative phosphorylation deficiency	Complex I subunits and assembly factors	CI-49|MC1DN6	O75306	1	PMID28435121_hESCs: 1 | PMID12592411_heart_0: 1 | PMID14651853_Sum: 1 | PMID15253431_Sum: 2 | PMID17519225_T_leukemia_cell_line_0: 1 | PMID23956156_INS.1Beta_cell_line__0: 1 | PMID18348319_heart_0: 1 | PMID19567276_skeletal_muscle_0: 1 | PMID19700791_liver_0: 1 | PMID24708184_Sum: 4 | PMID26450961_Sum: 14 | PMID12210211_Sum: 2 | PMID12601808_placenta_0: 1 | PMID15501831_Sum: 1 | PMID16120276_neur…	literature, APEX_matrix, targetP signal, Rickettsial homolog, mito protein domain, induction, coexpression++, MS/MS++	MIM	OXPHOS > Complex I > CI subunits | Metabolism > Metals and cofactors > Fe-S-containing proteins | OXPHOS > OXPHOS subunits	30.3
1	161183451	rs863224105	G	A	.	.	c.V409M	NDUFS2	ENSG00000158864	ENST00000367993	1389	G	63.0552	0.701379884	0.359925753	.	.	Likely pathogenic	not provided	1	criteria provided, single submitter	2-Jun-14	0	0.9	-1.337	-0.279	-0.544	1.242	-1.262	-0.663	-1.524	2.219	-1.005	1.212	3.4	3.6	161169104	161184184	NADH dehydrogenase (ubiquinone) Fe-S protein 2, 49kDa (NADH-coenzyme Q reductase)	Oxidative phosphorylation deficiency	Complex I subunits and assembly factors	CI-49|MC1DN6	O75306	1	PMID28435121_hESCs: 1 | PMID12592411_heart_0: 1 | PMID14651853_Sum: 1 | PMID15253431_Sum: 2 | PMID17519225_T_leukemia_cell_line_0: 1 | PMID23956156_INS.1Beta_cell_line__0: 1 | PMID18348319_heart_0: 1 | PMID19567276_skeletal_muscle_0: 1 | PMID19700791_liver_0: 1 | PMID24708184_Sum: 4 | PMID26450961_Sum: 14 | PMID12210211_Sum: 2 | PMID12601808_placenta_0: 1 | PMID15501831_Sum: 1 | PMID16120276_neur…	literature, APEX_matrix, targetP signal, Rickettsial homolog, mito protein domain, induction, coexpression++, MS/MS++	MIM	OXPHOS > Complex I > CI subunits | Metabolism > Metals and cofactors > Fe-S-containing proteins | OXPHOS > OXPHOS subunits	30.3
1	161183463	rs121434429	T	C	.	.	c.S413P	NDUFS2	ENSG00000158864	ENST00000367993	1389	T	25.3093	0.701379884	0.597476914	.	.	Pathogenic	Mitochondrial complex 1 deficiency, nuclear type 6|not provided	2	criteria provided, single submitter	20-Mar-14	0	0.9	-0.228	1.399	-4.76	0.67	-2.647	0.189	2.081	-1.628	0.421	-1.392	2.8	13.3	161169104	161184184	NADH dehydrogenase (ubiquinone) Fe-S protein 2, 49kDa (NADH-coenzyme Q reductase)	Oxidative phosphorylation deficiency	Complex I subunits and assembly factors	CI-49|MC1DN6	O75306	1	PMID28435121_hESCs: 1 | PMID12592411_heart_0: 1 | PMID14651853_Sum: 1 | PMID15253431_Sum: 2 | PMID17519225_T_leukemia_cell_line_0: 1 | PMID23956156_INS.1Beta_cell_line__0: 1 | PMID18348319_heart_0: 1 | PMID19567276_skeletal_muscle_0: 1 | PMID19700791_liver_0: 1 | PMID24708184_Sum: 4 | PMID26450961_Sum: 14 | PMID12210211_Sum: 2 | PMID12601808_placenta_0: 1 | PMID15501831_Sum: 1 | PMID16120276_neur…	literature, APEX_matrix, targetP signal, Rickettsial homolog, mito protein domain, induction, coexpression++, MS/MS++	MIM	OXPHOS > Complex I > CI subunits | Metabolism > Metals and cofactors > Fe-S-containing proteins | OXPHOS > OXPHOS subunits	30.3
1	161284196	rs755235380	A	G	.	.	c.M1V	SDHC	ENSG00000143252	ENST00000367975	507	A	0	NA	NA	*	^	Pathogenic	Paragangliomas 3|Hereditary cancer-predisposing syndrome|Gastrointestinal stromal tumor;Paragangliomas 3	4	criteria provided, multiple submitters, no conflicts	24-May-19	0	0.96	-0.663	-1.524	2.219	-1.005	1.212	-1.337	-0.279	-0.544	1.242	-1.262	0.8	128.1	161284165	161334535	succinate dehydrogenase complex, subunit C, integral membrane protein, 15kDa	Oxidative phosphorylation deficiency	Complex II subunits and assembly factors	CYB560|CYBL|PGL3|QPS1|SDH3	Q99643	1	PMID28435121_hESCs: 1 | PMID12592411_heart_0: 1 | PMID14651853_Sum: 1 | PMID15253431_Sum: 1 | PMID16415296_unknown_0: 1 | PMID17519225_T_leukemia_cell_line_0: 1 | PMID17705834_embryonic_stem_cell_line_0: 1 | PMID23956156_INS.1Beta_cell_line__0: 1 | PMID18348319_heart_0: 1 | PMID19567276_skeletal_muscle_0: 1 | PMID19700791_liver_0: 1 | PMID24708184_Sum: 4 | PMID26450961_Sum: 14 | PMID12210211_Sum:…	literature, targetP signal+, Rickettsial homolog, mito protein domain, induction, coexpression++, MS/MS+	MIM	OXPHOS > Complex II > CII subunits | Metabolism > Carbohydrate metabolism > TCA cycle | Metabolism > Metals and cofactors > Heme-containing proteins | OXPHOS > OXPHOS subunits	28.8
1	161284196	.	A	T	.	.	c.M1L	SDHC	ENSG00000143252	ENST00000367975	507	A	0	NA	NA	*	^	Pathogenic	Gastrointestinal stromal tumor;Paragangliomas 3	1	criteria provided, single submitter	20-Feb-19	0	0.96	-0.663	-1.524	2.219	-1.005	1.212	-1.019	-0.987	-1.505	1.266	-0.912	3.2	128.1	161284165	161334535	succinate dehydrogenase complex, subunit C, integral membrane protein, 15kDa	Oxidative phosphorylation deficiency	Complex II subunits and assembly factors	CYB560|CYBL|PGL3|QPS1|SDH3	Q99643	1	PMID28435121_hESCs: 1 | PMID12592411_heart_0: 1 | PMID14651853_Sum: 1 | PMID15253431_Sum: 1 | PMID16415296_unknown_0: 1 | PMID17519225_T_leukemia_cell_line_0: 1 | PMID17705834_embryonic_stem_cell_line_0: 1 | PMID23956156_INS.1Beta_cell_line__0: 1 | PMID18348319_heart_0: 1 | PMID19567276_skeletal_muscle_0: 1 | PMID19700791_liver_0: 1 | PMID24708184_Sum: 4 | PMID26450961_Sum: 14 | PMID12210211_Sum:…	literature, targetP signal+, Rickettsial homolog, mito protein domain, induction, coexpression++, MS/MS+	MIM	OXPHOS > Complex II > CII subunits | Metabolism > Carbohydrate metabolism > TCA cycle | Metabolism > Metals and cofactors > Heme-containing proteins | OXPHOS > OXPHOS subunits	28.8
1	161284197	.	T	G	.	.	c.M1R	SDHC	ENSG00000143252	ENST00000367975	507	T	12.5457	NA	NA	*	^	Likely pathogenic	Paragangliomas 3;Gastrointestinal stromal tumor	1	criteria provided, single submitter	8-Oct-19	0	0.96	-0.663	-1.524	2.219	-1.005	1.212	1.538	-0.055	1.502	0.44	2.897	0.3	128.1	161284165	161334535	succinate dehydrogenase complex, subunit C, integral membrane protein, 15kDa	Oxidative phosphorylation deficiency	Complex II subunits and assembly factors	CYB560|CYBL|PGL3|QPS1|SDH3	Q99643	1	PMID28435121_hESCs: 1 | PMID12592411_heart_0: 1 | PMID14651853_Sum: 1 | PMID15253431_Sum: 1 | PMID16415296_unknown_0: 1 | PMID17519225_T_leukemia_cell_line_0: 1 | PMID17705834_embryonic_stem_cell_line_0: 1 | PMID23956156_INS.1Beta_cell_line__0: 1 | PMID18348319_heart_0: 1 | PMID19567276_skeletal_muscle_0: 1 | PMID19700791_liver_0: 1 | PMID24708184_Sum: 4 | PMID26450961_Sum: 14 | PMID12210211_Sum:…	literature, targetP signal+, Rickettsial homolog, mito protein domain, induction, coexpression++, MS/MS+	MIM	OXPHOS > Complex II > CII subunits | Metabolism > Carbohydrate metabolism > TCA cycle | Metabolism > Metals and cofactors > Heme-containing proteins | OXPHOS > OXPHOS subunits	28.8
1	161284198	rs587776652	G	A	.	.	c.M1I	SDHC	ENSG00000143252	ENST00000367975	507	G	12.5457	NA	NA	*	^	Pathogenic	Paragangliomas 3|Gastrointestinal stromal tumor;Paragangliomas 3	2	criteria provided, single submitter	20-Feb-19	0	0.96	-0.663	-1.524	2.219	-1.005	1.212	-1.239	-0.547	2.131	0.393	0.816	2	128.1	161284165	161334535	succinate dehydrogenase complex, subunit C, integral membrane protein, 15kDa	Oxidative phosphorylation deficiency	Complex II subunits and assembly factors	CYB560|CYBL|PGL3|QPS1|SDH3	Q99643	1	PMID28435121_hESCs: 1 | PMID12592411_heart_0: 1 | PMID14651853_Sum: 1 | PMID15253431_Sum: 1 | PMID16415296_unknown_0: 1 | PMID17519225_T_leukemia_cell_line_0: 1 | PMID17705834_embryonic_stem_cell_line_0: 1 | PMID23956156_INS.1Beta_cell_line__0: 1 | PMID18348319_heart_0: 1 | PMID19567276_skeletal_muscle_0: 1 | PMID19700791_liver_0: 1 | PMID24708184_Sum: 4 | PMID26450961_Sum: 14 | PMID12210211_Sum:…	literature, targetP signal+, Rickettsial homolog, mito protein domain, induction, coexpression++, MS/MS+	MIM	OXPHOS > Complex II > CII subunits | Metabolism > Carbohydrate metabolism > TCA cycle | Metabolism > Metals and cofactors > Heme-containing proteins | OXPHOS > OXPHOS subunits	28.8
1	161310418	rs756676111	C	T	.	.	c.R72C	SDHC	ENSG00000143252	ENST00000367975	507	C	0	0.810655241	0.681053914	.	.	Likely pathogenic	Gastrointestinal stromal tumor;Paragangliomas 3	1	criteria provided, single submitter	1-Apr-19	1	0.96	1.538	-0.055	1.502	0.44	2.897	-1.343	0.465	-0.862	-1.02	-0.255	0	116.6	161284165	161334535	succinate dehydrogenase complex, subunit C, integral membrane protein, 15kDa	Oxidative phosphorylation deficiency	Complex II subunits and assembly factors	CYB560|CYBL|PGL3|QPS1|SDH3	Q99643	1	PMID28435121_hESCs: 1 | PMID12592411_heart_0: 1 | PMID14651853_Sum: 1 | PMID15253431_Sum: 1 | PMID16415296_unknown_0: 1 | PMID17519225_T_leukemia_cell_line_0: 1 | PMID17705834_embryonic_stem_cell_line_0: 1 | PMID23956156_INS.1Beta_cell_line__0: 1 | PMID18348319_heart_0: 1 | PMID19567276_skeletal_muscle_0: 1 | PMID19700791_liver_0: 1 | PMID24708184_Sum: 4 | PMID26450961_Sum: 14 | PMID12210211_Sum:…	literature, targetP signal+, Rickettsial homolog, mito protein domain, induction, coexpression++, MS/MS+	MIM	OXPHOS > Complex II > CII subunits | Metabolism > Carbohydrate metabolism > TCA cycle | Metabolism > Metals and cofactors > Heme-containing proteins | OXPHOS > OXPHOS subunits	28.8
1	161310427	.	G	C	.	.	c.G75R	SDHC	ENSG00000143252	ENST00000367975	507	G	82.5498	0.810655241	0.53810599	.	.	Likely pathogenic	Hereditary cancer-predisposing syndrome	1	criteria provided, single submitter	20-Jul-17	1	0.96	-0.384	1.652	1.33	1.045	2.064	1.538	-0.055	1.502	0.44	2.897	0.6	33.2	161284165	161334535	succinate dehydrogenase complex, subunit C, integral membrane protein, 15kDa	Oxidative phosphorylation deficiency	Complex II subunits and assembly factors	CYB560|CYBL|PGL3|QPS1|SDH3	Q99643	1	PMID28435121_hESCs: 1 | PMID12592411_heart_0: 1 | PMID14651853_Sum: 1 | PMID15253431_Sum: 1 | PMID16415296_unknown_0: 1 | PMID17519225_T_leukemia_cell_line_0: 1 | PMID17705834_embryonic_stem_cell_line_0: 1 | PMID23956156_INS.1Beta_cell_line__0: 1 | PMID18348319_heart_0: 1 | PMID19567276_skeletal_muscle_0: 1 | PMID19700791_liver_0: 1 | PMID24708184_Sum: 4 | PMID26450961_Sum: 14 | PMID12210211_Sum:…	literature, targetP signal+, Rickettsial homolog, mito protein domain, induction, coexpression++, MS/MS+	MIM	OXPHOS > Complex II > CII subunits | Metabolism > Carbohydrate metabolism > TCA cycle | Metabolism > Metals and cofactors > Heme-containing proteins | OXPHOS > OXPHOS subunits	28.8
1	161326566	rs386833413	A	T	.	.	c.H114L	SDHC	ENSG00000143252	ENST00000367975	507	A	91.9543	0.810655241	0.577956921	.	.	Benign	not provided	1	no assertion criteria provided	13-Jul-12	1	0.96	0.336	-0.417	-1.673	-1.474	-0.078	-1.019	-0.987	-1.505	1.266	-0.912	0.4	87.5	161284165	161334535	succinate dehydrogenase complex, subunit C, integral membrane protein, 15kDa	Oxidative phosphorylation deficiency	Complex II subunits and assembly factors	CYB560|CYBL|PGL3|QPS1|SDH3	Q99643	1	PMID28435121_hESCs: 1 | PMID12592411_heart_0: 1 | PMID14651853_Sum: 1 | PMID15253431_Sum: 1 | PMID16415296_unknown_0: 1 | PMID17519225_T_leukemia_cell_line_0: 1 | PMID17705834_embryonic_stem_cell_line_0: 1 | PMID23956156_INS.1Beta_cell_line__0: 1 | PMID18348319_heart_0: 1 | PMID19567276_skeletal_muscle_0: 1 | PMID19700791_liver_0: 1 | PMID24708184_Sum: 4 | PMID26450961_Sum: 14 | PMID12210211_Sum:…	literature, targetP signal+, Rickettsial homolog, mito protein domain, induction, coexpression++, MS/MS+	MIM	OXPHOS > Complex II > CII subunits | Metabolism > Carbohydrate metabolism > TCA cycle | Metabolism > Metals and cofactors > Heme-containing proteins | OXPHOS > OXPHOS subunits	28.8
1	161326604	.	C	T	.	.	c.H127Y	SDHC	ENSG00000143252	ENST00000367975	507	C	72.8423	0.810655241	0.505743855	.	.	Likely pathogenic	Paragangliomas 3;Gastrointestinal stromal tumor	1	criteria provided, single submitter	30-Sep-19	1	0.96	0.336	-0.417	-1.673	-1.474	-0.078	0.26	0.83	3.097	-0.838	1.512	1.7	68.8	161284165	161334535	succinate dehydrogenase complex, subunit C, integral membrane protein, 15kDa	Oxidative phosphorylation deficiency	Complex II subunits and assembly factors	CYB560|CYBL|PGL3|QPS1|SDH3	Q99643	1	PMID28435121_hESCs: 1 | PMID12592411_heart_0: 1 | PMID14651853_Sum: 1 | PMID15253431_Sum: 1 | PMID16415296_unknown_0: 1 | PMID17519225_T_leukemia_cell_line_0: 1 | PMID17705834_embryonic_stem_cell_line_0: 1 | PMID23956156_INS.1Beta_cell_line__0: 1 | PMID18348319_heart_0: 1 | PMID19567276_skeletal_muscle_0: 1 | PMID19700791_liver_0: 1 | PMID24708184_Sum: 4 | PMID26450961_Sum: 14 | PMID12210211_Sum:…	literature, targetP signal+, Rickettsial homolog, mito protein domain, induction, coexpression++, MS/MS+	MIM	OXPHOS > Complex II > CII subunits | Metabolism > Carbohydrate metabolism > TCA cycle | Metabolism > Metals and cofactors > Heme-containing proteins | OXPHOS > OXPHOS subunits	28.8
1	169439231	rs199921604	C	T	.	.	c.G334D	SLC19A2	ENSG00000117479	ENST00000236137	1491	C	0	0.989811375	0.631615656	.	.	Likely pathogenic	not provided	1	criteria provided, single submitter	16-May-18	0	0.86	-0.384	1.652	1.33	1.045	2.064	1.05	0.302	-3.656	-0.259	-3.242	1.9	2.4	169433148	169455208	solute carrier family 19 (thiamine transporter), member 2	Vitamin and cofactor metabolism defects	Thiamine metabolism and transport	TC1|THMD1|THT1|THTR1|TRMA	O60779	0.17	MTS_Mean: 0.4006125 | hela_subcell_location_NotMitochondrion: 1 | HPA_NonMitochondria: 1 | HPA_Cytoplasm: 1 | compartments_knowledge_difference: -1 | Comm_Mito_Ratio: 0.077 |	targetP signal, mito protein domain, induction	Unknown	NA	4.1
1	169446685	rs28937595	C	T	.	.	c.G172D	SLC19A2	ENSG00000117479	ENST00000236137	1491	C	0	0.989811375	0.631615656	.	.	Pathogenic	Megaloblastic anemia, thiamine-responsive, with diabetes mellitus and sensorineural deafness|not provided	3	criteria provided, multiple submitters, no conflicts	10-Oct-18	0	0.86	-0.384	1.652	1.33	1.045	2.064	1.05	0.302	-3.656	-0.259	-3.242	1.9	0.3	169433148	169455208	solute carrier family 19 (thiamine transporter), member 2	Vitamin and cofactor metabolism defects	Thiamine metabolism and transport	TC1|THMD1|THT1|THTR1|TRMA	O60779	0.17	MTS_Mean: 0.4006125 | hela_subcell_location_NotMitochondrion: 1 | HPA_NonMitochondria: 1 | HPA_Cytoplasm: 1 | compartments_knowledge_difference: -1 | Comm_Mito_Ratio: 0.077 |	targetP signal, mito protein domain, induction	Unknown	NA	4.1
1	169446772	rs761957186	G	A	.	.	c.S143F	SLC19A2	ENSG00000117479	ENST00000236137	1491	G	0	0.989811375	0.448466224	.	.	Pathogenic	Megaloblastic anemia, thiamine-responsive, with diabetes mellitus and sensorineural deafness	1	no assertion criteria provided	3-Sep-13	0	0.86	-0.228	1.399	-4.76	0.67	-2.647	-1.006	-0.59	1.891	-0.397	0.412	0.9	4.2	169433148	169455208	solute carrier family 19 (thiamine transporter), member 2	Vitamin and cofactor metabolism defects	Thiamine metabolism and transport	TC1|THMD1|THT1|THTR1|TRMA	O60779	0.17	MTS_Mean: 0.4006125 | hela_subcell_location_NotMitochondrion: 1 | HPA_NonMitochondria: 1 | HPA_Cytoplasm: 1 | compartments_knowledge_difference: -1 | Comm_Mito_Ratio: 0.077 |	targetP signal, mito protein domain, induction	Unknown	NA	4.1
1	169454853	rs121908540	G	A	.	.	c.P51L	SLC19A2	ENSG00000117479	ENST00000236137	1491	G	87.2956	0.989811375	0.376944675	.	.	Pathogenic	Megaloblastic anemia, thiamine-responsive, with diabetes mellitus and sensorineural deafness	1	no assertion criteria provided	15-Mar-04	0	0.86	0.189	2.081	-1.628	0.421	-1.392	-1.019	-0.987	-1.505	1.266	-0.912	0.3	55.3	169433148	169455208	solute carrier family 19 (thiamine transporter), member 2	Vitamin and cofactor metabolism defects	Thiamine metabolism and transport	TC1|THMD1|THT1|THTR1|TRMA	O60779	0.17	MTS_Mean: 0.4006125 | hela_subcell_location_NotMitochondrion: 1 | HPA_NonMitochondria: 1 | HPA_Cytoplasm: 1 | compartments_knowledge_difference: -1 | Comm_Mito_Ratio: 0.077 |	targetP signal, mito protein domain, induction	Unknown	NA	4.1
1	220267581	rs149324758	G	T	.	.	c.R8L	IARS2	ENSG00000067704	ENST00000366922	3036	G	0	0.979846362	0.581612464	*	-	Benign	not specified|not provided	3	criteria provided, single submitter	27-Jan-16	0	0.97	1.538	-0.055	1.502	0.44	2.897	-1.019	-0.987	-1.505	1.266	-0.912	0.7	158.4	220267454	220321383	isoleucyl-tRNA synthetase 2, mitochondrial	Mitochondrial translation defects	Mitochondrial aminoacyl-tRNA synthetases	CAGSSS|ILERS	Q9NSE4	1	PMID28435121_hESCs: 1 | PMID12592411_heart_0: 1 | PMID14651853_Sum: 1 | PMID15253431_Sum: 2 | PMID17519225_T_leukemia_cell_line_0: 1 | PMID23956156_INS.1Beta_cell_line__0: 1 | PMID18348319_heart_0: 1 | PMID19567276_skeletal_muscle_0: 1 | PMID19700791_liver_0: 1 | PMID24708184_Sum: 4 | PMID26450961_Sum: 14 | PMID15598749_T_leukemia_cell_line_0: 1 | PMID16615898_Sum: 5 | PMID16615899_liver_0: 1 | P…	APEX_matrix, targetP signal+, yeast mito homolog++, Rickettsial homolog, mito protein domain, coexpression++, MS/MS++	Matrix	Mitochondrial central dogma > Translation > mt-tRNA synthetases	34.7
1	220267599	rs2577154	C	T	.	.	c.A14V	IARS2	ENSG00000067704	ENST00000366922	3036	C	0	0.979846362	0.352313408	*	-	Benign	not specified|not provided	2	criteria provided, single submitter	16-Feb-16	0	0.97	-0.591	-1.302	-0.733	1.57	-0.146	-1.337	-0.279	-0.544	1.242	-1.262	3.7	47.8	220267454	220321383	isoleucyl-tRNA synthetase 2, mitochondrial	Mitochondrial translation defects	Mitochondrial aminoacyl-tRNA synthetases	CAGSSS|ILERS	Q9NSE4	1	PMID28435121_hESCs: 1 | PMID12592411_heart_0: 1 | PMID14651853_Sum: 1 | PMID15253431_Sum: 2 | PMID17519225_T_leukemia_cell_line_0: 1 | PMID23956156_INS.1Beta_cell_line__0: 1 | PMID18348319_heart_0: 1 | PMID19567276_skeletal_muscle_0: 1 | PMID19700791_liver_0: 1 | PMID24708184_Sum: 4 | PMID26450961_Sum: 14 | PMID15598749_T_leukemia_cell_line_0: 1 | PMID16615898_Sum: 5 | PMID16615899_liver_0: 1 | P…	APEX_matrix, targetP signal+, yeast mito homolog++, Rickettsial homolog, mito protein domain, coexpression++, MS/MS++	Matrix	Mitochondrial central dogma > Translation > mt-tRNA synthetases	34.7
1	220275600	.	T	C	.	.	c.F227S	IARS2	ENSG00000067704	ENST00000366922	3036	T	43.1955	0.979846362	1	.	.	Pathogenic	Cataracts, growth hormone deficiency, sensory neuropathy, sensorineural hearing loss, and skeletal dysplasia	1	no assertion criteria provided	31-Jul-19	0	0.97	-1.006	-0.59	1.891	-0.397	0.412	-0.228	1.399	-4.76	0.67	-2.647	0.5	1.9	220267454	220321383	isoleucyl-tRNA synthetase 2, mitochondrial	Mitochondrial translation defects	Mitochondrial aminoacyl-tRNA synthetases	CAGSSS|ILERS	Q9NSE4	1	PMID28435121_hESCs: 1 | PMID12592411_heart_0: 1 | PMID14651853_Sum: 1 | PMID15253431_Sum: 2 | PMID17519225_T_leukemia_cell_line_0: 1 | PMID23956156_INS.1Beta_cell_line__0: 1 | PMID18348319_heart_0: 1 | PMID19567276_skeletal_muscle_0: 1 | PMID19700791_liver_0: 1 | PMID24708184_Sum: 4 | PMID26450961_Sum: 14 | PMID15598749_T_leukemia_cell_line_0: 1 | PMID16615898_Sum: 5 | PMID16615899_liver_0: 1 | P…	APEX_matrix, targetP signal+, yeast mito homolog++, Rickettsial homolog, mito protein domain, coexpression++, MS/MS++	Matrix	Mitochondrial central dogma > Translation > mt-tRNA synthetases	34.7
1	220275887	rs377432411	G	A	.	.	c.R267H	IARS2	ENSG00000067704	ENST00000366922	3036	G	0	0.979846362	0.579576791	.	.	Likely benign	not provided	1	criteria provided, single submitter	26-Jun-18	0	0.97	1.538	-0.055	1.502	0.44	2.897	0.336	-0.417	-1.673	-1.474	-0.078	2.7	87.5	220267454	220321383	isoleucyl-tRNA synthetase 2, mitochondrial	Mitochondrial translation defects	Mitochondrial aminoacyl-tRNA synthetases	CAGSSS|ILERS	Q9NSE4	1	PMID28435121_hESCs: 1 | PMID12592411_heart_0: 1 | PMID14651853_Sum: 1 | PMID15253431_Sum: 2 | PMID17519225_T_leukemia_cell_line_0: 1 | PMID23956156_INS.1Beta_cell_line__0: 1 | PMID18348319_heart_0: 1 | PMID19567276_skeletal_muscle_0: 1 | PMID19700791_liver_0: 1 | PMID24708184_Sum: 4 | PMID26450961_Sum: 14 | PMID15598749_T_leukemia_cell_line_0: 1 | PMID16615898_Sum: 5 | PMID16615899_liver_0: 1 | P…	APEX_matrix, targetP signal+, yeast mito homolog++, Rickettsial homolog, mito protein domain, coexpression++, MS/MS++	Matrix	Mitochondrial central dogma > Translation > mt-tRNA synthetases	34.7
1	220298664	rs78770848	A	G	.	.	c.K576E	IARS2	ENSG00000067704	ENST00000366922	3036	A	0	0.979846362	0.711375419	.	.	Benign	not specified|not provided	2	criteria provided, single submitter	2-Dec-15	0	0.97	1.831	-0.561	0.533	-0.277	1.648	1.357	-1.453	1.477	0.113	-0.837	4	128.3	220267454	220321383	isoleucyl-tRNA synthetase 2, mitochondrial	Mitochondrial translation defects	Mitochondrial aminoacyl-tRNA synthetases	CAGSSS|ILERS	Q9NSE4	1	PMID28435121_hESCs: 1 | PMID12592411_heart_0: 1 | PMID14651853_Sum: 1 | PMID15253431_Sum: 2 | PMID17519225_T_leukemia_cell_line_0: 1 | PMID23956156_INS.1Beta_cell_line__0: 1 | PMID18348319_heart_0: 1 | PMID19567276_skeletal_muscle_0: 1 | PMID19700791_liver_0: 1 | PMID24708184_Sum: 4 | PMID26450961_Sum: 14 | PMID15598749_T_leukemia_cell_line_0: 1 | PMID16615898_Sum: 5 | PMID16615899_liver_0: 1 | P…	APEX_matrix, targetP signal+, yeast mito homolog++, Rickettsial homolog, mito protein domain, coexpression++, MS/MS++	Matrix	Mitochondrial central dogma > Translation > mt-tRNA synthetases	34.7
1	220311338	rs187895132	G	A	.	.	c.A710T	IARS2	ENSG00000067704	ENST00000366922	3036	G	0	0.979846362	0.324795944	.	.	Likely benign	not provided	1	criteria provided, single submitter	29-Mar-18	0	0.97	-0.591	-1.302	-0.733	1.57	-0.146	-0.032	0.326	2.213	0.908	1.313	3.1	44.9	220267454	220321383	isoleucyl-tRNA synthetase 2, mitochondrial	Mitochondrial translation defects	Mitochondrial aminoacyl-tRNA synthetases	CAGSSS|ILERS	Q9NSE4	1	PMID28435121_hESCs: 1 | PMID12592411_heart_0: 1 | PMID14651853_Sum: 1 | PMID15253431_Sum: 2 | PMID17519225_T_leukemia_cell_line_0: 1 | PMID23956156_INS.1Beta_cell_line__0: 1 | PMID18348319_heart_0: 1 | PMID19567276_skeletal_muscle_0: 1 | PMID19700791_liver_0: 1 | PMID24708184_Sum: 4 | PMID26450961_Sum: 14 | PMID15598749_T_leukemia_cell_line_0: 1 | PMID16615898_Sum: 5 | PMID16615899_liver_0: 1 | P…	APEX_matrix, targetP signal+, yeast mito homolog++, Rickettsial homolog, mito protein domain, coexpression++, MS/MS++	Matrix	Mitochondrial central dogma > Translation > mt-tRNA synthetases	34.7
1	220312456	.	A	G	.	.	c.H761R	IARS2	ENSG00000067704	ENST00000366922	3036	A	75.2775	0.979846362	0.560774246	.	.	Pathogenic	Cataracts, growth hormone deficiency, sensory neuropathy, sensorineural hearing loss, and skeletal dysplasia	1	no assertion criteria provided	31-Jul-19	0	0.97	0.336	-0.417	-1.673	-1.474	-0.078	1.538	-0.055	1.502	0.44	2.897	1.3	63.4	220267454	220321383	isoleucyl-tRNA synthetase 2, mitochondrial	Mitochondrial translation defects	Mitochondrial aminoacyl-tRNA synthetases	CAGSSS|ILERS	Q9NSE4	1	PMID28435121_hESCs: 1 | PMID12592411_heart_0: 1 | PMID14651853_Sum: 1 | PMID15253431_Sum: 2 | PMID17519225_T_leukemia_cell_line_0: 1 | PMID23956156_INS.1Beta_cell_line__0: 1 | PMID18348319_heart_0: 1 | PMID19567276_skeletal_muscle_0: 1 | PMID19700791_liver_0: 1 | PMID24708184_Sum: 4 | PMID26450961_Sum: 14 | PMID15598749_T_leukemia_cell_line_0: 1 | PMID16615898_Sum: 5 | PMID16615899_liver_0: 1 | P…	APEX_matrix, targetP signal+, yeast mito homolog++, Rickettsial homolog, mito protein domain, coexpression++, MS/MS++	Matrix	Mitochondrial central dogma > Translation > mt-tRNA synthetases	34.7
1	220315180	rs146618526	G	A	.	.	c.R817H	IARS2	ENSG00000067704	ENST00000366922	3036	G	0	0.979846362	0.579576791	.	.	Pathogenic	Cataracts, growth hormone deficiency, sensory neuropathy, sensorineural hearing loss, and skeletal dysplasia	1	no assertion criteria provided	31-Jul-19	0	0.97	1.538	-0.055	1.502	0.44	2.897	0.336	-0.417	-1.673	-1.474	-0.078	2.7	83.8	220267454	220321383	isoleucyl-tRNA synthetase 2, mitochondrial	Mitochondrial translation defects	Mitochondrial aminoacyl-tRNA synthetases	CAGSSS|ILERS	Q9NSE4	1	PMID28435121_hESCs: 1 | PMID12592411_heart_0: 1 | PMID14651853_Sum: 1 | PMID15253431_Sum: 2 | PMID17519225_T_leukemia_cell_line_0: 1 | PMID23956156_INS.1Beta_cell_line__0: 1 | PMID18348319_heart_0: 1 | PMID19567276_skeletal_muscle_0: 1 | PMID19700791_liver_0: 1 | PMID24708184_Sum: 4 | PMID26450961_Sum: 14 | PMID15598749_T_leukemia_cell_line_0: 1 | PMID16615898_Sum: 5 | PMID16615899_liver_0: 1 | P…	APEX_matrix, targetP signal+, yeast mito homolog++, Rickettsial homolog, mito protein domain, coexpression++, MS/MS++	Matrix	Mitochondrial central dogma > Translation > mt-tRNA synthetases	34.7
1	220316345	rs151241066	G	A	.	.	c.G874R	IARS2	ENSG00000067704	ENST00000366922	3036	G	0	0.979846362	0.53810599	.	.	Pathogenic	Cataracts, growth hormone deficiency, sensory neuropathy, sensorineural hearing loss, and skeletal dysplasia	1	no assertion criteria provided	31-Jul-19	0	0.97	-0.384	1.652	1.33	1.045	2.064	1.538	-0.055	1.502	0.44	2.897	0.6	45.1	220267454	220321383	isoleucyl-tRNA synthetase 2, mitochondrial	Mitochondrial translation defects	Mitochondrial aminoacyl-tRNA synthetases	CAGSSS|ILERS	Q9NSE4	1	PMID28435121_hESCs: 1 | PMID12592411_heart_0: 1 | PMID14651853_Sum: 1 | PMID15253431_Sum: 2 | PMID17519225_T_leukemia_cell_line_0: 1 | PMID23956156_INS.1Beta_cell_line__0: 1 | PMID18348319_heart_0: 1 | PMID19567276_skeletal_muscle_0: 1 | PMID19700791_liver_0: 1 | PMID24708184_Sum: 4 | PMID26450961_Sum: 14 | PMID15598749_T_leukemia_cell_line_0: 1 | PMID16615898_Sum: 5 | PMID16615899_liver_0: 1 | P…	APEX_matrix, targetP signal+, yeast mito homolog++, Rickettsial homolog, mito protein domain, coexpression++, MS/MS++	Matrix	Mitochondrial central dogma > Translation > mt-tRNA synthetases	34.7
1	220316450	.	C	T	.	.	c.P909S	IARS2	ENSG00000067704	ENST00000366922	3036	C	42.123	0.979846362	0.366541377	.	.	Pathogenic	Cataracts, growth hormone deficiency, sensory neuropathy, sensorineural hearing loss, and skeletal dysplasia	1	no assertion criteria provided	31-Jul-19	0	0.97	0.189	2.081	-1.628	0.421	-1.392	-0.228	1.399	-4.76	0.67	-2.647	1.8	70.2	220267454	220321383	isoleucyl-tRNA synthetase 2, mitochondrial	Mitochondrial translation defects	Mitochondrial aminoacyl-tRNA synthetases	CAGSSS|ILERS	Q9NSE4	1	PMID28435121_hESCs: 1 | PMID12592411_heart_0: 1 | PMID14651853_Sum: 1 | PMID15253431_Sum: 2 | PMID17519225_T_leukemia_cell_line_0: 1 | PMID23956156_INS.1Beta_cell_line__0: 1 | PMID18348319_heart_0: 1 | PMID19567276_skeletal_muscle_0: 1 | PMID19700791_liver_0: 1 | PMID24708184_Sum: 4 | PMID26450961_Sum: 14 | PMID15598749_T_leukemia_cell_line_0: 1 | PMID16615898_Sum: 5 | PMID16615899_liver_0: 1 | P…	APEX_matrix, targetP signal+, yeast mito homolog++, Rickettsial homolog, mito protein domain, coexpression++, MS/MS++	Matrix	Mitochondrial central dogma > Translation > mt-tRNA synthetases	34.7
1	220316451	rs587783070	C	T	.	.	c.P909L	IARS2	ENSG00000067704	ENST00000366922	3036	C	42.123	0.979846362	0.376944675	.	.	Pathogenic	Cataract (disease);Peripheral neuropathy;partial sensorineural deafness;growth hormone deficiency with short stature|Cataracts, growth hormone deficiency, sensory neuropathy, sensorineural hearing loss, and skeletal dysplasia	2	no assertion criteria provided	1-Nov-14	0	0.97	0.189	2.081	-1.628	0.421	-1.392	-1.019	-0.987	-1.505	1.266	-0.912	0.3	70.2	220267454	220321383	isoleucyl-tRNA synthetase 2, mitochondrial	Mitochondrial translation defects	Mitochondrial aminoacyl-tRNA synthetases	CAGSSS|ILERS	Q9NSE4	1	PMID28435121_hESCs: 1 | PMID12592411_heart_0: 1 | PMID14651853_Sum: 1 | PMID15253431_Sum: 2 | PMID17519225_T_leukemia_cell_line_0: 1 | PMID23956156_INS.1Beta_cell_line__0: 1 | PMID18348319_heart_0: 1 | PMID19567276_skeletal_muscle_0: 1 | PMID19700791_liver_0: 1 | PMID24708184_Sum: 4 | PMID26450961_Sum: 14 | PMID15598749_T_leukemia_cell_line_0: 1 | PMID16615898_Sum: 5 | PMID16615899_liver_0: 1 | P…	APEX_matrix, targetP signal+, yeast mito homolog++, Rickettsial homolog, mito protein domain, coexpression++, MS/MS++	Matrix	Mitochondrial central dogma > Translation > mt-tRNA synthetases	34.7
1	227149148	rs142184584	C	T	.	.	c.A21V	COQ8A	ENSG00000163050	ENST00000366777	1941	C	0	1.206382085	0.352313408	.	.	Likely benign	not specified	1	criteria provided, single submitter	13-Mar-14	0	0.94	-0.591	-1.302	-0.733	1.57	-0.146	-1.337	-0.279	-0.544	1.242	-1.262	3.7	39	227127937	227175246	aarF domain containing kinase 3	Vitamin and cofactor metabolism defects	Coenzyme Q10 biosynthesis	ADCK3|ARCA2|CABC1|COQ10D4|COQ8|SCAR9	Q8NI60	1	PMID28435121_hESCs: 1 | PMID15253431_Sum: 2 | PMID16415296_unknown_0: 1 | PMID23956156_INS.1Beta_cell_line__0: 1 | PMID18348319_heart_0: 1 | PMID19567276_skeletal_muscle_0: 1 | PMID19700791_liver_0: 1 | PMID24708184_Sum: 1 | PMID26450961_Sum: 14 | PMID16615898_Sum: 2 | PMID16615899_liver_0: 1 | MS_Placenta_Sum: 1 | MS_Brain_Sum: 3 | MS_Skeletal_Muscle_Sum: 2 | MS_Liver_Sum: 4 | MS_Kidney_Sum: 1 |…	literature, APEX_matrix, yeast mito homolog+, Rickettsial homolog, mito protein domain, induction, coexpression+, MS/MS++	MIM	Metabolism > Metals and cofactors > Coenzyme Q metabolism	25.2
1	227152778	rs2297411	T	G	.	.	c.H85Q	COQ8A	ENSG00000163050	ENST00000366777	1941	G	0	1.206382085	0.361149572	*	-	Benign/Likely benign	not specified|Coenzyme Q10 deficiency, primary, 4|Autosomal recessive cerebellar ataxia|not provided	3	criteria provided, multiple submitters, no conflicts	12-Jan-18	0	0.94	0.336	-0.417	-1.673	-1.474	-0.078	0.931	-0.179	-3.005	-0.503	-1.853	1.8	110.6	227127937	227175246	aarF domain containing kinase 3	Vitamin and cofactor metabolism defects	Coenzyme Q10 biosynthesis	ADCK3|ARCA2|CABC1|COQ10D4|COQ8|SCAR9	Q8NI60	1	PMID28435121_hESCs: 1 | PMID15253431_Sum: 2 | PMID16415296_unknown_0: 1 | PMID23956156_INS.1Beta_cell_line__0: 1 | PMID18348319_heart_0: 1 | PMID19567276_skeletal_muscle_0: 1 | PMID19700791_liver_0: 1 | PMID24708184_Sum: 1 | PMID26450961_Sum: 14 | PMID16615898_Sum: 2 | PMID16615899_liver_0: 1 | MS_Placenta_Sum: 1 | MS_Brain_Sum: 3 | MS_Skeletal_Muscle_Sum: 2 | MS_Liver_Sum: 4 | MS_Kidney_Sum: 1 |…	literature, APEX_matrix, yeast mito homolog+, Rickettsial homolog, mito protein domain, induction, coexpression+, MS/MS++	MIM	Metabolism > Metals and cofactors > Coenzyme Q metabolism	25.2
1	227152968	rs863223882	C	T	.	.	c.P149S	COQ8A	ENSG00000163050	ENST00000366777	1941	C	76.7083	1.206382085	0.366541377	*	-	Likely benign	not specified	1	criteria provided, single submitter	2-Sep-14	0	0.94	0.189	2.081	-1.628	0.421	-1.392	-0.228	1.399	-4.76	0.67	-2.647	1.8	90.9	227127937	227175246	aarF domain containing kinase 3	Vitamin and cofactor metabolism defects	Coenzyme Q10 biosynthesis	ADCK3|ARCA2|CABC1|COQ10D4|COQ8|SCAR9	Q8NI60	1	PMID28435121_hESCs: 1 | PMID15253431_Sum: 2 | PMID16415296_unknown_0: 1 | PMID23956156_INS.1Beta_cell_line__0: 1 | PMID18348319_heart_0: 1 | PMID19567276_skeletal_muscle_0: 1 | PMID19700791_liver_0: 1 | PMID24708184_Sum: 1 | PMID26450961_Sum: 14 | PMID16615898_Sum: 2 | PMID16615899_liver_0: 1 | MS_Placenta_Sum: 1 | MS_Brain_Sum: 3 | MS_Skeletal_Muscle_Sum: 2 | MS_Liver_Sum: 4 | MS_Kidney_Sum: 1 |…	literature, APEX_matrix, yeast mito homolog+, Rickettsial homolog, mito protein domain, induction, coexpression+, MS/MS++	MIM	Metabolism > Metals and cofactors > Coenzyme Q metabolism	25.2
1	227153020	rs863223883	A	G	.	.	c.D166G	COQ8A	ENSG00000163050	ENST00000366777	1941	A	0	1.206382085	0.641319968	*	-	Likely benign	not specified	1	criteria provided, single submitter	21-Jan-13	0	0.94	1.05	0.302	-3.656	-0.259	-3.242	-0.384	1.652	1.33	1.045	2.064	1.6	102.4	227127937	227175246	aarF domain containing kinase 3	Vitamin and cofactor metabolism defects	Coenzyme Q10 biosynthesis	ADCK3|ARCA2|CABC1|COQ10D4|COQ8|SCAR9	Q8NI60	1	PMID28435121_hESCs: 1 | PMID15253431_Sum: 2 | PMID16415296_unknown_0: 1 | PMID23956156_INS.1Beta_cell_line__0: 1 | PMID18348319_heart_0: 1 | PMID19567276_skeletal_muscle_0: 1 | PMID19700791_liver_0: 1 | PMID24708184_Sum: 1 | PMID26450961_Sum: 14 | PMID16615898_Sum: 2 | PMID16615899_liver_0: 1 | MS_Placenta_Sum: 1 | MS_Brain_Sum: 3 | MS_Skeletal_Muscle_Sum: 2 | MS_Liver_Sum: 4 | MS_Kidney_Sum: 1 |…	literature, APEX_matrix, yeast mito homolog+, Rickettsial homolog, mito protein domain, induction, coexpression+, MS/MS++	MIM	Metabolism > Metals and cofactors > Coenzyme Q metabolism	25.2
1	227153420	.	C	G	.	.	c.R213G	COQ8A	ENSG00000163050	ENST00000366777	1941	C	0	1.206382085	0.617702943	.	.	Likely pathogenic	not provided	1	criteria provided, single submitter	1-Dec-18	0	0.94	1.538	-0.055	1.502	0.44	2.897	-0.384	1.652	1.33	1.045	2.064	0.4	97.8	227127937	227175246	aarF domain containing kinase 3	Vitamin and cofactor metabolism defects	Coenzyme Q10 biosynthesis	ADCK3|ARCA2|CABC1|COQ10D4|COQ8|SCAR9	Q8NI60	1	PMID28435121_hESCs: 1 | PMID15253431_Sum: 2 | PMID16415296_unknown_0: 1 | PMID23956156_INS.1Beta_cell_line__0: 1 | PMID18348319_heart_0: 1 | PMID19567276_skeletal_muscle_0: 1 | PMID19700791_liver_0: 1 | PMID24708184_Sum: 1 | PMID26450961_Sum: 14 | PMID16615898_Sum: 2 | PMID16615899_liver_0: 1 | MS_Placenta_Sum: 1 | MS_Brain_Sum: 3 | MS_Skeletal_Muscle_Sum: 2 | MS_Liver_Sum: 4 | MS_Kidney_Sum: 1 |…	literature, APEX_matrix, yeast mito homolog+, Rickettsial homolog, mito protein domain, induction, coexpression+, MS/MS++	MIM	Metabolism > Metals and cofactors > Coenzyme Q metabolism	25.2
1	227153420	rs119468005	C	T	.	.	c.R213W	COQ8A	ENSG00000163050	ENST00000366777	1941	C	0	1.206382085	0.394057305	.	.	Pathogenic	Coenzyme Q10 deficiency, primary, 4	2	no assertion criteria provided	7-Jun-16	0	0.94	1.538	-0.055	1.502	0.44	2.897	-0.595	0.009	0.672	-2.128	-0.184	0.4	97.8	227127937	227175246	aarF domain containing kinase 3	Vitamin and cofactor metabolism defects	Coenzyme Q10 biosynthesis	ADCK3|ARCA2|CABC1|COQ10D4|COQ8|SCAR9	Q8NI60	1	PMID28435121_hESCs: 1 | PMID15253431_Sum: 2 | PMID16415296_unknown_0: 1 | PMID23956156_INS.1Beta_cell_line__0: 1 | PMID18348319_heart_0: 1 | PMID19567276_skeletal_muscle_0: 1 | PMID19700791_liver_0: 1 | PMID24708184_Sum: 1 | PMID26450961_Sum: 14 | PMID16615898_Sum: 2 | PMID16615899_liver_0: 1 | MS_Placenta_Sum: 1 | MS_Brain_Sum: 3 | MS_Skeletal_Muscle_Sum: 2 | MS_Liver_Sum: 4 | MS_Kidney_Sum: 1 |…	literature, APEX_matrix, yeast mito homolog+, Rickettsial homolog, mito protein domain, induction, coexpression+, MS/MS++	MIM	Metabolism > Metals and cofactors > Coenzyme Q metabolism	25.2
1	227153421	rs767584322	G	A	.	.	c.R213Q	COQ8A	ENSG00000163050	ENST00000366777	1941	G	0	1.206382085	0.50061869	.	.	Likely pathogenic	Coenzyme Q10 deficiency, primary, 4	1	criteria provided, single submitter	4-Jan-16	0	0.94	1.538	-0.055	1.502	0.44	2.897	0.931	-0.179	-3.005	-0.503	-1.853	3.3	97.8	227127937	227175246	aarF domain containing kinase 3	Vitamin and cofactor metabolism defects	Coenzyme Q10 biosynthesis	ADCK3|ARCA2|CABC1|COQ10D4|COQ8|SCAR9	Q8NI60	1	PMID28435121_hESCs: 1 | PMID15253431_Sum: 2 | PMID16415296_unknown_0: 1 | PMID23956156_INS.1Beta_cell_line__0: 1 | PMID18348319_heart_0: 1 | PMID19567276_skeletal_muscle_0: 1 | PMID19700791_liver_0: 1 | PMID24708184_Sum: 1 | PMID26450961_Sum: 14 | PMID16615898_Sum: 2 | PMID16615899_liver_0: 1 | MS_Placenta_Sum: 1 | MS_Brain_Sum: 3 | MS_Skeletal_Muscle_Sum: 2 | MS_Liver_Sum: 4 | MS_Kidney_Sum: 1 |…	literature, APEX_matrix, yeast mito homolog+, Rickettsial homolog, mito protein domain, induction, coexpression+, MS/MS++	MIM	Metabolism > Metals and cofactors > Coenzyme Q metabolism	25.2
1	227169812	rs119468006	G	A	.	.	c.G272D	COQ8A	ENSG00000163050	ENST00000366777	1941	G	19.5232	1.206382085	0.631615656	.	.	Pathogenic	Coenzyme Q10 deficiency, primary, 4	2	no assertion criteria provided	7-Jun-16	0	0.94	-0.384	1.652	1.33	1.045	2.064	1.05	0.302	-3.656	-0.259	-3.242	1.9	3.9	227127937	227175246	aarF domain containing kinase 3	Vitamin and cofactor metabolism defects	Coenzyme Q10 biosynthesis	ADCK3|ARCA2|CABC1|COQ10D4|COQ8|SCAR9	Q8NI60	1	PMID28435121_hESCs: 1 | PMID15253431_Sum: 2 | PMID16415296_unknown_0: 1 | PMID23956156_INS.1Beta_cell_line__0: 1 | PMID18348319_heart_0: 1 | PMID19567276_skeletal_muscle_0: 1 | PMID19700791_liver_0: 1 | PMID24708184_Sum: 1 | PMID26450961_Sum: 14 | PMID16615898_Sum: 2 | PMID16615899_liver_0: 1 | MS_Placenta_Sum: 1 | MS_Brain_Sum: 3 | MS_Skeletal_Muscle_Sum: 2 | MS_Liver_Sum: 4 | MS_Kidney_Sum: 1 |…	literature, APEX_matrix, yeast mito homolog+, Rickettsial homolog, mito protein domain, induction, coexpression+, MS/MS++	MIM	Metabolism > Metals and cofactors > Coenzyme Q metabolism	25.2
1	227169812	rs119468006	G	T	.	.	c.G272V	COQ8A	ENSG00000163050	ENST00000366777	1941	G	19.5232	1.206382085	0.590031393	.	.	Pathogenic	Coenzyme Q10 deficiency, primary, 4	2	no assertion criteria provided	7-Jun-16	0	0.94	-0.384	1.652	1.33	1.045	2.064	-1.337	-0.279	-0.544	1.242	-1.262	0.3	3.9	227127937	227175246	aarF domain containing kinase 3	Vitamin and cofactor metabolism defects	Coenzyme Q10 biosynthesis	ADCK3|ARCA2|CABC1|COQ10D4|COQ8|SCAR9	Q8NI60	1	PMID28435121_hESCs: 1 | PMID15253431_Sum: 2 | PMID16415296_unknown_0: 1 | PMID23956156_INS.1Beta_cell_line__0: 1 | PMID18348319_heart_0: 1 | PMID19567276_skeletal_muscle_0: 1 | PMID19700791_liver_0: 1 | PMID24708184_Sum: 1 | PMID26450961_Sum: 14 | PMID16615898_Sum: 2 | PMID16615899_liver_0: 1 | MS_Placenta_Sum: 1 | MS_Brain_Sum: 3 | MS_Skeletal_Muscle_Sum: 2 | MS_Liver_Sum: 4 | MS_Kidney_Sum: 1 |…	literature, APEX_matrix, yeast mito homolog+, Rickettsial homolog, mito protein domain, induction, coexpression+, MS/MS++	MIM	Metabolism > Metals and cofactors > Coenzyme Q metabolism	25.2
1	227169827	rs781518112	T	C	.	.	c.L277P	COQ8A	ENSG00000163050	ENST00000366777	1941	T	0	1.206382085	0.883389724	.	.	Likely pathogenic	not provided|Coenzyme Q10 deficiency, primary, 4	2	criteria provided, single submitter	23-Jan-17	0	0.94	-1.019	-0.987	-1.505	1.266	-0.912	0.189	2.081	-1.628	0.421	-1.392	0.9	1.2	227127937	227175246	aarF domain containing kinase 3	Vitamin and cofactor metabolism defects	Coenzyme Q10 biosynthesis	ADCK3|ARCA2|CABC1|COQ10D4|COQ8|SCAR9	Q8NI60	1	PMID28435121_hESCs: 1 | PMID15253431_Sum: 2 | PMID16415296_unknown_0: 1 | PMID23956156_INS.1Beta_cell_line__0: 1 | PMID18348319_heart_0: 1 | PMID19567276_skeletal_muscle_0: 1 | PMID19700791_liver_0: 1 | PMID24708184_Sum: 1 | PMID26450961_Sum: 14 | PMID16615898_Sum: 2 | PMID16615899_liver_0: 1 | MS_Placenta_Sum: 1 | MS_Brain_Sum: 3 | MS_Skeletal_Muscle_Sum: 2 | MS_Liver_Sum: 4 | MS_Kidney_Sum: 1 |…	literature, APEX_matrix, yeast mito homolog+, Rickettsial homolog, mito protein domain, induction, coexpression+, MS/MS++	MIM	Metabolism > Metals and cofactors > Coenzyme Q metabolism	25.2
1	227169833	.	A	C	.	.	c.Q279P	COQ8A	ENSG00000163050	ENST00000366777	1941	A	42.5387	1.206382085	0.56051881	.	.	Likely pathogenic	Coenzyme Q10 deficiency, primary, 4	1	criteria provided, single submitter	-	1	0.94	0.931	-0.179	-3.005	-0.503	-1.853	0.189	2.081	-1.628	0.421	-1.392	0.8	7.5	227127937	227175246	aarF domain containing kinase 3	Vitamin and cofactor metabolism defects	Coenzyme Q10 biosynthesis	ADCK3|ARCA2|CABC1|COQ10D4|COQ8|SCAR9	Q8NI60	1	PMID28435121_hESCs: 1 | PMID15253431_Sum: 2 | PMID16415296_unknown_0: 1 | PMID23956156_INS.1Beta_cell_line__0: 1 | PMID18348319_heart_0: 1 | PMID19567276_skeletal_muscle_0: 1 | PMID19700791_liver_0: 1 | PMID24708184_Sum: 1 | PMID26450961_Sum: 14 | PMID16615898_Sum: 2 | PMID16615899_liver_0: 1 | MS_Placenta_Sum: 1 | MS_Brain_Sum: 3 | MS_Skeletal_Muscle_Sum: 2 | MS_Liver_Sum: 4 | MS_Kidney_Sum: 1 |…	literature, APEX_matrix, yeast mito homolog+, Rickettsial homolog, mito protein domain, induction, coexpression+, MS/MS++	MIM	Metabolism > Metals and cofactors > Coenzyme Q metabolism	25.2
1	227170420	rs201908721	C	T	.	.	c.R299W	COQ8A	ENSG00000163050	ENST00000366777	1941	C	0	1.206382085	0.394057305	.	.	Likely pathogenic	not provided|Coenzyme Q10 deficiency, primary, 4	3	criteria provided, multiple submitters, no conflicts	7-Dec-18	1	0.94	1.538	-0.055	1.502	0.44	2.897	-0.595	0.009	0.672	-2.128	-0.184	0.4	103.9	227127937	227175246	aarF domain containing kinase 3	Vitamin and cofactor metabolism defects	Coenzyme Q10 biosynthesis	ADCK3|ARCA2|CABC1|COQ10D4|COQ8|SCAR9	Q8NI60	1	PMID28435121_hESCs: 1 | PMID15253431_Sum: 2 | PMID16415296_unknown_0: 1 | PMID23956156_INS.1Beta_cell_line__0: 1 | PMID18348319_heart_0: 1 | PMID19567276_skeletal_muscle_0: 1 | PMID19700791_liver_0: 1 | PMID24708184_Sum: 1 | PMID26450961_Sum: 14 | PMID16615898_Sum: 2 | PMID16615899_liver_0: 1 | MS_Placenta_Sum: 1 | MS_Brain_Sum: 3 | MS_Skeletal_Muscle_Sum: 2 | MS_Liver_Sum: 4 | MS_Kidney_Sum: 1 |…	literature, APEX_matrix, yeast mito homolog+, Rickettsial homolog, mito protein domain, induction, coexpression+, MS/MS++	MIM	Metabolism > Metals and cofactors > Coenzyme Q metabolism	25.2
1	227170426	rs140246430	C	T	.	.	c.R301W	COQ8A	ENSG00000163050	ENST00000366777	1941	C	0	1.206382085	0.394057305	.	.	Likely pathogenic	Coenzyme Q10 deficiency, primary, 4	1	criteria provided, single submitter	15-Nov-16	0	0.94	1.538	-0.055	1.502	0.44	2.897	-0.595	0.009	0.672	-2.128	-0.184	0.4	60.2	227127937	227175246	aarF domain containing kinase 3	Vitamin and cofactor metabolism defects	Coenzyme Q10 biosynthesis	ADCK3|ARCA2|CABC1|COQ10D4|COQ8|SCAR9	Q8NI60	1	PMID28435121_hESCs: 1 | PMID15253431_Sum: 2 | PMID16415296_unknown_0: 1 | PMID23956156_INS.1Beta_cell_line__0: 1 | PMID18348319_heart_0: 1 | PMID19567276_skeletal_muscle_0: 1 | PMID19700791_liver_0: 1 | PMID24708184_Sum: 1 | PMID26450961_Sum: 14 | PMID16615898_Sum: 2 | PMID16615899_liver_0: 1 | MS_Placenta_Sum: 1 | MS_Brain_Sum: 3 | MS_Skeletal_Muscle_Sum: 2 | MS_Liver_Sum: 4 | MS_Kidney_Sum: 1 |…	literature, APEX_matrix, yeast mito homolog+, Rickettsial homolog, mito protein domain, induction, coexpression+, MS/MS++	MIM	Metabolism > Metals and cofactors > Coenzyme Q metabolism	25.2
1	227170655	rs373971613	C	T	.	.	c.R334W	COQ8A	ENSG00000163050	ENST00000366777	1941	C	0	1.206382085	0.394057305	.	.	Likely pathogenic	Coenzyme Q10 deficiency, primary, 4	1	criteria provided, single submitter	7-Feb-17	1	0.94	1.538	-0.055	1.502	0.44	2.897	-0.595	0.009	0.672	-2.128	-0.184	0.4	104.6	227127937	227175246	aarF domain containing kinase 3	Vitamin and cofactor metabolism defects	Coenzyme Q10 biosynthesis	ADCK3|ARCA2|CABC1|COQ10D4|COQ8|SCAR9	Q8NI60	1	PMID28435121_hESCs: 1 | PMID15253431_Sum: 2 | PMID16415296_unknown_0: 1 | PMID23956156_INS.1Beta_cell_line__0: 1 | PMID18348319_heart_0: 1 | PMID19567276_skeletal_muscle_0: 1 | PMID19700791_liver_0: 1 | PMID24708184_Sum: 1 | PMID26450961_Sum: 14 | PMID16615898_Sum: 2 | PMID16615899_liver_0: 1 | MS_Placenta_Sum: 1 | MS_Brain_Sum: 3 | MS_Skeletal_Muscle_Sum: 2 | MS_Liver_Sum: 4 | MS_Kidney_Sum: 1 |…	literature, APEX_matrix, yeast mito homolog+, Rickettsial homolog, mito protein domain, induction, coexpression+, MS/MS++	MIM	Metabolism > Metals and cofactors > Coenzyme Q metabolism	25.2
1	227170668	rs767406263	C	T	.	.	c.A338V	COQ8A	ENSG00000163050	ENST00000366777	1941	C	18.4885	1.206382085	0.352313408	.	.	Likely pathogenic	Coenzyme Q10 deficiency, primary, 4	1	criteria provided, single submitter	29-May-19	0	0.94	-0.591	-1.302	-0.733	1.57	-0.146	-1.337	-0.279	-0.544	1.242	-1.262	3.7	4.5	227127937	227175246	aarF domain containing kinase 3	Vitamin and cofactor metabolism defects	Coenzyme Q10 biosynthesis	ADCK3|ARCA2|CABC1|COQ10D4|COQ8|SCAR9	Q8NI60	1	PMID28435121_hESCs: 1 | PMID15253431_Sum: 2 | PMID16415296_unknown_0: 1 | PMID23956156_INS.1Beta_cell_line__0: 1 | PMID18348319_heart_0: 1 | PMID19567276_skeletal_muscle_0: 1 | PMID19700791_liver_0: 1 | PMID24708184_Sum: 1 | PMID26450961_Sum: 14 | PMID16615898_Sum: 2 | PMID16615899_liver_0: 1 | MS_Placenta_Sum: 1 | MS_Brain_Sum: 3 | MS_Skeletal_Muscle_Sum: 2 | MS_Liver_Sum: 4 | MS_Kidney_Sum: 1 |…	literature, APEX_matrix, yeast mito homolog+, Rickettsial homolog, mito protein domain, induction, coexpression+, MS/MS++	MIM	Metabolism > Metals and cofactors > Coenzyme Q metabolism	25.2
1	227170670	rs755933881	G	A	.	.	c.A339T	COQ8A	ENSG00000163050	ENST00000366777	1941	G	18.4885	1.206382085	0.324795944	.	.	Likely pathogenic	Inborn genetic diseases|Mitochondrial diseases	2	criteria provided, multiple submitters, no conflicts	18-Sep-19	0	0.94	-0.591	-1.302	-0.733	1.57	-0.146	-0.032	0.326	2.213	0.908	1.313	3.1	3.6	227127937	227175246	aarF domain containing kinase 3	Vitamin and cofactor metabolism defects	Coenzyme Q10 biosynthesis	ADCK3|ARCA2|CABC1|COQ10D4|COQ8|SCAR9	Q8NI60	1	PMID28435121_hESCs: 1 | PMID15253431_Sum: 2 | PMID16415296_unknown_0: 1 | PMID23956156_INS.1Beta_cell_line__0: 1 | PMID18348319_heart_0: 1 | PMID19567276_skeletal_muscle_0: 1 | PMID19700791_liver_0: 1 | PMID24708184_Sum: 1 | PMID26450961_Sum: 14 | PMID16615898_Sum: 2 | PMID16615899_liver_0: 1 | MS_Placenta_Sum: 1 | MS_Brain_Sum: 3 | MS_Skeletal_Muscle_Sum: 2 | MS_Liver_Sum: 4 | MS_Kidney_Sum: 1 |…	literature, APEX_matrix, yeast mito homolog+, Rickettsial homolog, mito protein domain, induction, coexpression+, MS/MS++	MIM	Metabolism > Metals and cofactors > Coenzyme Q metabolism	25.2
1	227170683	rs863223884	A	G	.	.	c.Q343R	COQ8A	ENSG00000163050	ENST00000366777	1941	A	0	1.206382085	0.428027931	.	.	Likely pathogenic	not provided	1	criteria provided, single submitter	25-Jun-13	0	0.94	0.931	-0.179	-3.005	-0.503	-1.853	1.538	-0.055	1.502	0.44	2.897	2.4	4	227127937	227175246	aarF domain containing kinase 3	Vitamin and cofactor metabolism defects	Coenzyme Q10 biosynthesis	ADCK3|ARCA2|CABC1|COQ10D4|COQ8|SCAR9	Q8NI60	1	PMID28435121_hESCs: 1 | PMID15253431_Sum: 2 | PMID16415296_unknown_0: 1 | PMID23956156_INS.1Beta_cell_line__0: 1 | PMID18348319_heart_0: 1 | PMID19567276_skeletal_muscle_0: 1 | PMID19700791_liver_0: 1 | PMID24708184_Sum: 1 | PMID26450961_Sum: 14 | PMID16615898_Sum: 2 | PMID16615899_liver_0: 1 | MS_Placenta_Sum: 1 | MS_Brain_Sum: 3 | MS_Skeletal_Muscle_Sum: 2 | MS_Liver_Sum: 4 | MS_Kidney_Sum: 1 |…	literature, APEX_matrix, yeast mito homolog+, Rickettsial homolog, mito protein domain, induction, coexpression+, MS/MS++	MIM	Metabolism > Metals and cofactors > Coenzyme Q metabolism	25.2
1	227171931	rs863223887	A	C	.	.	c.N465H	COQ8A	ENSG00000163050	ENST00000366777	1941	A	17.8384	1.206382085	0.388660196	.	.	Likely pathogenic	not provided	1	criteria provided, single submitter	18-Nov-14	0	0.94	0.945	0.828	1.299	-0.169	0.933	0.336	-0.417	-1.673	-1.474	-0.078	2.8	47.5	227127937	227175246	aarF domain containing kinase 3	Vitamin and cofactor metabolism defects	Coenzyme Q10 biosynthesis	ADCK3|ARCA2|CABC1|COQ10D4|COQ8|SCAR9	Q8NI60	1	PMID28435121_hESCs: 1 | PMID15253431_Sum: 2 | PMID16415296_unknown_0: 1 | PMID23956156_INS.1Beta_cell_line__0: 1 | PMID18348319_heart_0: 1 | PMID19567276_skeletal_muscle_0: 1 | PMID19700791_liver_0: 1 | PMID24708184_Sum: 1 | PMID26450961_Sum: 14 | PMID16615898_Sum: 2 | PMID16615899_liver_0: 1 | MS_Placenta_Sum: 1 | MS_Brain_Sum: 3 | MS_Skeletal_Muscle_Sum: 2 | MS_Liver_Sum: 4 | MS_Kidney_Sum: 1 |…	literature, APEX_matrix, yeast mito homolog+, Rickettsial homolog, mito protein domain, induction, coexpression+, MS/MS++	MIM	Metabolism > Metals and cofactors > Coenzyme Q metabolism	25.2
1	227172593	rs1057519343	T	C	.	.	c.F508S	COQ8A	ENSG00000163050	ENST00000366777	1941	T	51.0339	1.206382085	1	.	.	Pathogenic	Coenzyme Q10 deficiency, primary, 4	1	no assertion criteria provided	7-Jun-16	0	0.94	-1.006	-0.59	1.891	-0.397	0.412	-0.228	1.399	-4.76	0.67	-2.647	0.5	3.6	227127937	227175246	aarF domain containing kinase 3	Vitamin and cofactor metabolism defects	Coenzyme Q10 biosynthesis	ADCK3|ARCA2|CABC1|COQ10D4|COQ8|SCAR9	Q8NI60	1	PMID28435121_hESCs: 1 | PMID15253431_Sum: 2 | PMID16415296_unknown_0: 1 | PMID23956156_INS.1Beta_cell_line__0: 1 | PMID18348319_heart_0: 1 | PMID19567276_skeletal_muscle_0: 1 | PMID19700791_liver_0: 1 | PMID24708184_Sum: 1 | PMID26450961_Sum: 14 | PMID16615898_Sum: 2 | PMID16615899_liver_0: 1 | MS_Placenta_Sum: 1 | MS_Brain_Sum: 3 | MS_Skeletal_Muscle_Sum: 2 | MS_Liver_Sum: 4 | MS_Kidney_Sum: 1 |…	literature, APEX_matrix, yeast mito homolog+, Rickettsial homolog, mito protein domain, induction, coexpression+, MS/MS++	MIM	Metabolism > Metals and cofactors > Coenzyme Q metabolism	25.2
1	227172602	rs578189699	C	T	.	.	c.T511M	COQ8A	ENSG00000163050	ENST00000366777	1941	C	0	1.206382085	0.393608067	.	.	Likely pathogenic	Coenzyme Q10 deficiency, primary, 4	1	criteria provided, single submitter	19-May-15	0	0.94	-0.032	0.326	2.213	0.908	1.313	-0.663	-1.524	2.219	-1.005	1.212	1.7	6.6	227127937	227175246	aarF domain containing kinase 3	Vitamin and cofactor metabolism defects	Coenzyme Q10 biosynthesis	ADCK3|ARCA2|CABC1|COQ10D4|COQ8|SCAR9	Q8NI60	1	PMID28435121_hESCs: 1 | PMID15253431_Sum: 2 | PMID16415296_unknown_0: 1 | PMID23956156_INS.1Beta_cell_line__0: 1 | PMID18348319_heart_0: 1 | PMID19567276_skeletal_muscle_0: 1 | PMID19700791_liver_0: 1 | PMID24708184_Sum: 1 | PMID26450961_Sum: 14 | PMID16615898_Sum: 2 | PMID16615899_liver_0: 1 | MS_Placenta_Sum: 1 | MS_Brain_Sum: 3 | MS_Skeletal_Muscle_Sum: 2 | MS_Liver_Sum: 4 | MS_Kidney_Sum: 1 |…	literature, APEX_matrix, yeast mito homolog+, Rickettsial homolog, mito protein domain, induction, coexpression+, MS/MS++	MIM	Metabolism > Metals and cofactors > Coenzyme Q metabolism	25.2
1	227172611	rs119468008	A	G	.	.	c.Y514C	COQ8A	ENSG00000163050	ENST00000366777	1941	A	17.8384	1.206382085	0.588823175	.	.	Pathogenic	Coenzyme Q10 deficiency, primary, 4	2	no assertion criteria provided	7-Jun-16	0	0.94	0.26	0.83	3.097	-0.838	1.512	-1.343	0.465	-0.862	-1.02	-0.255	0.2	20.6	227127937	227175246	aarF domain containing kinase 3	Vitamin and cofactor metabolism defects	Coenzyme Q10 biosynthesis	ADCK3|ARCA2|CABC1|COQ10D4|COQ8|SCAR9	Q8NI60	1	PMID28435121_hESCs: 1 | PMID15253431_Sum: 2 | PMID16415296_unknown_0: 1 | PMID23956156_INS.1Beta_cell_line__0: 1 | PMID18348319_heart_0: 1 | PMID19567276_skeletal_muscle_0: 1 | PMID19700791_liver_0: 1 | PMID24708184_Sum: 1 | PMID26450961_Sum: 14 | PMID16615898_Sum: 2 | PMID16615899_liver_0: 1 | MS_Placenta_Sum: 1 | MS_Brain_Sum: 3 | MS_Skeletal_Muscle_Sum: 2 | MS_Liver_Sum: 4 | MS_Kidney_Sum: 1 |…	literature, APEX_matrix, yeast mito homolog+, Rickettsial homolog, mito protein domain, induction, coexpression+, MS/MS++	MIM	Metabolism > Metals and cofactors > Coenzyme Q metabolism	25.2
1	227172995	rs768524626	G	A	.	.	c.R538Q	COQ8A	ENSG00000163050	ENST00000366777	1941	G	0	1.206382085	0.50061869	.	.	Likely benign	not specified	1	criteria provided, single submitter	20-Feb-14	0	0.94	1.538	-0.055	1.502	0.44	2.897	0.931	-0.179	-3.005	-0.503	-1.853	3.3	51.4	227127937	227175246	aarF domain containing kinase 3	Vitamin and cofactor metabolism defects	Coenzyme Q10 biosynthesis	ADCK3|ARCA2|CABC1|COQ10D4|COQ8|SCAR9	Q8NI60	1	PMID28435121_hESCs: 1 | PMID15253431_Sum: 2 | PMID16415296_unknown_0: 1 | PMID23956156_INS.1Beta_cell_line__0: 1 | PMID18348319_heart_0: 1 | PMID19567276_skeletal_muscle_0: 1 | PMID19700791_liver_0: 1 | PMID24708184_Sum: 1 | PMID26450961_Sum: 14 | PMID16615898_Sum: 2 | PMID16615899_liver_0: 1 | MS_Placenta_Sum: 1 | MS_Brain_Sum: 3 | MS_Skeletal_Muscle_Sum: 2 | MS_Liver_Sum: 4 | MS_Kidney_Sum: 1 |…	literature, APEX_matrix, yeast mito homolog+, Rickettsial homolog, mito protein domain, induction, coexpression+, MS/MS++	MIM	Metabolism > Metals and cofactors > Coenzyme Q metabolism	25.2
1	227173027	rs119468009	G	A	.	.	c.G549S	COQ8A	ENSG00000163050	ENST00000366777	1941	G	0	1.206382085	0.350907967	.	.	Pathogenic	Coenzyme Q10 deficiency, primary, 4	2	no assertion criteria provided	7-Jun-16	1	0.94	-0.384	1.652	1.33	1.045	2.064	-0.228	1.399	-4.76	0.67	-2.647	3.3	35.5	227127937	227175246	aarF domain containing kinase 3	Vitamin and cofactor metabolism defects	Coenzyme Q10 biosynthesis	ADCK3|ARCA2|CABC1|COQ10D4|COQ8|SCAR9	Q8NI60	1	PMID28435121_hESCs: 1 | PMID15253431_Sum: 2 | PMID16415296_unknown_0: 1 | PMID23956156_INS.1Beta_cell_line__0: 1 | PMID18348319_heart_0: 1 | PMID19567276_skeletal_muscle_0: 1 | PMID19700791_liver_0: 1 | PMID24708184_Sum: 1 | PMID26450961_Sum: 14 | PMID16615898_Sum: 2 | PMID16615899_liver_0: 1 | MS_Placenta_Sum: 1 | MS_Brain_Sum: 3 | MS_Skeletal_Muscle_Sum: 2 | MS_Liver_Sum: 4 | MS_Kidney_Sum: 1 |…	literature, APEX_matrix, yeast mito homolog+, Rickettsial homolog, mito protein domain, induction, coexpression+, MS/MS++	MIM	Metabolism > Metals and cofactors > Coenzyme Q metabolism	25.2
1	227173033	rs119468004	G	A	.	.	c.E551K	COQ8A	ENSG00000163050	ENST00000366777	1941	G	0	1.206382085	0.475595177	.	.	Pathogenic/Likely pathogenic	Coenzyme Q10 deficiency, primary, 4|See cases	4	criteria provided, multiple submitters, no conflicts	9-Jan-19	0	0.94	1.357	-1.453	1.477	0.113	-0.837	1.831	-0.561	0.533	-0.277	1.648	4.3	31.7	227127937	227175246	aarF domain containing kinase 3	Vitamin and cofactor metabolism defects	Coenzyme Q10 biosynthesis	ADCK3|ARCA2|CABC1|COQ10D4|COQ8|SCAR9	Q8NI60	1	PMID28435121_hESCs: 1 | PMID15253431_Sum: 2 | PMID16415296_unknown_0: 1 | PMID23956156_INS.1Beta_cell_line__0: 1 | PMID18348319_heart_0: 1 | PMID19567276_skeletal_muscle_0: 1 | PMID19700791_liver_0: 1 | PMID24708184_Sum: 1 | PMID26450961_Sum: 14 | PMID16615898_Sum: 2 | PMID16615899_liver_0: 1 | MS_Placenta_Sum: 1 | MS_Brain_Sum: 3 | MS_Skeletal_Muscle_Sum: 2 | MS_Liver_Sum: 4 | MS_Kidney_Sum: 1 |…	literature, APEX_matrix, yeast mito homolog+, Rickettsial homolog, mito protein domain, induction, coexpression+, MS/MS++	MIM	Metabolism > Metals and cofactors > Coenzyme Q metabolism	25.2
1	227174247	rs758986425	G	C	.	.	c.E585Q	COQ8A	ENSG00000163050	ENST00000366777	1941	G	0	1.206382085	0.346446015	.	.	Likely benign	not specified	1	criteria provided, single submitter	15-Apr-13	0	0.94	1.357	-1.453	1.477	0.113	-0.837	0.931	-0.179	-3.005	-0.503	-1.853	4.9	102.9	227127937	227175246	aarF domain containing kinase 3	Vitamin and cofactor metabolism defects	Coenzyme Q10 biosynthesis	ADCK3|ARCA2|CABC1|COQ10D4|COQ8|SCAR9	Q8NI60	1	PMID28435121_hESCs: 1 | PMID15253431_Sum: 2 | PMID16415296_unknown_0: 1 | PMID23956156_INS.1Beta_cell_line__0: 1 | PMID18348319_heart_0: 1 | PMID19567276_skeletal_muscle_0: 1 | PMID19700791_liver_0: 1 | PMID24708184_Sum: 1 | PMID26450961_Sum: 14 | PMID16615898_Sum: 2 | PMID16615899_liver_0: 1 | MS_Placenta_Sum: 1 | MS_Brain_Sum: 3 | MS_Skeletal_Muscle_Sum: 2 | MS_Liver_Sum: 4 | MS_Kidney_Sum: 1 |…	literature, APEX_matrix, yeast mito homolog+, Rickettsial homolog, mito protein domain, induction, coexpression+, MS/MS++	MIM	Metabolism > Metals and cofactors > Coenzyme Q metabolism	25.2
1	227174299	rs61995958	C	T	.	.	c.P602L	COQ8A	ENSG00000163050	ENST00000366777	1941	C	0	1.206382085	0.376944675	.	.	Pathogenic	not provided	1	criteria provided, single submitter	1-Oct-17	0	0.94	0.189	2.081	-1.628	0.421	-1.392	-1.019	-0.987	-1.505	1.266	-0.912	0.3	23.6	227127937	227175246	aarF domain containing kinase 3	Vitamin and cofactor metabolism defects	Coenzyme Q10 biosynthesis	ADCK3|ARCA2|CABC1|COQ10D4|COQ8|SCAR9	Q8NI60	1	PMID28435121_hESCs: 1 | PMID15253431_Sum: 2 | PMID16415296_unknown_0: 1 | PMID23956156_INS.1Beta_cell_line__0: 1 | PMID18348319_heart_0: 1 | PMID19567276_skeletal_muscle_0: 1 | PMID19700791_liver_0: 1 | PMID24708184_Sum: 1 | PMID26450961_Sum: 14 | PMID16615898_Sum: 2 | PMID16615899_liver_0: 1 | MS_Placenta_Sum: 1 | MS_Brain_Sum: 3 | MS_Skeletal_Muscle_Sum: 2 | MS_Liver_Sum: 4 | MS_Kidney_Sum: 1 |…	literature, APEX_matrix, yeast mito homolog+, Rickettsial homolog, mito protein domain, induction, coexpression+, MS/MS++	MIM	Metabolism > Metals and cofactors > Coenzyme Q metabolism	25.2
1	227174338	rs752130338	G	A	.	.	c.G615D	COQ8A	ENSG00000163050	ENST00000366777	1941	G	0	1.206382085	0.631615656	.	.	Pathogenic	Coenzyme Q10 deficiency, primary, 4	1	no assertion criteria provided	7-Jun-16	0	0.94	-0.384	1.652	1.33	1.045	2.064	1.05	0.302	-3.656	-0.259	-3.242	1.9	23.6	227127937	227175246	aarF domain containing kinase 3	Vitamin and cofactor metabolism defects	Coenzyme Q10 biosynthesis	ADCK3|ARCA2|CABC1|COQ10D4|COQ8|SCAR9	Q8NI60	1	PMID28435121_hESCs: 1 | PMID15253431_Sum: 2 | PMID16415296_unknown_0: 1 | PMID23956156_INS.1Beta_cell_line__0: 1 | PMID18348319_heart_0: 1 | PMID19567276_skeletal_muscle_0: 1 | PMID19700791_liver_0: 1 | PMID24708184_Sum: 1 | PMID26450961_Sum: 14 | PMID16615898_Sum: 2 | PMID16615899_liver_0: 1 | MS_Placenta_Sum: 1 | MS_Brain_Sum: 3 | MS_Skeletal_Muscle_Sum: 2 | MS_Liver_Sum: 4 | MS_Kidney_Sum: 1 |…	literature, APEX_matrix, yeast mito homolog+, Rickettsial homolog, mito protein domain, induction, coexpression+, MS/MS++	MIM	Metabolism > Metals and cofactors > Coenzyme Q metabolism	25.2
1	228353651	rs55873785	G	C	.	.	c.G45A	IBA57	ENSG00000181873	ENST00000366711	1068	.	0	0.902522521	0.43165496	*	-	Benign	not specified|not provided	2	criteria provided, single submitter	4-Dec-15	0	0.96	-0.384	1.652	1.33	1.045	2.064	-0.591	-1.302	-0.733	1.57	-0.146	3.7	36.9	228353428	228369958	IBA57 homolog, iron-sulfur cluster assembly	Vitamin and cofactor metabolism defects	Lipoic acid biosynthesis	C1orf69|MMDS3|SPG74	Q5T440	1	PMID28435121_hESCs: 1 | PMID17705834_embryonic_stem_cell_line_0: 1 | PMID23956156_INS.1Beta_cell_line__0: 1 | PMID18348319_heart_0: 1 | PMID19567276_skeletal_muscle_0: 1 | PMID19700791_liver_0: 1 | PMID24708184_Sum: 1 | PMID26450961_Sum: 13 | PMID16582907_liver_0: 1 | PMID16615898_Sum: 1 | MS_Placenta_Sum: 1 | MS_Brain_Sum: 3 | MS_Skeletal_Muscle_Sum: 1 | MS_Liver_Sum: 3 | MS_Kidney_Sum: 1 | MS_H…	APEX_matrix, targetP signal, yeast mito homolog++, Rickettsial homolog, mito protein domain, coexpression, MS/MS++	Matrix	Metabolism > Metals and cofactors > Fe-S cluster biosynthesis	26.9
1	228353833	rs1053773776	A	G	.	.	c.T106A	IBA57	ENSG00000181873	ENST00000366711	1068	A	0	0.902522521	0.33770663	.	.	Pathogenic	Multiple mitochondrial dysfunctions syndrome 3	1	no assertion criteria provided	25-Jun-18	0	0.96	-0.032	0.326	2.213	0.908	1.313	-0.591	-1.302	-0.733	1.57	-0.146	3.2	5.4	228353428	228369958	IBA57 homolog, iron-sulfur cluster assembly	Vitamin and cofactor metabolism defects	Lipoic acid biosynthesis	C1orf69|MMDS3|SPG74	Q5T440	1	PMID28435121_hESCs: 1 | PMID17705834_embryonic_stem_cell_line_0: 1 | PMID23956156_INS.1Beta_cell_line__0: 1 | PMID18348319_heart_0: 1 | PMID19567276_skeletal_muscle_0: 1 | PMID19700791_liver_0: 1 | PMID24708184_Sum: 1 | PMID26450961_Sum: 13 | PMID16582907_liver_0: 1 | PMID16615898_Sum: 1 | MS_Placenta_Sum: 1 | MS_Brain_Sum: 3 | MS_Skeletal_Muscle_Sum: 1 | MS_Liver_Sum: 3 | MS_Kidney_Sum: 1 | MS_H…	APEX_matrix, targetP signal, yeast mito homolog++, Rickettsial homolog, mito protein domain, coexpression, MS/MS++	Matrix	Metabolism > Metals and cofactors > Fe-S cluster biosynthesis	26.9
1	228353840	.	A	C	.	.	c.Y108S	IBA57	ENSG00000181873	ENST00000366711	1068	A	13.6192	0.902522521	0.733604	.	.	Likely pathogenic	Multiple mitochondrial dysfunctions syndrome 3	2	criteria provided, single submitter	16-Jun-19	0	0.96	0.26	0.83	3.097	-0.838	1.512	-0.228	1.399	-4.76	0.67	-2.647	0.5	8.1	228353428	228369958	IBA57 homolog, iron-sulfur cluster assembly	Vitamin and cofactor metabolism defects	Lipoic acid biosynthesis	C1orf69|MMDS3|SPG74	Q5T440	1	PMID28435121_hESCs: 1 | PMID17705834_embryonic_stem_cell_line_0: 1 | PMID23956156_INS.1Beta_cell_line__0: 1 | PMID18348319_heart_0: 1 | PMID19567276_skeletal_muscle_0: 1 | PMID19700791_liver_0: 1 | PMID24708184_Sum: 1 | PMID26450961_Sum: 13 | PMID16582907_liver_0: 1 | PMID16615898_Sum: 1 | MS_Placenta_Sum: 1 | MS_Brain_Sum: 3 | MS_Skeletal_Muscle_Sum: 1 | MS_Liver_Sum: 3 | MS_Kidney_Sum: 1 | MS_H…	APEX_matrix, targetP signal, yeast mito homolog++, Rickettsial homolog, mito protein domain, coexpression, MS/MS++	Matrix	Metabolism > Metals and cofactors > Fe-S cluster biosynthesis	26.9
1	228362487	rs73095427	C	T	.	.	c.R146W	IBA57	ENSG00000181873	ENST00000366711	1068	C	26.4277	0.902522521	0.394057305	.	.	Pathogenic/Likely pathogenic	Multiple mitochondrial dysfunctions syndrome 3|not provided	2	no assertion criteria provided	25-Jun-18	0	0.96	1.538	-0.055	1.502	0.44	2.897	-0.595	0.009	0.672	-2.128	-0.184	0.4	91.8	228353428	228369958	IBA57 homolog, iron-sulfur cluster assembly	Vitamin and cofactor metabolism defects	Lipoic acid biosynthesis	C1orf69|MMDS3|SPG74	Q5T440	1	PMID28435121_hESCs: 1 | PMID17705834_embryonic_stem_cell_line_0: 1 | PMID23956156_INS.1Beta_cell_line__0: 1 | PMID18348319_heart_0: 1 | PMID19567276_skeletal_muscle_0: 1 | PMID19700791_liver_0: 1 | PMID24708184_Sum: 1 | PMID26450961_Sum: 13 | PMID16582907_liver_0: 1 | PMID16615898_Sum: 1 | MS_Placenta_Sum: 1 | MS_Brain_Sum: 3 | MS_Skeletal_Muscle_Sum: 1 | MS_Liver_Sum: 3 | MS_Kidney_Sum: 1 | MS_H…	APEX_matrix, targetP signal, yeast mito homolog++, Rickettsial homolog, mito protein domain, coexpression, MS/MS++	Matrix	Metabolism > Metals and cofactors > Fe-S cluster biosynthesis	26.9
1	228362637	.	T	G	.	.	c.W196G	IBA57	ENSG00000181873	ENST00000366711	1068	T	13.2993	0.902522521	1	.	.	Pathogenic	Multiple mitochondrial dysfunctions syndrome 3	1	no assertion criteria provided	25-Jun-18	0	0.96	-0.595	0.009	0.672	-2.128	-0.184	-0.384	1.652	1.33	1.045	2.064	0.1	8.8	228353428	228369958	IBA57 homolog, iron-sulfur cluster assembly	Vitamin and cofactor metabolism defects	Lipoic acid biosynthesis	C1orf69|MMDS3|SPG74	Q5T440	1	PMID28435121_hESCs: 1 | PMID17705834_embryonic_stem_cell_line_0: 1 | PMID23956156_INS.1Beta_cell_line__0: 1 | PMID18348319_heart_0: 1 | PMID19567276_skeletal_muscle_0: 1 | PMID19700791_liver_0: 1 | PMID24708184_Sum: 1 | PMID26450961_Sum: 13 | PMID16582907_liver_0: 1 | PMID16615898_Sum: 1 | MS_Placenta_Sum: 1 | MS_Brain_Sum: 3 | MS_Skeletal_Muscle_Sum: 1 | MS_Liver_Sum: 3 | MS_Kidney_Sum: 1 | MS_H…	APEX_matrix, targetP signal, yeast mito homolog++, Rickettsial homolog, mito protein domain, coexpression, MS/MS++	Matrix	Metabolism > Metals and cofactors > Fe-S cluster biosynthesis	26.9
1	228362682	rs2298014	G	A	.	.	c.G211S	IBA57	ENSG00000181873	ENST00000366711	1068	G	0	0.902522521	0.350907967	.	.	Benign	not specified|not provided	2	criteria provided, single submitter	2-Dec-15	0	0.96	-0.384	1.652	1.33	1.045	2.064	-0.228	1.399	-4.76	0.67	-2.647	3.3	27.8	228353428	228369958	IBA57 homolog, iron-sulfur cluster assembly	Vitamin and cofactor metabolism defects	Lipoic acid biosynthesis	C1orf69|MMDS3|SPG74	Q5T440	1	PMID28435121_hESCs: 1 | PMID17705834_embryonic_stem_cell_line_0: 1 | PMID23956156_INS.1Beta_cell_line__0: 1 | PMID18348319_heart_0: 1 | PMID19567276_skeletal_muscle_0: 1 | PMID19700791_liver_0: 1 | PMID24708184_Sum: 1 | PMID26450961_Sum: 13 | PMID16582907_liver_0: 1 | PMID16615898_Sum: 1 | MS_Placenta_Sum: 1 | MS_Brain_Sum: 3 | MS_Skeletal_Muscle_Sum: 1 | MS_Liver_Sum: 3 | MS_Kidney_Sum: 1 | MS_H…	APEX_matrix, targetP signal, yeast mito homolog++, Rickettsial homolog, mito protein domain, coexpression, MS/MS++	Matrix	Metabolism > Metals and cofactors > Fe-S cluster biosynthesis	26.9
1	228362829	.	C	T	.	.	c.P229L	IBA57	ENSG00000181873	ENST00000366711	1068	C	27.1247	0.902522521	0.376944675	.	.	Pathogenic	Multiple mitochondrial dysfunctions syndrome 3	1	no assertion criteria provided	25-Jun-18	0	0.96	0.189	2.081	-1.628	0.421	-1.392	-1.019	-0.987	-1.505	1.266	-0.912	0.3	4.9	228353428	228369958	IBA57 homolog, iron-sulfur cluster assembly	Vitamin and cofactor metabolism defects	Lipoic acid biosynthesis	C1orf69|MMDS3|SPG74	Q5T440	1	PMID28435121_hESCs: 1 | PMID17705834_embryonic_stem_cell_line_0: 1 | PMID23956156_INS.1Beta_cell_line__0: 1 | PMID18348319_heart_0: 1 | PMID19567276_skeletal_muscle_0: 1 | PMID19700791_liver_0: 1 | PMID24708184_Sum: 1 | PMID26450961_Sum: 13 | PMID16582907_liver_0: 1 | PMID16615898_Sum: 1 | MS_Placenta_Sum: 1 | MS_Brain_Sum: 3 | MS_Skeletal_Muscle_Sum: 1 | MS_Liver_Sum: 3 | MS_Kidney_Sum: 1 | MS_H…	APEX_matrix, targetP signal, yeast mito homolog++, Rickettsial homolog, mito protein domain, coexpression, MS/MS++	Matrix	Metabolism > Metals and cofactors > Fe-S cluster biosynthesis	26.9
1	228362849	.	C	T	.	.	c.P236S	IBA57	ENSG00000181873	ENST00000366711	1068	C	0	0.902522521	0.366541377	.	.	Pathogenic	Multiple mitochondrial dysfunctions syndrome 3	1	no assertion criteria provided	25-Jun-18	0	0.96	0.189	2.081	-1.628	0.421	-1.392	-0.228	1.399	-4.76	0.67	-2.647	1.8	46.3	228353428	228369958	IBA57 homolog, iron-sulfur cluster assembly	Vitamin and cofactor metabolism defects	Lipoic acid biosynthesis	C1orf69|MMDS3|SPG74	Q5T440	1	PMID28435121_hESCs: 1 | PMID17705834_embryonic_stem_cell_line_0: 1 | PMID23956156_INS.1Beta_cell_line__0: 1 | PMID18348319_heart_0: 1 | PMID19567276_skeletal_muscle_0: 1 | PMID19700791_liver_0: 1 | PMID24708184_Sum: 1 | PMID26450961_Sum: 13 | PMID16582907_liver_0: 1 | PMID16615898_Sum: 1 | MS_Placenta_Sum: 1 | MS_Brain_Sum: 3 | MS_Skeletal_Muscle_Sum: 1 | MS_Liver_Sum: 3 | MS_Kidney_Sum: 1 | MS_H…	APEX_matrix, targetP signal, yeast mito homolog++, Rickettsial homolog, mito protein domain, coexpression, MS/MS++	Matrix	Metabolism > Metals and cofactors > Fe-S cluster biosynthesis	26.9
1	228363084	rs587777016	A	C	.	.	c.Q314P	IBA57	ENSG00000181873	ENST00000366711	1068	A	51.0339	0.902522521	0.56051881	.	.	Pathogenic	Multiple mitochondrial dysfunctions syndrome 3	1	no assertion criteria provided	1-Jul-13	0	0.96	0.931	-0.179	-3.005	-0.503	-1.853	0.189	2.081	-1.628	0.421	-1.392	0.8	70.8	228353428	228369958	IBA57 homolog, iron-sulfur cluster assembly	Vitamin and cofactor metabolism defects	Lipoic acid biosynthesis	C1orf69|MMDS3|SPG74	Q5T440	1	PMID28435121_hESCs: 1 | PMID17705834_embryonic_stem_cell_line_0: 1 | PMID23956156_INS.1Beta_cell_line__0: 1 | PMID18348319_heart_0: 1 | PMID19567276_skeletal_muscle_0: 1 | PMID19700791_liver_0: 1 | PMID24708184_Sum: 1 | PMID26450961_Sum: 13 | PMID16582907_liver_0: 1 | PMID16615898_Sum: 1 | MS_Placenta_Sum: 1 | MS_Brain_Sum: 3 | MS_Skeletal_Muscle_Sum: 1 | MS_Liver_Sum: 3 | MS_Kidney_Sum: 1 | MS_H…	APEX_matrix, targetP signal, yeast mito homolog++, Rickettsial homolog, mito protein domain, coexpression, MS/MS++	Matrix	Metabolism > Metals and cofactors > Fe-S cluster biosynthesis	26.9
1	228363090	rs200319163	A	C	.	.	c.N316T	IBA57	ENSG00000181873	ENST00000366711	1068	A	0	0.902522521	0.3744858	.	.	Likely benign	not provided	1	criteria provided, single submitter	10-Nov-17	0	0.96	0.945	0.828	1.299	-0.169	0.933	-0.032	0.326	2.213	0.908	1.313	2.2	63.2	228353428	228369958	IBA57 homolog, iron-sulfur cluster assembly	Vitamin and cofactor metabolism defects	Lipoic acid biosynthesis	C1orf69|MMDS3|SPG74	Q5T440	1	PMID28435121_hESCs: 1 | PMID17705834_embryonic_stem_cell_line_0: 1 | PMID23956156_INS.1Beta_cell_line__0: 1 | PMID18348319_heart_0: 1 | PMID19567276_skeletal_muscle_0: 1 | PMID19700791_liver_0: 1 | PMID24708184_Sum: 1 | PMID26450961_Sum: 13 | PMID16582907_liver_0: 1 | PMID16615898_Sum: 1 | MS_Placenta_Sum: 1 | MS_Brain_Sum: 3 | MS_Skeletal_Muscle_Sum: 1 | MS_Liver_Sum: 3 | MS_Kidney_Sum: 1 | MS_H…	APEX_matrix, targetP signal, yeast mito homolog++, Rickettsial homolog, mito protein domain, coexpression, MS/MS++	Matrix	Metabolism > Metals and cofactors > Fe-S cluster biosynthesis	26.9
1	234509259	rs10910420	G	C	.	.	c.S16T	COA6	ENSG00000168275	ENST00000366615	465	A	0	NA	NA	*	^	Benign	not specified	1	criteria provided, single submitter	2-Dec-15	0	0.95	-0.228	1.399	-4.76	0.67	-2.647	-0.032	0.326	2.213	0.908	1.313	6.9	53	234509213	234519795	cytochrome c oxidase assembly factor 6	Oxidative phosphorylation deficiency	Complex IV subunits and assembly factors	C1orf31|CEMCOX4	Q5JTJ3	1	PMID12592411_heart_0: 1 | PMID19567276_skeletal_muscle_0: 1 | PMID26450961_Sum: 9 | MS_Placenta_Sum: 1 | MS_Brain_Sum: 2 | MS_Skeletal_Muscle_Sum: 1 | MS_Liver_Sum: 1 | MS_Heart_Sum: 1 | MTS_Mean: 0.11545 | hela_subcell_location_Mitochondrion: 1 | HPA_Mitochondria: 1 | compartments_knowledge_difference: 1.2 | Comm_Mito_Ratio: 0.941 |	APEX_IMS, yeast mito homolog++, mito protein domain+, induction, coexpression+, MS/MS	IMS	OXPHOS > Complex IV > CIV assembly factors | OXPHOS > OXPHOS assembly factors	27.4
1	234509403	rs117011051	C	G	.	.	c.A64G	COA6	ENSG00000168275	ENST00000366615	465	C	0	NA	NA	*	^	Benign	not specified	1	criteria provided, single submitter	22-Nov-17	0	0.95	-0.591	-1.302	-0.733	1.57	-0.146	-0.384	1.652	1.33	1.045	2.064	2.5	60.6	234509213	234519795	cytochrome c oxidase assembly factor 6	Oxidative phosphorylation deficiency	Complex IV subunits and assembly factors	C1orf31|CEMCOX4	Q5JTJ3	1	PMID12592411_heart_0: 1 | PMID19567276_skeletal_muscle_0: 1 | PMID26450961_Sum: 9 | MS_Placenta_Sum: 1 | MS_Brain_Sum: 2 | MS_Skeletal_Muscle_Sum: 1 | MS_Liver_Sum: 1 | MS_Heart_Sum: 1 | MTS_Mean: 0.11545 | hela_subcell_location_Mitochondrion: 1 | HPA_Mitochondria: 1 | compartments_knowledge_difference: 1.2 | Comm_Mito_Ratio: 0.941 |	APEX_IMS, yeast mito homolog++, mito protein domain+, induction, coexpression+, MS/MS	IMS	OXPHOS > Complex IV > CIV assembly factors | OXPHOS > OXPHOS assembly factors	27.4
1	234510030	.	G	C	.	.	c.W89C	COA6	ENSG00000168275	ENST00000366615	465	G	7.94757	0.74374057	0.859581444	.	.	Pathogenic	Cardioencephalomyopathy, fatal infantile, due to cytochrome c oxidase deficiency 4	1	no assertion criteria provided	9-Jul-15	0	0.95	-0.595	0.009	0.672	-2.128	-0.184	-1.343	0.465	-0.862	-1.02	-0.255	0.2	53.5	234509213	234519795	cytochrome c oxidase assembly factor 6	Oxidative phosphorylation deficiency	Complex IV subunits and assembly factors	C1orf31|CEMCOX4	Q5JTJ3	1	PMID12592411_heart_0: 1 | PMID19567276_skeletal_muscle_0: 1 | PMID26450961_Sum: 9 | MS_Placenta_Sum: 1 | MS_Brain_Sum: 2 | MS_Skeletal_Muscle_Sum: 1 | MS_Liver_Sum: 1 | MS_Heart_Sum: 1 | MTS_Mean: 0.11545 | hela_subcell_location_Mitochondrion: 1 | HPA_Mitochondria: 1 | compartments_knowledge_difference: 1.2 | Comm_Mito_Ratio: 0.941 |	APEX_IMS, yeast mito homolog++, mito protein domain+, induction, coexpression+, MS/MS	IMS	OXPHOS > Complex IV > CIV assembly factors | OXPHOS > OXPHOS assembly factors	27.4
1	234510049	rs875989827	T	C	.	.	c.W96R	COA6	ENSG00000168275	ENST00000366615	465	T	0	0.74374057	1	.	.	Pathogenic	Cardioencephalomyopathy, fatal infantile, due to cytochrome c oxidase deficiency 4	1	no assertion criteria provided	1-Jan-15	0	0.95	-0.595	0.009	0.672	-2.128	-0.184	1.538	-0.055	1.502	0.44	2.897	0.3	52.4	234509213	234519795	cytochrome c oxidase assembly factor 6	Oxidative phosphorylation deficiency	Complex IV subunits and assembly factors	C1orf31|CEMCOX4	Q5JTJ3	1	PMID12592411_heart_0: 1 | PMID19567276_skeletal_muscle_0: 1 | PMID26450961_Sum: 9 | MS_Placenta_Sum: 1 | MS_Brain_Sum: 2 | MS_Skeletal_Muscle_Sum: 1 | MS_Liver_Sum: 1 | MS_Heart_Sum: 1 | MTS_Mean: 0.11545 | hela_subcell_location_Mitochondrion: 1 | HPA_Mitochondria: 1 | compartments_knowledge_difference: 1.2 | Comm_Mito_Ratio: 0.941 |	APEX_IMS, yeast mito homolog++, mito protein domain+, induction, coexpression+, MS/MS	IMS	OXPHOS > Complex IV > CIV assembly factors | OXPHOS > OXPHOS assembly factors	27.4
1	241661215	rs863223979	T	G	.	.	c.L482F	FH	ENSG00000091483	ENST00000366560	1530	T	77.302	0.874737146	0.438187171	.	.	Likely pathogenic	not provided	1	criteria provided, single submitter	26-Apr-13	1	0.98	-1.019	-0.987	-1.505	1.266	-0.912	-1.006	-0.59	1.891	-0.397	0.412	3.7	5	241660856	241683085	fumarate hydratase	Metabolic defects	Tricarboxylic acid cycle enzymes	FMRD|HLRCC|HsFH|LRCC|MCL|MCUL1	P07954	1	PMID28435121_hESCs: 1 | PMID12592411_heart_0: 1 | PMID14651853_Sum: 4 | PMID15253431_Sum: 2 | PMID16415296_unknown_0: 1 | PMID17519225_T_leukemia_cell_line_0: 1 | PMID17705834_embryonic_stem_cell_line_0: 1 | PMID23956156_INS.1Beta_cell_line__0: 1 | PMID18348319_heart_0: 1 | PMID19567276_skeletal_muscle_0: 1 | PMID19700791_liver_0: 1 | PMID24708184_Sum: 4 | PMID26450961_Sum: 14 | PMID11840540_live…	literature, APEX_matrix, targetP signal+, yeast mito homolog, Rickettsial homolog, mito protein domain, induction, coexpression++, MS/MS++	Matrix	Metabolism > Carbohydrate metabolism > TCA cycle	35.8
1	241661267	rs863224010	T	C	.	.	c.Y465C	FH	ENSG00000091483	ENST00000366560	1530	T	60.8605	0.874737146	0.588823175	.	.	Likely pathogenic	not provided|Hereditary leiomyomatosis and renal cell cancer|Fumarase deficiency	3	criteria provided, multiple submitters, no conflicts	11-Feb-19	1	0.98	0.26	0.83	3.097	-0.838	1.512	-1.343	0.465	-0.862	-1.02	-0.255	0.2	83.8	241660856	241683085	fumarate hydratase	Metabolic defects	Tricarboxylic acid cycle enzymes	FMRD|HLRCC|HsFH|LRCC|MCL|MCUL1	P07954	1	PMID28435121_hESCs: 1 | PMID12592411_heart_0: 1 | PMID14651853_Sum: 4 | PMID15253431_Sum: 2 | PMID16415296_unknown_0: 1 | PMID17519225_T_leukemia_cell_line_0: 1 | PMID17705834_embryonic_stem_cell_line_0: 1 | PMID23956156_INS.1Beta_cell_line__0: 1 | PMID18348319_heart_0: 1 | PMID19567276_skeletal_muscle_0: 1 | PMID19700791_liver_0: 1 | PMID24708184_Sum: 4 | PMID26450961_Sum: 14 | PMID11840540_live…	literature, APEX_matrix, targetP signal+, yeast mito homolog, Rickettsial homolog, mito protein domain, induction, coexpression++, MS/MS++	Matrix	Metabolism > Carbohydrate metabolism > TCA cycle	35.8
1	241665777	.	C	T	.	.	c.G401E	FH	ENSG00000091483	ENST00000366560	1530	C	17.8196	0.874737146	0.6265256	.	.	Likely pathogenic	Hereditary cancer-predisposing syndrome	1	criteria provided, single submitter	24-Jun-19	1	0.98	-0.384	1.652	1.33	1.045	2.064	1.357	-1.453	1.477	0.113	-0.837	1.2	36.1	241660856	241683085	fumarate hydratase	Metabolic defects	Tricarboxylic acid cycle enzymes	FMRD|HLRCC|HsFH|LRCC|MCL|MCUL1	P07954	1	PMID28435121_hESCs: 1 | PMID12592411_heart_0: 1 | PMID14651853_Sum: 4 | PMID15253431_Sum: 2 | PMID16415296_unknown_0: 1 | PMID17519225_T_leukemia_cell_line_0: 1 | PMID17705834_embryonic_stem_cell_line_0: 1 | PMID23956156_INS.1Beta_cell_line__0: 1 | PMID18348319_heart_0: 1 | PMID19567276_skeletal_muscle_0: 1 | PMID19700791_liver_0: 1 | PMID24708184_Sum: 4 | PMID26450961_Sum: 14 | PMID11840540_live…	literature, APEX_matrix, targetP signal+, yeast mito homolog, Rickettsial homolog, mito protein domain, induction, coexpression++, MS/MS++	Matrix	Metabolism > Carbohydrate metabolism > TCA cycle	35.8
1	241665790	rs863224007	C	T	.	.	c.G397R	FH	ENSG00000091483	ENST00000366560	1530	C	0	0.874737146	0.53810599	.	.	Pathogenic	not provided|Hereditary leiomyomatosis and renal cell cancer|Fumarase deficiency	3	criteria provided, multiple submitters, no conflicts	22-Jul-19	1	0.98	-0.384	1.652	1.33	1.045	2.064	1.538	-0.055	1.502	0.44	2.897	0.6	31	241660856	241683085	fumarate hydratase	Metabolic defects	Tricarboxylic acid cycle enzymes	FMRD|HLRCC|HsFH|LRCC|MCL|MCUL1	P07954	1	PMID28435121_hESCs: 1 | PMID12592411_heart_0: 1 | PMID14651853_Sum: 4 | PMID15253431_Sum: 2 | PMID16415296_unknown_0: 1 | PMID17519225_T_leukemia_cell_line_0: 1 | PMID17705834_embryonic_stem_cell_line_0: 1 | PMID23956156_INS.1Beta_cell_line__0: 1 | PMID18348319_heart_0: 1 | PMID19567276_skeletal_muscle_0: 1 | PMID19700791_liver_0: 1 | PMID24708184_Sum: 4 | PMID26450961_Sum: 14 | PMID11840540_live…	literature, APEX_matrix, targetP signal+, yeast mito homolog, Rickettsial homolog, mito protein domain, induction, coexpression++, MS/MS++	Matrix	Metabolism > Carbohydrate metabolism > TCA cycle	35.8
1	241665833	rs863224006	C	T	.	.	c.M382I	FH	ENSG00000091483	ENST00000366560	1530	C	41.9511	0.874737146	0.458530605	.	.	Likely pathogenic	not provided	1	criteria provided, single submitter	2-Oct-17	1	0.98	-0.663	-1.524	2.219	-1.005	1.212	-1.239	-0.547	2.131	0.393	0.816	2	66.3	241660856	241683085	fumarate hydratase	Metabolic defects	Tricarboxylic acid cycle enzymes	FMRD|HLRCC|HsFH|LRCC|MCL|MCUL1	P07954	1	PMID28435121_hESCs: 1 | PMID12592411_heart_0: 1 | PMID14651853_Sum: 4 | PMID15253431_Sum: 2 | PMID16415296_unknown_0: 1 | PMID17519225_T_leukemia_cell_line_0: 1 | PMID17705834_embryonic_stem_cell_line_0: 1 | PMID23956156_INS.1Beta_cell_line__0: 1 | PMID18348319_heart_0: 1 | PMID19567276_skeletal_muscle_0: 1 | PMID19700791_liver_0: 1 | PMID24708184_Sum: 4 | PMID26450961_Sum: 14 | PMID11840540_live…	literature, APEX_matrix, targetP signal+, yeast mito homolog, Rickettsial homolog, mito protein domain, induction, coexpression++, MS/MS++	Matrix	Metabolism > Carbohydrate metabolism > TCA cycle	35.8
1	241665859	rs876660446	G	T	.	.	c.P374T	FH	ENSG00000091483	ENST00000366560	1530	G	0	0.874737146	0.468315642	.	.	Likely pathogenic	Hereditary cancer-predisposing syndrome	1	criteria provided, single submitter	12-Oct-15	1	0.98	0.189	2.081	-1.628	0.421	-1.392	-0.032	0.326	2.213	0.908	1.313	1.1	45.9	241660856	241683085	fumarate hydratase	Metabolic defects	Tricarboxylic acid cycle enzymes	FMRD|HLRCC|HsFH|LRCC|MCL|MCUL1	P07954	1	PMID28435121_hESCs: 1 | PMID12592411_heart_0: 1 | PMID14651853_Sum: 4 | PMID15253431_Sum: 2 | PMID16415296_unknown_0: 1 | PMID17519225_T_leukemia_cell_line_0: 1 | PMID17705834_embryonic_stem_cell_line_0: 1 | PMID23956156_INS.1Beta_cell_line__0: 1 | PMID18348319_heart_0: 1 | PMID19567276_skeletal_muscle_0: 1 | PMID19700791_liver_0: 1 | PMID24708184_Sum: 4 | PMID26450961_Sum: 14 | PMID11840540_live…	literature, APEX_matrix, targetP signal+, yeast mito homolog, Rickettsial homolog, mito protein domain, induction, coexpression++, MS/MS++	Matrix	Metabolism > Carbohydrate metabolism > TCA cycle	35.8
1	241667366	rs121913119	C	G	.	.	c.E362Q	FH	ENSG00000091483	ENST00000366560	1530	C	96.6798	0.874737146	0.346446015	*	-	Pathogenic	Fumarase deficiency	1	no assertion criteria provided	1-Jun-94	1	0.98	1.357	-1.453	1.477	0.113	-0.837	0.931	-0.179	-3.005	-0.503	-1.853	4.9	65.1	241660856	241683085	fumarate hydratase	Metabolic defects	Tricarboxylic acid cycle enzymes	FMRD|HLRCC|HsFH|LRCC|MCL|MCUL1	P07954	1	PMID28435121_hESCs: 1 | PMID12592411_heart_0: 1 | PMID14651853_Sum: 4 | PMID15253431_Sum: 2 | PMID16415296_unknown_0: 1 | PMID17519225_T_leukemia_cell_line_0: 1 | PMID17705834_embryonic_stem_cell_line_0: 1 | PMID23956156_INS.1Beta_cell_line__0: 1 | PMID18348319_heart_0: 1 | PMID19567276_skeletal_muscle_0: 1 | PMID19700791_liver_0: 1 | PMID24708184_Sum: 4 | PMID26450961_Sum: 14 | PMID11840540_live…	literature, APEX_matrix, targetP signal+, yeast mito homolog, Rickettsial homolog, mito protein domain, induction, coexpression++, MS/MS++	Matrix	Metabolism > Carbohydrate metabolism > TCA cycle	35.8
1	241667366	.	C	T	.	.	c.E362K	FH	ENSG00000091483	ENST00000366560	1530	C	96.6798	0.874737146	0.475595177	*	-	Likely pathogenic	Fumarase deficiency	1	criteria provided, single submitter	15-Jul-19	1	0.98	1.357	-1.453	1.477	0.113	-0.837	1.831	-0.561	0.533	-0.277	1.648	4.3	65.1	241660856	241683085	fumarate hydratase	Metabolic defects	Tricarboxylic acid cycle enzymes	FMRD|HLRCC|HsFH|LRCC|MCL|MCUL1	P07954	1	PMID28435121_hESCs: 1 | PMID12592411_heart_0: 1 | PMID14651853_Sum: 4 | PMID15253431_Sum: 2 | PMID16415296_unknown_0: 1 | PMID17519225_T_leukemia_cell_line_0: 1 | PMID17705834_embryonic_stem_cell_line_0: 1 | PMID23956156_INS.1Beta_cell_line__0: 1 | PMID18348319_heart_0: 1 | PMID19567276_skeletal_muscle_0: 1 | PMID19700791_liver_0: 1 | PMID24708184_Sum: 4 | PMID26450961_Sum: 14 | PMID11840540_live…	literature, APEX_matrix, targetP signal+, yeast mito homolog, Rickettsial homolog, mito protein domain, induction, coexpression++, MS/MS++	Matrix	Metabolism > Carbohydrate metabolism > TCA cycle	35.8
1	241667429	rs11545655	C	T	.	.	c.D341N	FH	ENSG00000091483	ENST00000366560	1530	C	17.8196	0.874737146	0.332145908	.	.	Likely pathogenic	Fumarase deficiency	1	criteria provided, single submitter	13-Jul-17	1	0.98	1.05	0.302	-3.656	-0.259	-3.242	0.945	0.828	1.299	-0.169	0.933	5.4	15.4	241660856	241683085	fumarate hydratase	Metabolic defects	Tricarboxylic acid cycle enzymes	FMRD|HLRCC|HsFH|LRCC|MCL|MCUL1	P07954	1	PMID28435121_hESCs: 1 | PMID12592411_heart_0: 1 | PMID14651853_Sum: 4 | PMID15253431_Sum: 2 | PMID16415296_unknown_0: 1 | PMID17519225_T_leukemia_cell_line_0: 1 | PMID17705834_embryonic_stem_cell_line_0: 1 | PMID23956156_INS.1Beta_cell_line__0: 1 | PMID18348319_heart_0: 1 | PMID19567276_skeletal_muscle_0: 1 | PMID19700791_liver_0: 1 | PMID24708184_Sum: 4 | PMID26450961_Sum: 14 | PMID11840540_live…	literature, APEX_matrix, targetP signal+, yeast mito homolog, Rickettsial homolog, mito protein domain, induction, coexpression++, MS/MS++	Matrix	Metabolism > Carbohydrate metabolism > TCA cycle	35.8
1	241667443	rs863223972	A	C	.	.	c.M336R	FH	ENSG00000091483	ENST00000366560	1530	A	59.5269	0.874737146	0.813346314	.	.	Likely pathogenic	Hereditary cancer-predisposing syndrome	1	criteria provided, single submitter	10-Mar-17	1	0.98	-0.663	-1.524	2.219	-1.005	1.212	1.538	-0.055	1.502	0.44	2.897	0.3	45.8	241660856	241683085	fumarate hydratase	Metabolic defects	Tricarboxylic acid cycle enzymes	FMRD|HLRCC|HsFH|LRCC|MCL|MCUL1	P07954	1	PMID28435121_hESCs: 1 | PMID12592411_heart_0: 1 | PMID14651853_Sum: 4 | PMID15253431_Sum: 2 | PMID16415296_unknown_0: 1 | PMID17519225_T_leukemia_cell_line_0: 1 | PMID17705834_embryonic_stem_cell_line_0: 1 | PMID23956156_INS.1Beta_cell_line__0: 1 | PMID18348319_heart_0: 1 | PMID19567276_skeletal_muscle_0: 1 | PMID19700791_liver_0: 1 | PMID24708184_Sum: 4 | PMID26450961_Sum: 14 | PMID11840540_live…	literature, APEX_matrix, targetP signal+, yeast mito homolog, Rickettsial homolog, mito protein domain, induction, coexpression++, MS/MS++	Matrix	Metabolism > Carbohydrate metabolism > TCA cycle	35.8
1	241667450	rs587782216	T	G	.	.	c.S334R	FH	ENSG00000091483	ENST00000366560	1530	T	0	0.874737146	0.470986085	.	.	Likely pathogenic	Hereditary cancer-predisposing syndrome|Fumarase deficiency	2	criteria provided, multiple submitters, no conflicts	30-Jul-19	1	0.98	-0.228	1.399	-4.76	0.67	-2.647	1.538	-0.055	1.502	0.44	2.897	1.9	15.6	241660856	241683085	fumarate hydratase	Metabolic defects	Tricarboxylic acid cycle enzymes	FMRD|HLRCC|HsFH|LRCC|MCL|MCUL1	P07954	1	PMID28435121_hESCs: 1 | PMID12592411_heart_0: 1 | PMID14651853_Sum: 4 | PMID15253431_Sum: 2 | PMID16415296_unknown_0: 1 | PMID17519225_T_leukemia_cell_line_0: 1 | PMID17705834_embryonic_stem_cell_line_0: 1 | PMID23956156_INS.1Beta_cell_line__0: 1 | PMID18348319_heart_0: 1 | PMID19567276_skeletal_muscle_0: 1 | PMID19700791_liver_0: 1 | PMID24708184_Sum: 4 | PMID26450961_Sum: 14 | PMID11840540_live…	literature, APEX_matrix, targetP signal+, yeast mito homolog, Rickettsial homolog, mito protein domain, induction, coexpression++, MS/MS++	Matrix	Metabolism > Carbohydrate metabolism > TCA cycle	35.8
1	241667498	rs398123168	G	A	.	.	c.H318Y	FH	ENSG00000091483	ENST00000366560	1530	G	88.1366	0.874737146	0.505743855	.	.	Pathogenic/Likely pathogenic	not provided|Hereditary leiomyomatosis and renal cell cancer|Fumarase deficiency|Fumarase deficiency;Hereditary leiomyomatosis and renal cell cancer	5	criteria provided, multiple submitters, no conflicts	21-Dec-18	1	0.98	0.336	-0.417	-1.673	-1.474	-0.078	0.26	0.83	3.097	-0.838	1.512	1.7	46.7	241660856	241683085	fumarate hydratase	Metabolic defects	Tricarboxylic acid cycle enzymes	FMRD|HLRCC|HsFH|LRCC|MCL|MCUL1	P07954	1	PMID28435121_hESCs: 1 | PMID12592411_heart_0: 1 | PMID14651853_Sum: 4 | PMID15253431_Sum: 2 | PMID16415296_unknown_0: 1 | PMID17519225_T_leukemia_cell_line_0: 1 | PMID17705834_embryonic_stem_cell_line_0: 1 | PMID23956156_INS.1Beta_cell_line__0: 1 | PMID18348319_heart_0: 1 | PMID19567276_skeletal_muscle_0: 1 | PMID19700791_liver_0: 1 | PMID24708184_Sum: 4 | PMID26450961_Sum: 14 | PMID11840540_live…	literature, APEX_matrix, targetP signal+, yeast mito homolog, Rickettsial homolog, mito protein domain, induction, coexpression++, MS/MS++	Matrix	Metabolism > Carbohydrate metabolism > TCA cycle	35.8
1	241667515	.	A	C	.	.	c.F312C	FH	ENSG00000091483	ENST00000366560	1530	A	88.1366	0.874737146	0.746221523	.	.	Likely pathogenic	Fumarase deficiency	1	criteria provided, single submitter	12-Jan-18	1	0.98	-1.006	-0.59	1.891	-0.397	0.412	-1.343	0.465	-0.862	-1.02	-0.255	1.6	67	241660856	241683085	fumarate hydratase	Metabolic defects	Tricarboxylic acid cycle enzymes	FMRD|HLRCC|HsFH|LRCC|MCL|MCUL1	P07954	1	PMID28435121_hESCs: 1 | PMID12592411_heart_0: 1 | PMID14651853_Sum: 4 | PMID15253431_Sum: 2 | PMID16415296_unknown_0: 1 | PMID17519225_T_leukemia_cell_line_0: 1 | PMID17705834_embryonic_stem_cell_line_0: 1 | PMID23956156_INS.1Beta_cell_line__0: 1 | PMID18348319_heart_0: 1 | PMID19567276_skeletal_muscle_0: 1 | PMID19700791_liver_0: 1 | PMID24708184_Sum: 4 | PMID26450961_Sum: 14 | PMID11840540_live…	literature, APEX_matrix, targetP signal+, yeast mito homolog, Rickettsial homolog, mito protein domain, induction, coexpression++, MS/MS++	Matrix	Metabolism > Carbohydrate metabolism > TCA cycle	35.8
1	241667516	rs863224000	A	G	.	.	c.F312L	FH	ENSG00000091483	ENST00000366560	1530	A	88.1366	0.874737146	0.513975788	.	.	Likely pathogenic	not provided|Hereditary cancer-predisposing syndrome|Fumarase deficiency	3	criteria provided, multiple submitters, no conflicts	18-Nov-17	1	0.98	-1.006	-0.59	1.891	-0.397	0.412	-1.019	-0.987	-1.505	1.266	-0.912	2.8	67	241660856	241683085	fumarate hydratase	Metabolic defects	Tricarboxylic acid cycle enzymes	FMRD|HLRCC|HsFH|LRCC|MCL|MCUL1	P07954	1	PMID28435121_hESCs: 1 | PMID12592411_heart_0: 1 | PMID14651853_Sum: 4 | PMID15253431_Sum: 2 | PMID16415296_unknown_0: 1 | PMID17519225_T_leukemia_cell_line_0: 1 | PMID17705834_embryonic_stem_cell_line_0: 1 | PMID23956156_INS.1Beta_cell_line__0: 1 | PMID18348319_heart_0: 1 | PMID19567276_skeletal_muscle_0: 1 | PMID19700791_liver_0: 1 | PMID24708184_Sum: 4 | PMID26450961_Sum: 14 | PMID11840540_live…	literature, APEX_matrix, targetP signal+, yeast mito homolog, Rickettsial homolog, mito protein domain, induction, coexpression++, MS/MS++	Matrix	Metabolism > Carbohydrate metabolism > TCA cycle	35.8
1	241667527	rs1057524385	G	C	.	.	c.A308G	FH	ENSG00000091483	ENST00000366560	1530	G	35.803	0.874737146	0.361541609	.	.	Likely pathogenic	not provided|Fumarase deficiency|Hereditary cancer-predisposing syndrome	3	criteria provided, multiple submitters, no conflicts	4-Sep-19	0	0.98	-0.591	-1.302	-0.733	1.57	-0.146	-0.384	1.652	1.33	1.045	2.064	2.5	22.1	241660856	241683085	fumarate hydratase	Metabolic defects	Tricarboxylic acid cycle enzymes	FMRD|HLRCC|HsFH|LRCC|MCL|MCUL1	P07954	1	PMID28435121_hESCs: 1 | PMID12592411_heart_0: 1 | PMID14651853_Sum: 4 | PMID15253431_Sum: 2 | PMID16415296_unknown_0: 1 | PMID17519225_T_leukemia_cell_line_0: 1 | PMID17705834_embryonic_stem_cell_line_0: 1 | PMID23956156_INS.1Beta_cell_line__0: 1 | PMID18348319_heart_0: 1 | PMID19567276_skeletal_muscle_0: 1 | PMID19700791_liver_0: 1 | PMID24708184_Sum: 4 | PMID26450961_Sum: 14 | PMID11840540_live…	literature, APEX_matrix, targetP signal+, yeast mito homolog, Rickettsial homolog, mito protein domain, induction, coexpression++, MS/MS++	Matrix	Metabolism > Carbohydrate metabolism > TCA cycle	35.8
1	241669363	.	C	G	.	.	c.G282R	FH	ENSG00000091483	ENST00000366560	1530	C	95.1862	0.874737146	0.53810599	.	.	Likely pathogenic	Fumarase deficiency	1	criteria provided, single submitter	3-Aug-18	1	0.98	-0.384	1.652	1.33	1.045	2.064	1.538	-0.055	1.502	0.44	2.897	0.6	18.5	241660856	241683085	fumarate hydratase	Metabolic defects	Tricarboxylic acid cycle enzymes	FMRD|HLRCC|HsFH|LRCC|MCL|MCUL1	P07954	1	PMID28435121_hESCs: 1 | PMID12592411_heart_0: 1 | PMID14651853_Sum: 4 | PMID15253431_Sum: 2 | PMID16415296_unknown_0: 1 | PMID17519225_T_leukemia_cell_line_0: 1 | PMID17705834_embryonic_stem_cell_line_0: 1 | PMID23956156_INS.1Beta_cell_line__0: 1 | PMID18348319_heart_0: 1 | PMID19567276_skeletal_muscle_0: 1 | PMID19700791_liver_0: 1 | PMID24708184_Sum: 4 | PMID26450961_Sum: 14 | PMID11840540_live…	literature, APEX_matrix, targetP signal+, yeast mito homolog, Rickettsial homolog, mito protein domain, induction, coexpression++, MS/MS++	Matrix	Metabolism > Carbohydrate metabolism > TCA cycle	35.8
1	241669365	.	G	A	.	.	c.T281I	FH	ENSG00000091483	ENST00000366560	1530	G	95.1862	0.874737146	0.430626828	.	.	Likely pathogenic	Hereditary cancer-predisposing syndrome	1	criteria provided, single submitter	24-Jul-18	1	0.98	-0.032	0.326	2.213	0.908	1.313	-1.239	-0.547	2.131	0.393	0.816	1.6	30.9	241660856	241683085	fumarate hydratase	Metabolic defects	Tricarboxylic acid cycle enzymes	FMRD|HLRCC|HsFH|LRCC|MCL|MCUL1	P07954	1	PMID28435121_hESCs: 1 | PMID12592411_heart_0: 1 | PMID14651853_Sum: 4 | PMID15253431_Sum: 2 | PMID16415296_unknown_0: 1 | PMID17519225_T_leukemia_cell_line_0: 1 | PMID17705834_embryonic_stem_cell_line_0: 1 | PMID23956156_INS.1Beta_cell_line__0: 1 | PMID18348319_heart_0: 1 | PMID19567276_skeletal_muscle_0: 1 | PMID19700791_liver_0: 1 | PMID24708184_Sum: 4 | PMID26450961_Sum: 14 | PMID11840540_live…	literature, APEX_matrix, targetP signal+, yeast mito homolog, Rickettsial homolog, mito protein domain, induction, coexpression++, MS/MS++	Matrix	Metabolism > Carbohydrate metabolism > TCA cycle	35.8
1	241669387	rs1060499638	C	G	.	.	c.A274P	FH	ENSG00000091483	ENST00000366560	1530	C	95.1862	0.874737146	0.626851291	.	.	Likely pathogenic	Hereditary leiomyomatosis and renal cell cancer	1	criteria provided, single submitter	17-Jan-17	0	0.98	-0.591	-1.302	-0.733	1.57	-0.146	0.189	2.081	-1.628	0.421	-1.392	3.5	20.4	241660856	241683085	fumarate hydratase	Metabolic defects	Tricarboxylic acid cycle enzymes	FMRD|HLRCC|HsFH|LRCC|MCL|MCUL1	P07954	1	PMID28435121_hESCs: 1 | PMID12592411_heart_0: 1 | PMID14651853_Sum: 4 | PMID15253431_Sum: 2 | PMID16415296_unknown_0: 1 | PMID17519225_T_leukemia_cell_line_0: 1 | PMID17705834_embryonic_stem_cell_line_0: 1 | PMID23956156_INS.1Beta_cell_line__0: 1 | PMID18348319_heart_0: 1 | PMID19567276_skeletal_muscle_0: 1 | PMID19700791_liver_0: 1 | PMID24708184_Sum: 4 | PMID26450961_Sum: 14 | PMID11840540_live…	literature, APEX_matrix, targetP signal+, yeast mito homolog, Rickettsial homolog, mito protein domain, induction, coexpression++, MS/MS++	Matrix	Metabolism > Carbohydrate metabolism > TCA cycle	35.8
1	241669414	rs387906545	C	T	.	.	c.A265T	FH	ENSG00000091483	ENST00000366560	1530	C	35.803	0.874737146	0.324795944	.	.	Pathogenic	Fumarase deficiency	1	no assertion criteria provided	12-Mar-15	1	0.98	-0.591	-1.302	-0.733	1.57	-0.146	-0.032	0.326	2.213	0.908	1.313	3.1	3.7	241660856	241683085	fumarate hydratase	Metabolic defects	Tricarboxylic acid cycle enzymes	FMRD|HLRCC|HsFH|LRCC|MCL|MCUL1	P07954	1	PMID28435121_hESCs: 1 | PMID12592411_heart_0: 1 | PMID14651853_Sum: 4 | PMID15253431_Sum: 2 | PMID16415296_unknown_0: 1 | PMID17519225_T_leukemia_cell_line_0: 1 | PMID17705834_embryonic_stem_cell_line_0: 1 | PMID23956156_INS.1Beta_cell_line__0: 1 | PMID18348319_heart_0: 1 | PMID19567276_skeletal_muscle_0: 1 | PMID19700791_liver_0: 1 | PMID24708184_Sum: 4 | PMID26450961_Sum: 14 | PMID11840540_live…	literature, APEX_matrix, targetP signal+, yeast mito homolog, Rickettsial homolog, mito protein domain, induction, coexpression++, MS/MS++	Matrix	Metabolism > Carbohydrate metabolism > TCA cycle	35.8
1	241669440	rs978988174	T	G	.	.	c.K256T	FH	ENSG00000091483	ENST00000366560	1530	T	41.9511	0.874737146	0.536232394	.	.	Likely benign	Hereditary cancer-predisposing syndrome	1	criteria provided, single submitter	9-May-16	0	0.98	1.831	-0.561	0.533	-0.277	1.648	-0.032	0.326	2.213	0.908	1.313	2	77.9	241660856	241683085	fumarate hydratase	Metabolic defects	Tricarboxylic acid cycle enzymes	FMRD|HLRCC|HsFH|LRCC|MCL|MCUL1	P07954	1	PMID28435121_hESCs: 1 | PMID12592411_heart_0: 1 | PMID14651853_Sum: 4 | PMID15253431_Sum: 2 | PMID16415296_unknown_0: 1 | PMID17519225_T_leukemia_cell_line_0: 1 | PMID17705834_embryonic_stem_cell_line_0: 1 | PMID23956156_INS.1Beta_cell_line__0: 1 | PMID18348319_heart_0: 1 | PMID19567276_skeletal_muscle_0: 1 | PMID19700791_liver_0: 1 | PMID24708184_Sum: 4 | PMID26450961_Sum: 14 | PMID11840540_live…	literature, APEX_matrix, targetP signal+, yeast mito homolog, Rickettsial homolog, mito protein domain, induction, coexpression++, MS/MS++	Matrix	Metabolism > Carbohydrate metabolism > TCA cycle	35.8
1	241671910	rs1060499636	A	C	.	.	c.L244R	FH	ENSG00000091483	ENST00000366560	1530	A	75.7361	0.874737146	0.7677277	.	.	Likely pathogenic	Hereditary leiomyomatosis and renal cell cancer	1	criteria provided, single submitter	17-Jan-17	0	0.98	-1.019	-0.987	-1.505	1.266	-0.912	1.538	-0.055	1.502	0.44	2.897	1	10.3	241660856	241683085	fumarate hydratase	Metabolic defects	Tricarboxylic acid cycle enzymes	FMRD|HLRCC|HsFH|LRCC|MCL|MCUL1	P07954	1	PMID28435121_hESCs: 1 | PMID12592411_heart_0: 1 | PMID14651853_Sum: 4 | PMID15253431_Sum: 2 | PMID16415296_unknown_0: 1 | PMID17519225_T_leukemia_cell_line_0: 1 | PMID17705834_embryonic_stem_cell_line_0: 1 | PMID23956156_INS.1Beta_cell_line__0: 1 | PMID18348319_heart_0: 1 | PMID19567276_skeletal_muscle_0: 1 | PMID19700791_liver_0: 1 | PMID24708184_Sum: 4 | PMID26450961_Sum: 14 | PMID11840540_live…	literature, APEX_matrix, targetP signal+, yeast mito homolog, Rickettsial homolog, mito protein domain, induction, coexpression++, MS/MS++	Matrix	Metabolism > Carbohydrate metabolism > TCA cycle	35.8
1	241671935	rs1064793126	T	C	.	.	c.T236A	FH	ENSG00000091483	ENST00000366560	1530	T	12.5457	0.874737146	0.33770663	.	.	Likely pathogenic	not provided	1	criteria provided, single submitter	30-Mar-15	1	0.98	-0.032	0.326	2.213	0.908	1.313	-0.591	-1.302	-0.733	1.57	-0.146	3.2	56.2	241660856	241683085	fumarate hydratase	Metabolic defects	Tricarboxylic acid cycle enzymes	FMRD|HLRCC|HsFH|LRCC|MCL|MCUL1	P07954	1	PMID28435121_hESCs: 1 | PMID12592411_heart_0: 1 | PMID14651853_Sum: 4 | PMID15253431_Sum: 2 | PMID16415296_unknown_0: 1 | PMID17519225_T_leukemia_cell_line_0: 1 | PMID17705834_embryonic_stem_cell_line_0: 1 | PMID23956156_INS.1Beta_cell_line__0: 1 | PMID18348319_heart_0: 1 | PMID19567276_skeletal_muscle_0: 1 | PMID19700791_liver_0: 1 | PMID24708184_Sum: 4 | PMID26450961_Sum: 14 | PMID11840540_live…	literature, APEX_matrix, targetP signal+, yeast mito homolog, Rickettsial homolog, mito protein domain, induction, coexpression++, MS/MS++	Matrix	Metabolism > Carbohydrate metabolism > TCA cycle	35.8
1	241671938	rs863223968	G	A	.	.	c.H235Y	FH	ENSG00000091483	ENST00000366560	1530	G	0	0.874737146	0.505743855	.	.	Likely pathogenic	not provided	1	criteria provided, single submitter	28-Sep-16	1	0.98	0.336	-0.417	-1.673	-1.474	-0.078	0.26	0.83	3.097	-0.838	1.512	1.7	46.3	241660856	241683085	fumarate hydratase	Metabolic defects	Tricarboxylic acid cycle enzymes	FMRD|HLRCC|HsFH|LRCC|MCL|MCUL1	P07954	1	PMID28435121_hESCs: 1 | PMID12592411_heart_0: 1 | PMID14651853_Sum: 4 | PMID15253431_Sum: 2 | PMID16415296_unknown_0: 1 | PMID17519225_T_leukemia_cell_line_0: 1 | PMID17705834_embryonic_stem_cell_line_0: 1 | PMID23956156_INS.1Beta_cell_line__0: 1 | PMID18348319_heart_0: 1 | PMID19567276_skeletal_muscle_0: 1 | PMID19700791_liver_0: 1 | PMID24708184_Sum: 4 | PMID26450961_Sum: 14 | PMID11840540_live…	literature, APEX_matrix, targetP signal+, yeast mito homolog, Rickettsial homolog, mito protein domain, induction, coexpression++, MS/MS++	Matrix	Metabolism > Carbohydrate metabolism > TCA cycle	35.8
1	241671938	rs863223968	G	C	.	.	c.H235D	FH	ENSG00000091483	ENST00000366560	1530	G	0	0.874737146	0.693393943	.	.	Likely pathogenic	Hereditary leiomyomatosis and renal cell cancer	1	criteria provided, single submitter	17-Jan-17	1	0.98	0.336	-0.417	-1.673	-1.474	-0.078	1.05	0.302	-3.656	-0.259	-3.242	0.3	46.3	241660856	241683085	fumarate hydratase	Metabolic defects	Tricarboxylic acid cycle enzymes	FMRD|HLRCC|HsFH|LRCC|MCL|MCUL1	P07954	1	PMID28435121_hESCs: 1 | PMID12592411_heart_0: 1 | PMID14651853_Sum: 4 | PMID15253431_Sum: 2 | PMID16415296_unknown_0: 1 | PMID17519225_T_leukemia_cell_line_0: 1 | PMID17705834_embryonic_stem_cell_line_0: 1 | PMID23956156_INS.1Beta_cell_line__0: 1 | PMID18348319_heart_0: 1 | PMID19567276_skeletal_muscle_0: 1 | PMID19700791_liver_0: 1 | PMID24708184_Sum: 4 | PMID26450961_Sum: 14 | PMID11840540_live…	literature, APEX_matrix, targetP signal+, yeast mito homolog, Rickettsial homolog, mito protein domain, induction, coexpression++, MS/MS++	Matrix	Metabolism > Carbohydrate metabolism > TCA cycle	35.8
1	241671943	rs121913123	C	A	.	.	c.R233L	FH	ENSG00000091483	ENST00000366560	1530	C	0	0.874737146	0.581612464	.	.	Pathogenic/Likely pathogenic	Hereditary leiomyomatosis and renal cell cancer	3	criteria provided, multiple submitters, no conflicts	18-Dec-17	1	0.98	1.538	-0.055	1.502	0.44	2.897	-1.019	-0.987	-1.505	1.266	-0.912	0.7	37.3	241660856	241683085	fumarate hydratase	Metabolic defects	Tricarboxylic acid cycle enzymes	FMRD|HLRCC|HsFH|LRCC|MCL|MCUL1	P07954	1	PMID28435121_hESCs: 1 | PMID12592411_heart_0: 1 | PMID14651853_Sum: 4 | PMID15253431_Sum: 2 | PMID16415296_unknown_0: 1 | PMID17519225_T_leukemia_cell_line_0: 1 | PMID17705834_embryonic_stem_cell_line_0: 1 | PMID23956156_INS.1Beta_cell_line__0: 1 | PMID18348319_heart_0: 1 | PMID19567276_skeletal_muscle_0: 1 | PMID19700791_liver_0: 1 | PMID24708184_Sum: 4 | PMID26450961_Sum: 14 | PMID11840540_live…	literature, APEX_matrix, targetP signal+, yeast mito homolog, Rickettsial homolog, mito protein domain, induction, coexpression++, MS/MS++	Matrix	Metabolism > Carbohydrate metabolism > TCA cycle	35.8
1	241671944	rs587781682	G	A	.	.	c.R233C	FH	ENSG00000091483	ENST00000366560	1530	G	12.5457	0.874737146	0.681053914	.	.	Pathogenic	Hereditary cancer-predisposing syndrome|not provided|Fumarase deficiency	4	criteria provided, multiple submitters, no conflicts	11-Oct-19	1	0.98	1.538	-0.055	1.502	0.44	2.897	-1.343	0.465	-0.862	-1.02	-0.255	0	37.3	241660856	241683085	fumarate hydratase	Metabolic defects	Tricarboxylic acid cycle enzymes	FMRD|HLRCC|HsFH|LRCC|MCL|MCUL1	P07954	1	PMID28435121_hESCs: 1 | PMID12592411_heart_0: 1 | PMID14651853_Sum: 4 | PMID15253431_Sum: 2 | PMID16415296_unknown_0: 1 | PMID17519225_T_leukemia_cell_line_0: 1 | PMID17705834_embryonic_stem_cell_line_0: 1 | PMID23956156_INS.1Beta_cell_line__0: 1 | PMID18348319_heart_0: 1 | PMID19567276_skeletal_muscle_0: 1 | PMID19700791_liver_0: 1 | PMID24708184_Sum: 4 | PMID26450961_Sum: 14 | PMID11840540_live…	literature, APEX_matrix, targetP signal+, yeast mito homolog, Rickettsial homolog, mito protein domain, induction, coexpression++, MS/MS++	Matrix	Metabolism > Carbohydrate metabolism > TCA cycle	35.8
1	241671952	rs752232718	T	C	.	.	c.K230R	FH	ENSG00000091483	ENST00000366560	1530	T	0	0.874737146	0.168188544	.	.	Pathogenic/Likely pathogenic	Hereditary cancer-predisposing syndrome|Fumarase deficiency	2	criteria provided, multiple submitters, no conflicts	19-Jul-19	0	0.98	1.831	-0.561	0.533	-0.277	1.648	1.538	-0.055	1.502	0.44	2.897	5.7	19.6	241660856	241683085	fumarate hydratase	Metabolic defects	Tricarboxylic acid cycle enzymes	FMRD|HLRCC|HsFH|LRCC|MCL|MCUL1	P07954	1	PMID28435121_hESCs: 1 | PMID12592411_heart_0: 1 | PMID14651853_Sum: 4 | PMID15253431_Sum: 2 | PMID16415296_unknown_0: 1 | PMID17519225_T_leukemia_cell_line_0: 1 | PMID17705834_embryonic_stem_cell_line_0: 1 | PMID23956156_INS.1Beta_cell_line__0: 1 | PMID18348319_heart_0: 1 | PMID19567276_skeletal_muscle_0: 1 | PMID19700791_liver_0: 1 | PMID24708184_Sum: 4 | PMID26450961_Sum: 14 | PMID11840540_live…	literature, APEX_matrix, targetP signal+, yeast mito homolog, Rickettsial homolog, mito protein domain, induction, coexpression++, MS/MS++	Matrix	Metabolism > Carbohydrate metabolism > TCA cycle	35.8
1	241671988	.	A	C	.	.	c.L218R	FH	ENSG00000091483	ENST00000366560	1530	A	30.2023	0.874737146	0.7677277	.	.	Likely pathogenic	Hereditary cancer-predisposing syndrome	1	criteria provided, single submitter	20-Nov-19	0	0.98	-1.019	-0.987	-1.505	1.266	-0.912	1.538	-0.055	1.502	0.44	2.897	1	5.3	241660856	241683085	fumarate hydratase	Metabolic defects	Tricarboxylic acid cycle enzymes	FMRD|HLRCC|HsFH|LRCC|MCL|MCUL1	P07954	1	PMID28435121_hESCs: 1 | PMID12592411_heart_0: 1 | PMID14651853_Sum: 4 | PMID15253431_Sum: 2 | PMID16415296_unknown_0: 1 | PMID17519225_T_leukemia_cell_line_0: 1 | PMID17705834_embryonic_stem_cell_line_0: 1 | PMID23956156_INS.1Beta_cell_line__0: 1 | PMID18348319_heart_0: 1 | PMID19567276_skeletal_muscle_0: 1 | PMID19700791_liver_0: 1 | PMID24708184_Sum: 4 | PMID26450961_Sum: 14 | PMID11840540_live…	literature, APEX_matrix, targetP signal+, yeast mito homolog, Rickettsial homolog, mito protein domain, induction, coexpression++, MS/MS++	Matrix	Metabolism > Carbohydrate metabolism > TCA cycle	35.8
1	241672058	.	T	C	.	.	c.M195V	FH	ENSG00000091483	ENST00000366560	1530	T	30.2023	0.874737146	0.372886312	.	.	Pathogenic	Fumarase deficiency	1	criteria provided, single submitter	23-Jan-19	0	0.98	-0.663	-1.524	2.219	-1.005	1.212	-1.337	-0.279	-0.544	1.242	-1.262	0.8	12	241660856	241683085	fumarate hydratase	Metabolic defects	Tricarboxylic acid cycle enzymes	FMRD|HLRCC|HsFH|LRCC|MCL|MCUL1	P07954	1	PMID28435121_hESCs: 1 | PMID12592411_heart_0: 1 | PMID14651853_Sum: 4 | PMID15253431_Sum: 2 | PMID16415296_unknown_0: 1 | PMID17519225_T_leukemia_cell_line_0: 1 | PMID17705834_embryonic_stem_cell_line_0: 1 | PMID23956156_INS.1Beta_cell_line__0: 1 | PMID18348319_heart_0: 1 | PMID19567276_skeletal_muscle_0: 1 | PMID19700791_liver_0: 1 | PMID24708184_Sum: 4 | PMID26450961_Sum: 14 | PMID11840540_live…	literature, APEX_matrix, targetP signal+, yeast mito homolog, Rickettsial homolog, mito protein domain, induction, coexpression++, MS/MS++	Matrix	Metabolism > Carbohydrate metabolism > TCA cycle	35.8
1	241672075	rs1064793125	T	A	.	.	c.D189V	FH	ENSG00000091483	ENST00000366560	1530	T	78.5232	0.874737146	0.740084908	.	.	Likely pathogenic	not provided	1	criteria provided, single submitter	17-Jul-15	1	0.98	1.05	0.302	-3.656	-0.259	-3.242	-1.337	-0.279	-0.544	1.242	-1.262	0.2	41.9	241660856	241683085	fumarate hydratase	Metabolic defects	Tricarboxylic acid cycle enzymes	FMRD|HLRCC|HsFH|LRCC|MCL|MCUL1	P07954	1	PMID28435121_hESCs: 1 | PMID12592411_heart_0: 1 | PMID14651853_Sum: 4 | PMID15253431_Sum: 2 | PMID16415296_unknown_0: 1 | PMID17519225_T_leukemia_cell_line_0: 1 | PMID17705834_embryonic_stem_cell_line_0: 1 | PMID23956156_INS.1Beta_cell_line__0: 1 | PMID18348319_heart_0: 1 | PMID19567276_skeletal_muscle_0: 1 | PMID19700791_liver_0: 1 | PMID24708184_Sum: 4 | PMID26450961_Sum: 14 | PMID11840540_live…	literature, APEX_matrix, targetP signal+, yeast mito homolog, Rickettsial homolog, mito protein domain, induction, coexpression++, MS/MS++	Matrix	Metabolism > Carbohydrate metabolism > TCA cycle	35.8
1	241672084	rs587782618	C	T	.	.	c.S186N	FH	ENSG00000091483	ENST00000366560	1530	C	0	0.874737146	0.288154631	.	.	Likely pathogenic	Hereditary cancer-predisposing syndrome|Hereditary leiomyomatosis and renal cell cancer|Fumarase deficiency	3	criteria provided, multiple submitters, no conflicts	27-Nov-19	1	0.98	-0.228	1.399	-4.76	0.67	-2.647	0.945	0.828	1.299	-0.169	0.933	5.6	27.2	241660856	241683085	fumarate hydratase	Metabolic defects	Tricarboxylic acid cycle enzymes	FMRD|HLRCC|HsFH|LRCC|MCL|MCUL1	P07954	1	PMID28435121_hESCs: 1 | PMID12592411_heart_0: 1 | PMID14651853_Sum: 4 | PMID15253431_Sum: 2 | PMID16415296_unknown_0: 1 | PMID17519225_T_leukemia_cell_line_0: 1 | PMID17705834_embryonic_stem_cell_line_0: 1 | PMID23956156_INS.1Beta_cell_line__0: 1 | PMID18348319_heart_0: 1 | PMID19567276_skeletal_muscle_0: 1 | PMID19700791_liver_0: 1 | PMID24708184_Sum: 4 | PMID26450961_Sum: 14 | PMID11840540_live…	literature, APEX_matrix, targetP signal+, yeast mito homolog, Rickettsial homolog, mito protein domain, induction, coexpression++, MS/MS++	Matrix	Metabolism > Carbohydrate metabolism > TCA cycle	35.8
1	241675383	rs863223983	T	C	.	.	c.T147A	FH	ENSG00000091483	ENST00000366560	1530	T	41.9511	0.874737146	0.33770663	.	.	Pathogenic	Fumarase deficiency	1	criteria provided, single submitter	25-Feb-19	1	0.98	-0.032	0.326	2.213	0.908	1.313	-0.591	-1.302	-0.733	1.57	-0.146	3.2	57.6	241660856	241683085	fumarate hydratase	Metabolic defects	Tricarboxylic acid cycle enzymes	FMRD|HLRCC|HsFH|LRCC|MCL|MCUL1	P07954	1	PMID28435121_hESCs: 1 | PMID12592411_heart_0: 1 | PMID14651853_Sum: 4 | PMID15253431_Sum: 2 | PMID16415296_unknown_0: 1 | PMID17519225_T_leukemia_cell_line_0: 1 | PMID17705834_embryonic_stem_cell_line_0: 1 | PMID23956156_INS.1Beta_cell_line__0: 1 | PMID18348319_heart_0: 1 | PMID19567276_skeletal_muscle_0: 1 | PMID19700791_liver_0: 1 | PMID24708184_Sum: 4 | PMID26450961_Sum: 14 | PMID11840540_live…	literature, APEX_matrix, targetP signal+, yeast mito homolog, Rickettsial homolog, mito protein domain, induction, coexpression++, MS/MS++	Matrix	Metabolism > Carbohydrate metabolism > TCA cycle	35.8
1	241675391	.	C	T	.	.	c.G144E	FH	ENSG00000091483	ENST00000366560	1530	C	0	0.874737146	0.6265256	.	.	Likely pathogenic	Hereditary cancer-predisposing syndrome	1	criteria provided, single submitter	30-Jul-19	1	0.98	-0.384	1.652	1.33	1.045	2.064	1.357	-1.453	1.477	0.113	-0.837	1.2	28.2	241660856	241683085	fumarate hydratase	Metabolic defects	Tricarboxylic acid cycle enzymes	FMRD|HLRCC|HsFH|LRCC|MCL|MCUL1	P07954	1	PMID28435121_hESCs: 1 | PMID12592411_heart_0: 1 | PMID14651853_Sum: 4 | PMID15253431_Sum: 2 | PMID16415296_unknown_0: 1 | PMID17519225_T_leukemia_cell_line_0: 1 | PMID17705834_embryonic_stem_cell_line_0: 1 | PMID23956156_INS.1Beta_cell_line__0: 1 | PMID18348319_heart_0: 1 | PMID19567276_skeletal_muscle_0: 1 | PMID19700791_liver_0: 1 | PMID24708184_Sum: 4 | PMID26450961_Sum: 14 | PMID11840540_live…	literature, APEX_matrix, targetP signal+, yeast mito homolog, Rickettsial homolog, mito protein domain, induction, coexpression++, MS/MS++	Matrix	Metabolism > Carbohydrate metabolism > TCA cycle	35.8
1	241675397	.	T	C	.	.	c.Q142R	FH	ENSG00000091483	ENST00000366560	1530	T	59.5269	0.874737146	0.428027931	.	.	Likely pathogenic	Hereditary cancer-predisposing syndrome	1	criteria provided, single submitter	13-Nov-19	1	0.98	0.931	-0.179	-3.005	-0.503	-1.853	1.538	-0.055	1.502	0.44	2.897	2.4	34.7	241660856	241683085	fumarate hydratase	Metabolic defects	Tricarboxylic acid cycle enzymes	FMRD|HLRCC|HsFH|LRCC|MCL|MCUL1	P07954	1	PMID28435121_hESCs: 1 | PMID12592411_heart_0: 1 | PMID14651853_Sum: 4 | PMID15253431_Sum: 2 | PMID16415296_unknown_0: 1 | PMID17519225_T_leukemia_cell_line_0: 1 | PMID17705834_embryonic_stem_cell_line_0: 1 | PMID23956156_INS.1Beta_cell_line__0: 1 | PMID18348319_heart_0: 1 | PMID19567276_skeletal_muscle_0: 1 | PMID19700791_liver_0: 1 | PMID24708184_Sum: 4 | PMID26450961_Sum: 14 | PMID11840540_live…	literature, APEX_matrix, targetP signal+, yeast mito homolog, Rickettsial homolog, mito protein domain, induction, coexpression++, MS/MS++	Matrix	Metabolism > Carbohydrate metabolism > TCA cycle	35.8
1	241676903	.	C	G	.	.	c.E126D	FH	ENSG00000091483	ENST00000366560	1530	C	95.8585	0.874737146	0.26189278	.	.	Likely pathogenic	Hereditary cancer-predisposing syndrome	1	criteria provided, single submitter	15-Nov-19	0	0.98	1.357	-1.453	1.477	0.113	-0.837	1.05	0.302	-3.656	-0.259	-3.242	6.9	61.2	241660856	241683085	fumarate hydratase	Metabolic defects	Tricarboxylic acid cycle enzymes	FMRD|HLRCC|HsFH|LRCC|MCL|MCUL1	P07954	1	PMID28435121_hESCs: 1 | PMID12592411_heart_0: 1 | PMID14651853_Sum: 4 | PMID15253431_Sum: 2 | PMID16415296_unknown_0: 1 | PMID17519225_T_leukemia_cell_line_0: 1 | PMID17705834_embryonic_stem_cell_line_0: 1 | PMID23956156_INS.1Beta_cell_line__0: 1 | PMID18348319_heart_0: 1 | PMID19567276_skeletal_muscle_0: 1 | PMID19700791_liver_0: 1 | PMID24708184_Sum: 4 | PMID26450961_Sum: 14 | PMID11840540_live…	literature, APEX_matrix, targetP signal+, yeast mito homolog, Rickettsial homolog, mito protein domain, induction, coexpression++, MS/MS++	Matrix	Metabolism > Carbohydrate metabolism > TCA cycle	35.8
1	241676932	rs886039363	C	G	.	.	c.A117P	FH	ENSG00000091483	ENST00000366560	1530	C	25.3093	0.874737146	0.626851291	.	.	Pathogenic/Likely pathogenic	not provided|Hereditary cancer-predisposing syndrome|Fumarase deficiency	3	criteria provided, multiple submitters, no conflicts	25-Oct-19	0	0.98	-0.591	-1.302	-0.733	1.57	-0.146	0.189	2.081	-1.628	0.421	-1.392	3.5	8.8	241660856	241683085	fumarate hydratase	Metabolic defects	Tricarboxylic acid cycle enzymes	FMRD|HLRCC|HsFH|LRCC|MCL|MCUL1	P07954	1	PMID28435121_hESCs: 1 | PMID12592411_heart_0: 1 | PMID14651853_Sum: 4 | PMID15253431_Sum: 2 | PMID16415296_unknown_0: 1 | PMID17519225_T_leukemia_cell_line_0: 1 | PMID17705834_embryonic_stem_cell_line_0: 1 | PMID23956156_INS.1Beta_cell_line__0: 1 | PMID18348319_heart_0: 1 | PMID19567276_skeletal_muscle_0: 1 | PMID19700791_liver_0: 1 | PMID24708184_Sum: 4 | PMID26450961_Sum: 14 | PMID11840540_live…	literature, APEX_matrix, targetP signal+, yeast mito homolog, Rickettsial homolog, mito protein domain, induction, coexpression++, MS/MS++	Matrix	Metabolism > Carbohydrate metabolism > TCA cycle	35.8
1	241676961	rs121913121	T	G	.	.	c.N107T	FH	ENSG00000091483	ENST00000366560	1530	T	46.4167	0.874737146	0.3744858	.	.	Pathogenic/Likely pathogenic	Hereditary leiomyomatosis and renal cell cancer|not provided|Hereditary cancer-predisposing syndrome|Fumarase deficiency	7	criteria provided, multiple submitters, no conflicts	5-Sep-19	0	0.98	0.945	0.828	1.299	-0.169	0.933	-0.032	0.326	2.213	0.908	1.313	2.2	13.5	241660856	241683085	fumarate hydratase	Metabolic defects	Tricarboxylic acid cycle enzymes	FMRD|HLRCC|HsFH|LRCC|MCL|MCUL1	P07954	1	PMID28435121_hESCs: 1 | PMID12592411_heart_0: 1 | PMID14651853_Sum: 4 | PMID15253431_Sum: 2 | PMID16415296_unknown_0: 1 | PMID17519225_T_leukemia_cell_line_0: 1 | PMID17705834_embryonic_stem_cell_line_0: 1 | PMID23956156_INS.1Beta_cell_line__0: 1 | PMID18348319_heart_0: 1 | PMID19567276_skeletal_muscle_0: 1 | PMID19700791_liver_0: 1 | PMID24708184_Sum: 4 | PMID26450961_Sum: 14 | PMID11840540_live…	literature, APEX_matrix, targetP signal+, yeast mito homolog, Rickettsial homolog, mito protein domain, induction, coexpression++, MS/MS++	Matrix	Metabolism > Carbohydrate metabolism > TCA cycle	35.8
1	241676979	rs75086406	C	G	.	.	c.R101P	FH	ENSG00000091483	ENST00000366560	1530	C	0	0.874737146	0.749882719	.	.	Likely pathogenic	Hereditary leiomyomatosis and renal cell cancer|not provided	3	criteria provided, single submitter	25-Apr-17	0	0.98	1.538	-0.055	1.502	0.44	2.897	0.189	2.081	-1.628	0.421	-1.392	0.9	66.7	241660856	241683085	fumarate hydratase	Metabolic defects	Tricarboxylic acid cycle enzymes	FMRD|HLRCC|HsFH|LRCC|MCL|MCUL1	P07954	1	PMID28435121_hESCs: 1 | PMID12592411_heart_0: 1 | PMID14651853_Sum: 4 | PMID15253431_Sum: 2 | PMID16415296_unknown_0: 1 | PMID17519225_T_leukemia_cell_line_0: 1 | PMID17705834_embryonic_stem_cell_line_0: 1 | PMID23956156_INS.1Beta_cell_line__0: 1 | PMID18348319_heart_0: 1 | PMID19567276_skeletal_muscle_0: 1 | PMID19700791_liver_0: 1 | PMID24708184_Sum: 4 | PMID26450961_Sum: 14 | PMID11840540_live…	literature, APEX_matrix, targetP signal+, yeast mito homolog, Rickettsial homolog, mito protein domain, induction, coexpression++, MS/MS++	Matrix	Metabolism > Carbohydrate metabolism > TCA cycle	35.8
1	241682891	rs863223982	C	T	.	.	c.M44I	FH	ENSG00000091483	ENST00000366560	1530	C	8.67858	0.874737146	0.458530605	*	-	Pathogenic	Hereditary cancer-predisposing syndrome|Fumarase deficiency	2	criteria provided, multiple submitters, no conflicts	10-Oct-19	0	0.98	-0.663	-1.524	2.219	-1.005	1.212	-1.239	-0.547	2.131	0.393	0.816	2	89.9	241660856	241683085	fumarate hydratase	Metabolic defects	Tricarboxylic acid cycle enzymes	FMRD|HLRCC|HsFH|LRCC|MCL|MCUL1	P07954	1	PMID28435121_hESCs: 1 | PMID12592411_heart_0: 1 | PMID14651853_Sum: 4 | PMID15253431_Sum: 2 | PMID16415296_unknown_0: 1 | PMID17519225_T_leukemia_cell_line_0: 1 | PMID17705834_embryonic_stem_cell_line_0: 1 | PMID23956156_INS.1Beta_cell_line__0: 1 | PMID18348319_heart_0: 1 | PMID19567276_skeletal_muscle_0: 1 | PMID19700791_liver_0: 1 | PMID24708184_Sum: 4 | PMID26450961_Sum: 14 | PMID11840540_live…	literature, APEX_matrix, targetP signal+, yeast mito homolog, Rickettsial homolog, mito protein domain, induction, coexpression++, MS/MS++	Matrix	Metabolism > Carbohydrate metabolism > TCA cycle	35.8
1	241683022	rs776806414	T	A	.	.	c.M1L	FH	ENSG00000091483	ENST00000366560	1530	T	0	NA	NA	*	^	Likely pathogenic	Fumarase deficiency	1	criteria provided, single submitter	8-Sep-18	0	0.98	-0.663	-1.524	2.219	-1.005	1.212	-1.019	-0.987	-1.505	1.266	-0.912	3.2	69.7	241660856	241683085	fumarate hydratase	Metabolic defects	Tricarboxylic acid cycle enzymes	FMRD|HLRCC|HsFH|LRCC|MCL|MCUL1	P07954	1	PMID28435121_hESCs: 1 | PMID12592411_heart_0: 1 | PMID14651853_Sum: 4 | PMID15253431_Sum: 2 | PMID16415296_unknown_0: 1 | PMID17519225_T_leukemia_cell_line_0: 1 | PMID17705834_embryonic_stem_cell_line_0: 1 | PMID23956156_INS.1Beta_cell_line__0: 1 | PMID18348319_heart_0: 1 | PMID19567276_skeletal_muscle_0: 1 | PMID19700791_liver_0: 1 | PMID24708184_Sum: 4 | PMID26450961_Sum: 14 | PMID11840540_live…	literature, APEX_matrix, targetP signal+, yeast mito homolog, Rickettsial homolog, mito protein domain, induction, coexpression++, MS/MS++	Matrix	Metabolism > Carbohydrate metabolism > TCA cycle	35.8
1	241683022	rs776806414	T	C	.	.	c.M1V	FH	ENSG00000091483	ENST00000366560	1530	T	0	NA	NA	*	^	Likely pathogenic	Fumarase deficiency|not provided	2	criteria provided, multiple submitters, no conflicts	5-Feb-18	0	0.98	-0.663	-1.524	2.219	-1.005	1.212	-1.337	-0.279	-0.544	1.242	-1.262	0.8	69.7	241660856	241683085	fumarate hydratase	Metabolic defects	Tricarboxylic acid cycle enzymes	FMRD|HLRCC|HsFH|LRCC|MCL|MCUL1	P07954	1	PMID28435121_hESCs: 1 | PMID12592411_heart_0: 1 | PMID14651853_Sum: 4 | PMID15253431_Sum: 2 | PMID16415296_unknown_0: 1 | PMID17519225_T_leukemia_cell_line_0: 1 | PMID17705834_embryonic_stem_cell_line_0: 1 | PMID23956156_INS.1Beta_cell_line__0: 1 | PMID18348319_heart_0: 1 | PMID19567276_skeletal_muscle_0: 1 | PMID19700791_liver_0: 1 | PMID24708184_Sum: 4 | PMID26450961_Sum: 14 | PMID11840540_live…	literature, APEX_matrix, targetP signal+, yeast mito homolog, Rickettsial homolog, mito protein domain, induction, coexpression++, MS/MS++	Matrix	Metabolism > Carbohydrate metabolism > TCA cycle	35.8
1	244999023	rs201152357	G	T	.	.	c.A3S	COX20	ENSG00000203667	ENST00000411948	354	G	0	1.262159942	0.268602286	*	^	Benign	not specified	1	criteria provided, single submitter	4-Aug-14	0	0.8	-0.591	-1.302	-0.733	1.57	-0.146	-0.228	1.399	-4.76	0.67	-2.647	5.1	69.1	244998638	245008359	COX20 cytochrome c oxidase assembly factor	Oxidative phosphorylation deficiency	Complex IV subunits and assembly factors	FAM36A	Q5RI15	1	PMID28435121_hESCs: 1 | PMID18348319_heart_0: 1 | PMID24708184_Sum: 2 | PMID26450961_Sum: 14 | PMID23971408_neuroblastoma_.SH.SY5Y._cell_line_0: 1 | MS_Placenta_Sum: 1 | MS_Brain_Sum: 4 | MS_Skeletal_Muscle_Sum: 1 | MS_Liver_Sum: 1 | MS_Kidney_Sum: 1 | MS_Heart_Sum: 2 | MTS_Mean: 0.01580625 | hela_subcell_location_Mitochondrion: 1 | HPA_Mitochondria: 1 | MammalMitoEvidenceGFP: 1 | compartments_kn…	literature, APEX_IMS, GFP, yeast mito homolog++, MS/MS	MIM	OXPHOS > Complex IV > CIV assembly factors | OXPHOS > OXPHOS assembly factors	7.6
1	245005294	rs373824502	C	T	.	.	c.R31W	COX20	ENSG00000203667	ENST00000411948	354	C	0	1.262159942	0.394057305	.	.	Likely pathogenic	not provided	1	criteria provided, single submitter	9-Sep-13	0	0.8	1.538	-0.055	1.502	0.44	2.897	-0.595	0.009	0.672	-2.128	-0.184	0.4	110.1	244998638	245008359	COX20 cytochrome c oxidase assembly factor	Oxidative phosphorylation deficiency	Complex IV subunits and assembly factors	FAM36A	Q5RI15	1	PMID28435121_hESCs: 1 | PMID18348319_heart_0: 1 | PMID24708184_Sum: 2 | PMID26450961_Sum: 14 | PMID23971408_neuroblastoma_.SH.SY5Y._cell_line_0: 1 | MS_Placenta_Sum: 1 | MS_Brain_Sum: 4 | MS_Skeletal_Muscle_Sum: 1 | MS_Liver_Sum: 1 | MS_Kidney_Sum: 1 | MS_Heart_Sum: 2 | MTS_Mean: 0.01580625 | hela_subcell_location_Mitochondrion: 1 | HPA_Mitochondria: 1 | MammalMitoEvidenceGFP: 1 | compartments_kn…	literature, APEX_IMS, GFP, yeast mito homolog++, MS/MS	MIM	OXPHOS > Complex IV > CIV assembly factors | OXPHOS > OXPHOS assembly factors	7.6
1	245005357	rs587777004	A	C	.	.	c.T52P	COX20	ENSG00000203667	ENST00000411948	354	A	0	1.262159942	0.629555762	.	.	Pathogenic	MITOCHONDRIAL COMPLEX IV DEFICIENCY, NUCLEAR TYPE 11	1	no assertion criteria provided	1-Jan-14	0	0.8	-0.032	0.326	2.213	0.908	1.313	0.189	2.081	-1.628	0.421	-1.392	1.4	80.6	244998638	245008359	COX20 cytochrome c oxidase assembly factor	Oxidative phosphorylation deficiency	Complex IV subunits and assembly factors	FAM36A	Q5RI15	1	PMID28435121_hESCs: 1 | PMID18348319_heart_0: 1 | PMID24708184_Sum: 2 | PMID26450961_Sum: 14 | PMID23971408_neuroblastoma_.SH.SY5Y._cell_line_0: 1 | MS_Placenta_Sum: 1 | MS_Brain_Sum: 4 | MS_Skeletal_Muscle_Sum: 1 | MS_Liver_Sum: 1 | MS_Kidney_Sum: 1 | MS_Heart_Sum: 2 | MTS_Mean: 0.01580625 | hela_subcell_location_Mitochondrion: 1 | HPA_Mitochondria: 1 | MammalMitoEvidenceGFP: 1 | compartments_kn…	literature, APEX_IMS, GFP, yeast mito homolog++, MS/MS	MIM	OXPHOS > Complex IV > CIV assembly factors | OXPHOS > OXPHOS assembly factors	7.6
1	245005536	rs147700538	T	G	.	.	c.F66C	COX20	ENSG00000203667	ENST00000411948	354	T	0	1.262159942	0.746221523	.	.	Likely pathogenic	not provided	1	criteria provided, single submitter	14-May-14	0	0.8	-1.006	-0.59	1.891	-0.397	0.412	-1.343	0.465	-0.862	-1.02	-0.255	1.6	104.6	244998638	245008359	COX20 cytochrome c oxidase assembly factor	Oxidative phosphorylation deficiency	Complex IV subunits and assembly factors	FAM36A	Q5RI15	1	PMID28435121_hESCs: 1 | PMID18348319_heart_0: 1 | PMID24708184_Sum: 2 | PMID26450961_Sum: 14 | PMID23971408_neuroblastoma_.SH.SY5Y._cell_line_0: 1 | MS_Placenta_Sum: 1 | MS_Brain_Sum: 4 | MS_Skeletal_Muscle_Sum: 1 | MS_Liver_Sum: 1 | MS_Kidney_Sum: 1 | MS_Heart_Sum: 2 | MTS_Mean: 0.01580625 | hela_subcell_location_Mitochondrion: 1 | HPA_Mitochondria: 1 | MammalMitoEvidenceGFP: 1 | compartments_kn…	literature, APEX_IMS, GFP, yeast mito homolog++, MS/MS	MIM	OXPHOS > Complex IV > CIV assembly factors | OXPHOS > OXPHOS assembly factors	7.6
1	245006474	rs61749963	A	G	.	.	c.N118S	COX20	ENSG00000203667	ENST00000411948	354	A	0	1.262159942	0.142682672	*	^	Benign	not specified	1	criteria provided, single submitter	13-Feb-14	0	0.8	0.945	0.828	1.299	-0.169	0.933	-0.228	1.399	-4.76	0.67	-2.647	3	130.4	244998638	245008359	COX20 cytochrome c oxidase assembly factor	Oxidative phosphorylation deficiency	Complex IV subunits and assembly factors	FAM36A	Q5RI15	1	PMID28435121_hESCs: 1 | PMID18348319_heart_0: 1 | PMID24708184_Sum: 2 | PMID26450961_Sum: 14 | PMID23971408_neuroblastoma_.SH.SY5Y._cell_line_0: 1 | MS_Placenta_Sum: 1 | MS_Brain_Sum: 4 | MS_Skeletal_Muscle_Sum: 1 | MS_Liver_Sum: 1 | MS_Kidney_Sum: 1 | MS_Heart_Sum: 2 | MTS_Mean: 0.01580625 | hela_subcell_location_Mitochondrion: 1 | HPA_Mitochondria: 1 | MammalMitoEvidenceGFP: 1 | compartments_kn…	literature, APEX_IMS, GFP, yeast mito homolog++, MS/MS	MIM	OXPHOS > Complex IV > CIV assembly factors | OXPHOS > OXPHOS assembly factors	7.6
10	3187825	rs869025266	T	C	.	.	c.K807R	PITRM1	ENSG00000107959	ENST00000224949	3111	T	0	1.183814762	0.168188544	*	-	Likely benign	Irido-corneo-trabecular dysgenesis	1	criteria provided, single submitter	1-Jan-13	0	0.98	1.831	-0.561	0.533	-0.277	1.648	1.538	-0.055	1.502	0.44	2.897	5.7	119	3179918	3215033	pitrilysin metallopeptidase 1	Mitochondrial quality control defects	Mitochondrial protein quality control	MP1|PreP	Q5JRX3	1	PMID12592411_heart_0: 1 | PMID17705834_embryonic_stem_cell_line_0: 1 | PMID23956156_INS.1Beta_cell_line__0: 1 | PMID18348319_heart_0: 1 | PMID19700791_liver_0: 1 | PMID24708184_Sum: 4 | PMID26450961_Sum: 14 | PMID15598749_T_leukemia_cell_line_0: 1 | PMID16615898_Sum: 6 | MS_Placenta_Sum: 2 | MS_Brain_Sum: 6 | MS_Skeletal_Muscle_Sum: 1 | MS_Liver_Sum: 3 | MS_Kidney_Sum: 2 | MS_Heart_Sum: 4 | MTS_M…	literature, APEX_matrix, targetP signal, yeast mito homolog++, mito protein domain+, coexpression, MS/MS++	Matrix	Protein import, sorting and homeostasis > Protein homeostasis > Proteases	27.8
10	3189438	rs140399473	C	T	.	.	c.R747Q	PITRM1	ENSG00000107959	ENST00000224949	3111	C	0	1.183814762	0.50061869	.	.	Likely benign	not provided	1	criteria provided, single submitter	17-Apr-18	0	0.98	1.538	-0.055	1.502	0.44	2.897	0.931	-0.179	-3.005	-0.503	-1.853	3.3	114.3	3179918	3215033	pitrilysin metallopeptidase 1	Mitochondrial quality control defects	Mitochondrial protein quality control	MP1|PreP	Q5JRX3	1	PMID12592411_heart_0: 1 | PMID17705834_embryonic_stem_cell_line_0: 1 | PMID23956156_INS.1Beta_cell_line__0: 1 | PMID18348319_heart_0: 1 | PMID19700791_liver_0: 1 | PMID24708184_Sum: 4 | PMID26450961_Sum: 14 | PMID15598749_T_leukemia_cell_line_0: 1 | PMID16615898_Sum: 6 | MS_Placenta_Sum: 2 | MS_Brain_Sum: 6 | MS_Skeletal_Muscle_Sum: 1 | MS_Liver_Sum: 3 | MS_Kidney_Sum: 2 | MS_Heart_Sum: 4 | MTS_M…	literature, APEX_matrix, targetP signal, yeast mito homolog++, mito protein domain+, coexpression, MS/MS++	Matrix	Protein import, sorting and homeostasis > Protein homeostasis > Proteases	27.8
10	3200257	rs138864546	C	A	.	.	c.D409Y	PITRM1	ENSG00000107959	ENST00000224949	3111	C	0	1.183814762	0.571408726	.	.	Likely benign	not provided	1	criteria provided, single submitter	29-Mar-18	0	0.98	1.05	0.302	-3.656	-0.259	-3.242	0.26	0.83	3.097	-0.838	1.512	0.4	41.7	3179918	3215033	pitrilysin metallopeptidase 1	Mitochondrial quality control defects	Mitochondrial protein quality control	MP1|PreP	Q5JRX3	1	PMID12592411_heart_0: 1 | PMID17705834_embryonic_stem_cell_line_0: 1 | PMID23956156_INS.1Beta_cell_line__0: 1 | PMID18348319_heart_0: 1 | PMID19700791_liver_0: 1 | PMID24708184_Sum: 4 | PMID26450961_Sum: 14 | PMID15598749_T_leukemia_cell_line_0: 1 | PMID16615898_Sum: 6 | MS_Placenta_Sum: 2 | MS_Brain_Sum: 6 | MS_Skeletal_Muscle_Sum: 1 | MS_Liver_Sum: 3 | MS_Kidney_Sum: 2 | MS_Heart_Sum: 4 | MTS_M…	literature, APEX_matrix, targetP signal, yeast mito homolog++, mito protein domain+, coexpression, MS/MS++	Matrix	Protein import, sorting and homeostasis > Protein homeostasis > Proteases	27.8
10	3201124	rs202029537	T	A	.	.	c.D373V	PITRM1	ENSG00000107959	ENST00000224949	3111	T	0	1.183814762	0.740084908	.	.	Benign	not provided	1	criteria provided, single submitter	20-Dec-18	0	0.98	1.05	0.302	-3.656	-0.259	-3.242	-1.337	-0.279	-0.544	1.242	-1.262	0.2	3.4	3179918	3215033	pitrilysin metallopeptidase 1	Mitochondrial quality control defects	Mitochondrial protein quality control	MP1|PreP	Q5JRX3	1	PMID12592411_heart_0: 1 | PMID17705834_embryonic_stem_cell_line_0: 1 | PMID23956156_INS.1Beta_cell_line__0: 1 | PMID18348319_heart_0: 1 | PMID19700791_liver_0: 1 | PMID24708184_Sum: 4 | PMID26450961_Sum: 14 | PMID15598749_T_leukemia_cell_line_0: 1 | PMID16615898_Sum: 6 | MS_Placenta_Sum: 2 | MS_Brain_Sum: 6 | MS_Skeletal_Muscle_Sum: 1 | MS_Liver_Sum: 3 | MS_Kidney_Sum: 2 | MS_Heart_Sum: 4 | MTS_M…	literature, APEX_matrix, targetP signal, yeast mito homolog++, mito protein domain+, coexpression, MS/MS++	Matrix	Protein import, sorting and homeostasis > Protein homeostasis > Proteases	27.8
10	3201178	rs34854792	G	C	.	.	c.S355C	PITRM1	ENSG00000107959	ENST00000224949	3111	G	0	1.183814762	0.328298483	.	.	Benign	not provided	1	criteria provided, single submitter	19-Sep-18	1	0.98	-0.228	1.399	-4.76	0.67	-2.647	-1.343	0.465	-0.862	-1.02	-0.255	2.6	38.3	3179918	3215033	pitrilysin metallopeptidase 1	Mitochondrial quality control defects	Mitochondrial protein quality control	MP1|PreP	Q5JRX3	1	PMID12592411_heart_0: 1 | PMID17705834_embryonic_stem_cell_line_0: 1 | PMID23956156_INS.1Beta_cell_line__0: 1 | PMID18348319_heart_0: 1 | PMID19700791_liver_0: 1 | PMID24708184_Sum: 4 | PMID26450961_Sum: 14 | PMID15598749_T_leukemia_cell_line_0: 1 | PMID16615898_Sum: 6 | MS_Placenta_Sum: 2 | MS_Brain_Sum: 6 | MS_Skeletal_Muscle_Sum: 1 | MS_Liver_Sum: 3 | MS_Kidney_Sum: 2 | MS_Heart_Sum: 4 | MTS_M…	literature, APEX_matrix, targetP signal, yeast mito homolog++, mito protein domain+, coexpression, MS/MS++	Matrix	Protein import, sorting and homeostasis > Protein homeostasis > Proteases	27.8
10	3214939	rs199766052	C	T	.	.	c.G9D	PITRM1	ENSG00000107959	ENST00000224949	3111	C	0	1.183814762	0.631615656	*	^	Likely benign	not provided	1	criteria provided, single submitter	13-Jun-18	0	0.98	-0.384	1.652	1.33	1.045	2.064	1.05	0.302	-3.656	-0.259	-3.242	1.9	21.2	3179918	3215033	pitrilysin metallopeptidase 1	Mitochondrial quality control defects	Mitochondrial protein quality control	MP1|PreP	Q5JRX3	1	PMID12592411_heart_0: 1 | PMID17705834_embryonic_stem_cell_line_0: 1 | PMID23956156_INS.1Beta_cell_line__0: 1 | PMID18348319_heart_0: 1 | PMID19700791_liver_0: 1 | PMID24708184_Sum: 4 | PMID26450961_Sum: 14 | PMID15598749_T_leukemia_cell_line_0: 1 | PMID16615898_Sum: 6 | MS_Placenta_Sum: 2 | MS_Brain_Sum: 6 | MS_Skeletal_Muscle_Sum: 1 | MS_Liver_Sum: 3 | MS_Kidney_Sum: 2 | MS_Heart_Sum: 4 | MTS_M…	literature, APEX_matrix, targetP signal, yeast mito homolog++, mito protein domain+, coexpression, MS/MS++	Matrix	Protein import, sorting and homeostasis > Protein homeostasis > Proteases	27.8
10	12111033	.	A	G	.	.	c.M1V	DHTKD1	ENSG00000181192	ENST00000263035	2757	A	0.97642	NA	NA	*	^	Pathogenic	2-aminoadipic 2-oxoadipic aciduria	1	no assertion criteria provided	7-Dec-12	0	0.97	-0.663	-1.524	2.219	-1.005	1.212	-1.337	-0.279	-0.544	1.242	-1.262	0.8	163.1	12110915	12165227	dehydrogenase E1 and transketolase domain containing 1	Metabolic defects	Tricarboxylic acid cycle enzymes	AMOXAD|CMT2Q	Q96HY7	1	PMID28435121_hESCs: 1 | PMID16415296_unknown_0: 1 | PMID19567276_skeletal_muscle_0: 1 | PMID19700791_liver_0: 1 | PMID24708184_Sum: 1 | PMID26450961_Sum: 6 | PMID15986334_immortalized_lymphoblastoid_cell_line_0: 1 | PMID16615898_Sum: 3 | PMID16615899_liver_0: 1 | MS_Placenta_Sum: 2 | MS_Brain_Sum: 1 | MS_Skeletal_Muscle_Sum: 1 | MS_Liver_Sum: 4 | MS_Kidney_Sum: 2 | MTS_Mean: 0.97039375 | hela_sub…	APEX_matrix, targetP signal, yeast mito homolog+, Rickettsial homolog, mito protein domain+, MS/MS	Matrix	Metabolism > Amino acid metabolism > Lysine metabolism	20.8
10	12126671	rs141676270	A	C	.	.	c.K148T	DHTKD1	ENSG00000181192	ENST00000263035	2757	A	0	1.063979428	0.536232394	.	.	Likely benign	not provided	1	criteria provided, single submitter	18-Jun-18	0	0.97	1.831	-0.561	0.533	-0.277	1.648	-0.032	0.326	2.213	0.908	1.313	2	112.9	12110915	12165227	dehydrogenase E1 and transketolase domain containing 1	Metabolic defects	Tricarboxylic acid cycle enzymes	AMOXAD|CMT2Q	Q96HY7	1	PMID28435121_hESCs: 1 | PMID16415296_unknown_0: 1 | PMID19567276_skeletal_muscle_0: 1 | PMID19700791_liver_0: 1 | PMID24708184_Sum: 1 | PMID26450961_Sum: 6 | PMID15986334_immortalized_lymphoblastoid_cell_line_0: 1 | PMID16615898_Sum: 3 | PMID16615899_liver_0: 1 | MS_Placenta_Sum: 2 | MS_Brain_Sum: 1 | MS_Skeletal_Muscle_Sum: 1 | MS_Liver_Sum: 4 | MS_Kidney_Sum: 2 | MTS_Mean: 0.97039375 | hela_sub…	APEX_matrix, targetP signal, yeast mito homolog+, Rickettsial homolog, mito protein domain+, MS/MS	Matrix	Metabolism > Amino acid metabolism > Lysine metabolism	20.8
10	12136174	rs34033944	A	G	.	.	c.K421R	DHTKD1	ENSG00000181192	ENST00000263035	2757	.	0	1.063979428	0.168188544	.	.	Likely benign	not provided	1	criteria provided, single submitter	23-Jul-18	0	0.97	1.831	-0.561	0.533	-0.277	1.648	1.538	-0.055	1.502	0.44	2.897	5.7	40.6	12110915	12165227	dehydrogenase E1 and transketolase domain containing 1	Metabolic defects	Tricarboxylic acid cycle enzymes	AMOXAD|CMT2Q	Q96HY7	1	PMID28435121_hESCs: 1 | PMID16415296_unknown_0: 1 | PMID19567276_skeletal_muscle_0: 1 | PMID19700791_liver_0: 1 | PMID24708184_Sum: 1 | PMID26450961_Sum: 6 | PMID15986334_immortalized_lymphoblastoid_cell_line_0: 1 | PMID16615898_Sum: 3 | PMID16615899_liver_0: 1 | MS_Placenta_Sum: 2 | MS_Brain_Sum: 1 | MS_Skeletal_Muscle_Sum: 1 | MS_Liver_Sum: 4 | MS_Kidney_Sum: 2 | MTS_Mean: 0.97039375 | hela_sub…	APEX_matrix, targetP signal, yeast mito homolog+, Rickettsial homolog, mito protein domain+, MS/MS	Matrix	Metabolism > Amino acid metabolism > Lysine metabolism	20.8
10	12162849	rs140386798	C	A	.	.	c.H908N	DHTKD1	ENSG00000181192	ENST00000263035	2757	C	0	1.063979428	0.450333398	.	.	Likely benign	not provided	1	criteria provided, single submitter	29-Mar-18	1	0.97	0.336	-0.417	-1.673	-1.474	-0.078	0.945	0.828	1.299	-0.169	0.933	1.6	114.2	12110915	12165227	dehydrogenase E1 and transketolase domain containing 1	Metabolic defects	Tricarboxylic acid cycle enzymes	AMOXAD|CMT2Q	Q96HY7	1	PMID28435121_hESCs: 1 | PMID16415296_unknown_0: 1 | PMID19567276_skeletal_muscle_0: 1 | PMID19700791_liver_0: 1 | PMID24708184_Sum: 1 | PMID26450961_Sum: 6 | PMID15986334_immortalized_lymphoblastoid_cell_line_0: 1 | PMID16615898_Sum: 3 | PMID16615899_liver_0: 1 | MS_Placenta_Sum: 2 | MS_Brain_Sum: 1 | MS_Skeletal_Muscle_Sum: 1 | MS_Liver_Sum: 4 | MS_Kidney_Sum: 2 | MTS_Mean: 0.97039375 | hela_sub…	APEX_matrix, targetP signal, yeast mito homolog+, Rickettsial homolog, mito protein domain+, MS/MS	Matrix	Metabolism > Amino acid metabolism > Lysine metabolism	20.8
10	26986714	rs863224160	C	T	.	.	c.S25F	PDSS1	ENSG00000148459	ENST00000376215	1245	C	0	0.726120261	0.448466224	*	-	Likely benign	not specified	1	criteria provided, single submitter	12-Apr-13	0	0.97	-0.228	1.399	-4.76	0.67	-2.647	-1.006	-0.59	1.891	-0.397	0.412	0.9	30.8	26986594	27035726	prenyl (decaprenyl) diphosphate synthase, subunit 1	Vitamin and cofactor metabolism defects	Coenzyme Q10 biosynthesis	COQ1|COQ10D2|COQ1A|DPS|SPS|TPRT|TPT|TPT 1|hDPS1	Q5T2R2	1	PMID23956156_INS.1Beta_cell_line__0: 1 | PMID18348319_heart_0: 1 | PMID26450961_Sum: 4 | MS_Placenta_Sum: 1 | MS_Skeletal_Muscle_Sum: 1 | MS_Heart_Sum: 1 | MTS_Mean: 0.805575 | HPA_Cytoplasm: 1 | Rickettsia_Homolog: 1 | compartments_knowledge_difference: 1 | Comm_Mito_Ratio: 1 |	APEX_matrix, targetP signal, yeast mito homolog+, Rickettsial homolog, mito protein domain, coexpression	MIM	Metabolism > Metals and cofactors > Coenzyme Q metabolism	17
10	26986729	rs17855857	G	T	.	.	c.G30V	PDSS1	ENSG00000148459	ENST00000376215	1245	G	0	0.726120261	0.590031393	*	-	Benign	not specified|Coenzyme Q10 deficiency, primary, 2	3	criteria provided, multiple submitters, no conflicts	13-Jan-18	0	0.97	-0.384	1.652	1.33	1.045	2.064	-1.337	-0.279	-0.544	1.242	-1.262	0.3	32.9	26986594	27035726	prenyl (decaprenyl) diphosphate synthase, subunit 1	Vitamin and cofactor metabolism defects	Coenzyme Q10 biosynthesis	COQ1|COQ10D2|COQ1A|DPS|SPS|TPRT|TPT|TPT 1|hDPS1	Q5T2R2	1	PMID23956156_INS.1Beta_cell_line__0: 1 | PMID18348319_heart_0: 1 | PMID26450961_Sum: 4 | MS_Placenta_Sum: 1 | MS_Skeletal_Muscle_Sum: 1 | MS_Heart_Sum: 1 | MTS_Mean: 0.805575 | HPA_Cytoplasm: 1 | Rickettsia_Homolog: 1 | compartments_knowledge_difference: 1 | Comm_Mito_Ratio: 1 |	APEX_matrix, targetP signal, yeast mito homolog+, Rickettsial homolog, mito protein domain, coexpression	MIM	Metabolism > Metals and cofactors > Coenzyme Q metabolism	17
10	26991100	rs756296695	C	T	.	.	c.R47W	PDSS1	ENSG00000148459	ENST00000376215	1245	C	0	0.726120261	0.394057305	*	-	Likely benign	not specified	1	criteria provided, single submitter	12-May-14	0	0.97	1.538	-0.055	1.502	0.44	2.897	-0.595	0.009	0.672	-2.128	-0.184	0.4	141.7	26986594	27035726	prenyl (decaprenyl) diphosphate synthase, subunit 1	Vitamin and cofactor metabolism defects	Coenzyme Q10 biosynthesis	COQ1|COQ10D2|COQ1A|DPS|SPS|TPRT|TPT|TPT 1|hDPS1	Q5T2R2	1	PMID23956156_INS.1Beta_cell_line__0: 1 | PMID18348319_heart_0: 1 | PMID26450961_Sum: 4 | MS_Placenta_Sum: 1 | MS_Skeletal_Muscle_Sum: 1 | MS_Heart_Sum: 1 | MTS_Mean: 0.805575 | HPA_Cytoplasm: 1 | Rickettsia_Homolog: 1 | compartments_knowledge_difference: 1 | Comm_Mito_Ratio: 1 |	APEX_matrix, targetP signal, yeast mito homolog+, Rickettsial homolog, mito protein domain, coexpression	MIM	Metabolism > Metals and cofactors > Coenzyme Q metabolism	17
10	26993661	rs759788602	G	A	.	.	c.R73H	PDSS1	ENSG00000148459	ENST00000376215	1245	G	0	0.726120261	0.579576791	*	-	Likely benign	not specified	1	criteria provided, single submitter	21-Mar-16	0	0.97	1.538	-0.055	1.502	0.44	2.897	0.336	-0.417	-1.673	-1.474	-0.078	2.7	111.2	26986594	27035726	prenyl (decaprenyl) diphosphate synthase, subunit 1	Vitamin and cofactor metabolism defects	Coenzyme Q10 biosynthesis	COQ1|COQ10D2|COQ1A|DPS|SPS|TPRT|TPT|TPT 1|hDPS1	Q5T2R2	1	PMID23956156_INS.1Beta_cell_line__0: 1 | PMID18348319_heart_0: 1 | PMID26450961_Sum: 4 | MS_Placenta_Sum: 1 | MS_Skeletal_Muscle_Sum: 1 | MS_Heart_Sum: 1 | MTS_Mean: 0.805575 | HPA_Cytoplasm: 1 | Rickettsia_Homolog: 1 | compartments_knowledge_difference: 1 | Comm_Mito_Ratio: 1 |	APEX_matrix, targetP signal, yeast mito homolog+, Rickettsial homolog, mito protein domain, coexpression	MIM	Metabolism > Metals and cofactors > Coenzyme Q metabolism	17
10	27012981	rs145758711	G	C	.	.	c.E254Q	PDSS1	ENSG00000148459	ENST00000376215	1245	G	0	0.726120261	0.346446015	.	.	Likely benign	not specified	1	criteria provided, single submitter	29-Aug-12	0	0.97	1.357	-1.453	1.477	0.113	-0.837	0.931	-0.179	-3.005	-0.503	-1.853	4.9	88	26986594	27035726	prenyl (decaprenyl) diphosphate synthase, subunit 1	Vitamin and cofactor metabolism defects	Coenzyme Q10 biosynthesis	COQ1|COQ10D2|COQ1A|DPS|SPS|TPRT|TPT|TPT 1|hDPS1	Q5T2R2	1	PMID23956156_INS.1Beta_cell_line__0: 1 | PMID18348319_heart_0: 1 | PMID26450961_Sum: 4 | MS_Placenta_Sum: 1 | MS_Skeletal_Muscle_Sum: 1 | MS_Heart_Sum: 1 | MTS_Mean: 0.805575 | HPA_Cytoplasm: 1 | Rickettsia_Homolog: 1 | compartments_knowledge_difference: 1 | Comm_Mito_Ratio: 1 |	APEX_matrix, targetP signal, yeast mito homolog+, Rickettsial homolog, mito protein domain, coexpression	MIM	Metabolism > Metals and cofactors > Coenzyme Q metabolism	17
10	27024406	rs119463988	T	G	.	.	c.D308E	PDSS1	ENSG00000148459	ENST00000376215	1245	T	0	0.726120261	0.290708436	.	.	Pathogenic	Coenzyme Q10 deficiency, primary, 2	2	no assertion criteria provided	7-Jun-16	0	0.97	1.05	0.302	-3.656	-0.259	-3.242	1.357	-1.453	1.477	0.113	-0.837	5.8	15.7	26986594	27035726	prenyl (decaprenyl) diphosphate synthase, subunit 1	Vitamin and cofactor metabolism defects	Coenzyme Q10 biosynthesis	COQ1|COQ10D2|COQ1A|DPS|SPS|TPRT|TPT|TPT 1|hDPS1	Q5T2R2	1	PMID23956156_INS.1Beta_cell_line__0: 1 | PMID18348319_heart_0: 1 | PMID26450961_Sum: 4 | MS_Placenta_Sum: 1 | MS_Skeletal_Muscle_Sum: 1 | MS_Heart_Sum: 1 | MTS_Mean: 0.805575 | HPA_Cytoplasm: 1 | Rickettsia_Homolog: 1 | compartments_knowledge_difference: 1 | Comm_Mito_Ratio: 1 |	APEX_matrix, targetP signal, yeast mito homolog+, Rickettsial homolog, mito protein domain, coexpression	MIM	Metabolism > Metals and cofactors > Coenzyme Q metabolism	17
10	27031454	rs116148064	G	A	.	.	c.R352Q	PDSS1	ENSG00000148459	ENST00000376215	1245	G	0	0.726120261	0.50061869	.	.	Likely benign	not provided	1	criteria provided, single submitter	17-Oct-18	0	0.97	1.538	-0.055	1.502	0.44	2.897	0.931	-0.179	-3.005	-0.503	-1.853	3.3	146.3	26986594	27035726	prenyl (decaprenyl) diphosphate synthase, subunit 1	Vitamin and cofactor metabolism defects	Coenzyme Q10 biosynthesis	COQ1|COQ10D2|COQ1A|DPS|SPS|TPRT|TPT|TPT 1|hDPS1	Q5T2R2	1	PMID23956156_INS.1Beta_cell_line__0: 1 | PMID18348319_heart_0: 1 | PMID26450961_Sum: 4 | MS_Placenta_Sum: 1 | MS_Skeletal_Muscle_Sum: 1 | MS_Heart_Sum: 1 | MTS_Mean: 0.805575 | HPA_Cytoplasm: 1 | Rickettsia_Homolog: 1 | compartments_knowledge_difference: 1 | Comm_Mito_Ratio: 1 |	APEX_matrix, targetP signal, yeast mito homolog+, Rickettsial homolog, mito protein domain, coexpression	MIM	Metabolism > Metals and cofactors > Coenzyme Q metabolism	17
10	27035262	rs1057519354	A	C	.	.	c.S370R	PDSS1	ENSG00000148459	ENST00000376215	1245	A	17.6324	0.726120261	0.470986085	.	.	Pathogenic	Coenzyme Q10 deficiency, primary, 2	1	no assertion criteria provided	7-Jun-16	0	0.97	-0.228	1.399	-4.76	0.67	-2.647	1.538	-0.055	1.502	0.44	2.897	1.9	19.1	26986594	27035726	prenyl (decaprenyl) diphosphate synthase, subunit 1	Vitamin and cofactor metabolism defects	Coenzyme Q10 biosynthesis	COQ1|COQ10D2|COQ1A|DPS|SPS|TPRT|TPT|TPT 1|hDPS1	Q5T2R2	1	PMID23956156_INS.1Beta_cell_line__0: 1 | PMID18348319_heart_0: 1 | PMID26450961_Sum: 4 | MS_Placenta_Sum: 1 | MS_Skeletal_Muscle_Sum: 1 | MS_Heart_Sum: 1 | MTS_Mean: 0.805575 | HPA_Cytoplasm: 1 | Rickettsia_Homolog: 1 | compartments_knowledge_difference: 1 | Comm_Mito_Ratio: 1 |	APEX_matrix, targetP signal, yeast mito homolog+, Rickettsial homolog, mito protein domain, coexpression	MIM	Metabolism > Metals and cofactors > Coenzyme Q metabolism	17
10	27415715	rs796052141	C	T	.	.	c.V344M	YME1L1	ENSG00000136758	ENST00000326799	2319	C	78.8217	0.523559378	0.359925753	.	.	Likely benign	Long QT syndrome	1	no assertion criteria provided	-	0	0.92	-1.337	-0.279	-0.544	1.242	-1.262	-0.663	-1.524	2.219	-1.005	1.212	3.4	10.1	27399039	27443349	YME1-like 1 ATPase	Mitochondrial quality control defects	Mitochondrial dynamics	FTSH|MEG4|OPA11|PAMP|YME1L	Q96TA2	1	PMID28435121_hESCs: 1 | PMID17519225_T_leukemia_cell_line_0: 1 | PMID17705834_embryonic_stem_cell_line_0: 1 | PMID23956156_INS.1Beta_cell_line__0: 1 | PMID18348319_heart_0: 1 | PMID24708184_Sum: 4 | PMID26450961_Sum: 12 | PMID15598749_T_leukemia_cell_line_0: 1 | PMID16582907_liver_0: 1 | PMID17000643_Sum: 1 | PMID23971408_neuroblastoma_.SH.SY5Y._cell_line_0: 1 | PMID26217684_brain_0: 1 | MS_Place…	literature, APEX_IMS, Rickettsial homolog, mito protein domain+, MS/MS+	MIM	Protein import, sorting and homeostasis > Protein homeostasis > Proteases	13.7
10	30602647	rs372811219	T	C	.	.	c.N547S	MTPAP	ENSG00000107951	ENST00000263063	1746	T	0	0.810000787	0.142682672	*	^	Likely benign	not specified	1	criteria provided, single submitter	24-Jan-17	0	0.93	0.945	0.828	1.299	-0.169	0.933	-0.228	1.399	-4.76	0.67	-2.647	3	100.9	30598729	30638267	mitochondrial poly(A) polymerase	Mitochondrial translation defects	Protein synthesis	PAPD1|SPAX4|TENT6	Q9NVV4	1	PMID28435121_hESCs: 1 | PMID17705834_embryonic_stem_cell_line_0: 1 | PMID23956156_INS.1Beta_cell_line__0: 1 | PMID18348319_heart_0: 1 | PMID24708184_Sum: 4 | MS_Brain_Sum: 2 | MS_Heart_Sum: 1 | MTS_Mean: 0.63085625 | hela_subcell_location_Mitochondrion: 1 | HPA_Mitochondria: 1 | compartments_knowledge_difference: 1 | Comm_Mito_Ratio: 0.385 |	literature, APEX_matrix, targetP signal+, mito protein domain, induction	Matrix	Mitochondrial central dogma > mtRNA metabolism > mtRNA granules | Mitochondrial central dogma > mtRNA metabolism > mt-rRNA modifications | Mitochondrial central dogma > mtRNA metabolism > mt-mRNA modifications | Mitochondrial central dogma > mtRNA metabolism > mtRNA stability and decay	7.9
10	30602855	rs267606900	T	C	.	.	c.N478D	MTPAP	ENSG00000107951	ENST00000263063	1746	T	66.5944	0.810000787	0.485976837	.	.	Pathogenic	Ataxia, spastic, 4, autosomal recessive	1	no assertion criteria provided	1-Dec-14	0	0.93	0.945	0.828	1.299	-0.169	0.933	1.05	0.302	-3.656	-0.259	-3.242	6.1	16.7	30598729	30638267	mitochondrial poly(A) polymerase	Mitochondrial translation defects	Protein synthesis	PAPD1|SPAX4|TENT6	Q9NVV4	1	PMID28435121_hESCs: 1 | PMID17705834_embryonic_stem_cell_line_0: 1 | PMID23956156_INS.1Beta_cell_line__0: 1 | PMID18348319_heart_0: 1 | PMID24708184_Sum: 4 | MS_Brain_Sum: 2 | MS_Heart_Sum: 1 | MTS_Mean: 0.63085625 | hela_subcell_location_Mitochondrion: 1 | HPA_Mitochondria: 1 | compartments_knowledge_difference: 1 | Comm_Mito_Ratio: 0.385 |	literature, APEX_matrix, targetP signal+, mito protein domain, induction	Matrix	Mitochondrial central dogma > mtRNA metabolism > mtRNA granules | Mitochondrial central dogma > mtRNA metabolism > mt-rRNA modifications | Mitochondrial central dogma > mtRNA metabolism > mt-mRNA modifications | Mitochondrial central dogma > mtRNA metabolism > mtRNA stability and decay	7.9
10	30629226	rs1047991	G	A	.	.	c.R162C	MTPAP	ENSG00000107951	ENST00000263063	1746	G	0	0.810000787	0.681053914	*	^	Benign	not specified|Ataxia, spastic, 4, autosomal recessive|not provided	6	criteria provided, multiple submitters, no conflicts	21-Sep-15	0	0.93	1.538	-0.055	1.502	0.44	2.897	-1.343	0.465	-0.862	-1.02	-0.255	0	120.1	30598729	30638267	mitochondrial poly(A) polymerase	Mitochondrial translation defects	Protein synthesis	PAPD1|SPAX4|TENT6	Q9NVV4	1	PMID28435121_hESCs: 1 | PMID17705834_embryonic_stem_cell_line_0: 1 | PMID23956156_INS.1Beta_cell_line__0: 1 | PMID18348319_heart_0: 1 | PMID24708184_Sum: 4 | MS_Brain_Sum: 2 | MS_Heart_Sum: 1 | MTS_Mean: 0.63085625 | hela_subcell_location_Mitochondrion: 1 | HPA_Mitochondria: 1 | compartments_knowledge_difference: 1 | Comm_Mito_Ratio: 0.385 |	literature, APEX_matrix, targetP signal+, mito protein domain, induction	Matrix	Mitochondrial central dogma > mtRNA metabolism > mtRNA granules | Mitochondrial central dogma > mtRNA metabolism > mt-rRNA modifications | Mitochondrial central dogma > mtRNA metabolism > mt-mRNA modifications | Mitochondrial central dogma > mtRNA metabolism > mtRNA stability and decay	7.9
10	70176566	.	G	A	.	.	c.T1005I	DNA2	ENSG00000138346	ENST00000358410	3180	G	24.8029	1.063738549	0.430626828	.	.	Likely pathogenic	Progressive external ophthalmoplegia with mitochondrial DNA deletions, autosomal dominant 6	1	criteria provided, single submitter	18-Dec-17	0	0.93	-0.032	0.326	2.213	0.908	1.313	-1.239	-0.547	2.131	0.393	0.816	1.6	5.9	70173820	70231730	DNA replication helicase/nuclease 2	Disorders of mitochondrial DNA mainteNAce	Replication,mainteNAce,and transcription of mtDNA	DNA2L|hDNA2	P51530	0.99	PMID23956156_INS.1Beta_cell_line__0: 1 | PMID19700791_liver_0: 1 | PMID15507458_liver_0: 1 | MS_Liver_Sum: 2 | MTS_Mean: 0.1991875 | HPA_Mitochondria: 1 | Comm_Mito_Ratio: 0.312 |	literature, mito protein domain	Matrix	Mitochondrial central dogma > mtDNA maintaiNAce > mtDNA replication | Metabolism > Metals and cofactors > Fe-S-containing proteins	-6.2
10	70191693	rs746522359	C	T	.	.	c.V637I	DNA2	ENSG00000138346	ENST00000358410	3180	C	0	1.063738549	0.161188039	.	.	Pathogenic	Progressive external ophthalmoplegia with mitochondrial DNA deletions, autosomal dominant 6	1	no assertion criteria provided	7-Feb-13	0	0.93	-1.337	-0.279	-0.544	1.242	-1.262	-1.239	-0.547	2.131	0.393	0.816	10.9	0.7	70173820	70231730	DNA replication helicase/nuclease 2	Disorders of mitochondrial DNA mainteNAce	Replication,mainteNAce,and transcription of mtDNA	DNA2L|hDNA2	P51530	0.99	PMID23956156_INS.1Beta_cell_line__0: 1 | PMID19700791_liver_0: 1 | PMID15507458_liver_0: 1 | MS_Liver_Sum: 2 | MTS_Mean: 0.1991875 | HPA_Mitochondria: 1 | Comm_Mito_Ratio: 0.312 |	literature, mito protein domain	Matrix	Mitochondrial central dogma > mtDNA maintaiNAce > mtDNA replication | Metabolism > Metals and cofactors > Fe-S-containing proteins	-6.2
10	70192028	rs778309817	A	G	.	.	c.F603S	DNA2	ENSG00000138346	ENST00000358410	3180	A	0	1.063738549	1	.	.	Likely pathogenic	Inborn genetic diseases	1	criteria provided, single submitter	6-Jun-14	0	0.93	-1.006	-0.59	1.891	-0.397	0.412	-0.228	1.399	-4.76	0.67	-2.647	0.5	27.2	70173820	70231730	DNA replication helicase/nuclease 2	Disorders of mitochondrial DNA mainteNAce	Replication,mainteNAce,and transcription of mtDNA	DNA2L|hDNA2	P51530	0.99	PMID23956156_INS.1Beta_cell_line__0: 1 | PMID19700791_liver_0: 1 | PMID15507458_liver_0: 1 | MS_Liver_Sum: 2 | MTS_Mean: 0.1991875 | HPA_Mitochondria: 1 | Comm_Mito_Ratio: 0.312 |	literature, mito protein domain	Matrix	Mitochondrial central dogma > mtDNA maintaiNAce > mtDNA replication | Metabolism > Metals and cofactors > Fe-S-containing proteins	-6.2
10	70196829	rs187660163	C	A	.	.	c.A529S	DNA2	ENSG00000138346	ENST00000358410	3180	C	0	1.063738549	0.268602286	.	.	Benign	not provided	1	criteria provided, single submitter	30-Aug-18	0	0.93	-0.591	-1.302	-0.733	1.57	-0.146	-0.228	1.399	-4.76	0.67	-2.647	5.1	11.3	70173820	70231730	DNA replication helicase/nuclease 2	Disorders of mitochondrial DNA mainteNAce	Replication,mainteNAce,and transcription of mtDNA	DNA2L|hDNA2	P51530	0.99	PMID23956156_INS.1Beta_cell_line__0: 1 | PMID19700791_liver_0: 1 | PMID15507458_liver_0: 1 | MS_Liver_Sum: 2 | MTS_Mean: 0.1991875 | HPA_Mitochondria: 1 | Comm_Mito_Ratio: 0.312 |	literature, mito protein domain	Matrix	Mitochondrial central dogma > mtDNA maintaiNAce > mtDNA replication | Metabolism > Metals and cofactors > Fe-S-containing proteins	-6.2
10	70209913	rs796052189	C	T	.	.	c.G271R	DNA2	ENSG00000138346	ENST00000358410	3180	C	86.1186	1.063738549	0.53810599	.	.	Likely benign	Long QT syndrome	1	no assertion criteria provided	-	0	0.93	-0.384	1.652	1.33	1.045	2.064	1.538	-0.055	1.502	0.44	2.897	0.6	30.7	70173820	70231730	DNA replication helicase/nuclease 2	Disorders of mitochondrial DNA mainteNAce	Replication,mainteNAce,and transcription of mtDNA	DNA2L|hDNA2	P51530	0.99	PMID23956156_INS.1Beta_cell_line__0: 1 | PMID19700791_liver_0: 1 | PMID15507458_liver_0: 1 | MS_Liver_Sum: 2 | MTS_Mean: 0.1991875 | HPA_Mitochondria: 1 | Comm_Mito_Ratio: 0.312 |	literature, mito protein domain	Matrix	Mitochondrial central dogma > mtDNA maintaiNAce > mtDNA replication | Metabolism > Metals and cofactors > Fe-S-containing proteins	-6.2
10	70229796	rs180752832	C	G	.	.	c.V67L	DNA2	ENSG00000138346	ENST00000358410	3180	C	0	1.063738549	0.339863687	.	.	Likely benign	not provided	1	criteria provided, single submitter	29-Mar-18	0	0.93	-1.337	-0.279	-0.544	1.242	-1.262	-1.019	-0.987	-1.505	1.266	-0.912	3.7	28.9	70173820	70231730	DNA replication helicase/nuclease 2	Disorders of mitochondrial DNA mainteNAce	Replication,mainteNAce,and transcription of mtDNA	DNA2L|hDNA2	P51530	0.99	PMID23956156_INS.1Beta_cell_line__0: 1 | PMID19700791_liver_0: 1 | PMID15507458_liver_0: 1 | MS_Liver_Sum: 2 | MTS_Mean: 0.1991875 | HPA_Mitochondria: 1 | Comm_Mito_Ratio: 0.312 |	literature, mito protein domain	Matrix	Mitochondrial central dogma > mtDNA maintaiNAce > mtDNA replication | Metabolism > Metals and cofactors > Fe-S-containing proteins	-6.2
10	74311044	rs375664373	C	G	.	.	c.R129P	MICU1	ENSG00000107745	ENST00000361114	1428	C	0	0.909516607	0.749882719	.	.	Likely pathogenic	not provided	1	criteria provided, single submitter	14-May-18	0	0.92	1.538	-0.055	1.502	0.44	2.897	0.189	2.081	-1.628	0.421	-1.392	0.9	81.4	74127083	74385949	mitochondrial calcium uptake 1	Other cellular defects associated with mitochondrial dysfunction	Ca2+ homoeostasis	CALC|CBARA1|EFHA3|MPXPS|ara CALC	Q9BPX6	1	PMID28435121_hESCs: 1 | PMID23956156_INS.1Beta_cell_line__0: 1 | PMID19700791_liver_0: 1 | PMID24708184_Sum: 2 | PMID26450961_Sum: 11 | PMID17000643_Sum: 1 | PMID26217684_brain_0: 1 | MS_Placenta_Sum: 1 | MS_Brain_Sum: 5 | MS_Skeletal_Muscle_Sum: 1 | MS_Liver_Sum: 2 | MTS_Mean: 0.6058 | hela_subcell_location_Mitochondrion: 1 | HPA_Mitochondria: 1 | MammalMitoEvidenceGFP: 1 | compartments_knowledg…	literature, APEX_IMS, GFP, targetP signal, mito protein domain, MS/MS+	MIM	Signaling > Calcium homeostasis > Calcium cycle | Signaling > Calcium homeostasis > EF hand proteins | Small molecule transport > Calcium uniporter	5.7
10	74322676	rs34766476	G	A	.	.	c.R103C	MICU1	ENSG00000107745	ENST00000361114	1428	G	0	0.909516607	0.681053914	.	.	Benign	not provided	1	criteria provided, single submitter	19-Sep-18	0	0.92	1.538	-0.055	1.502	0.44	2.897	-1.343	0.465	-0.862	-1.02	-0.255	0	131.4	74127083	74385949	mitochondrial calcium uptake 1	Other cellular defects associated with mitochondrial dysfunction	Ca2+ homoeostasis	CALC|CBARA1|EFHA3|MPXPS|ara CALC	Q9BPX6	1	PMID28435121_hESCs: 1 | PMID23956156_INS.1Beta_cell_line__0: 1 | PMID19700791_liver_0: 1 | PMID24708184_Sum: 2 | PMID26450961_Sum: 11 | PMID17000643_Sum: 1 | PMID26217684_brain_0: 1 | MS_Placenta_Sum: 1 | MS_Brain_Sum: 5 | MS_Skeletal_Muscle_Sum: 1 | MS_Liver_Sum: 2 | MTS_Mean: 0.6058 | hela_subcell_location_Mitochondrion: 1 | HPA_Mitochondria: 1 | MammalMitoEvidenceGFP: 1 | compartments_knowledg…	literature, APEX_IMS, GFP, targetP signal, mito protein domain, MS/MS+	MIM	Signaling > Calcium homeostasis > Calcium cycle | Signaling > Calcium homeostasis > EF hand proteins | Small molecule transport > Calcium uniporter	5.7
10	75010644	rs767062387	G	A	.	.	c.A127V	MRPS16	ENSG00000182180	ENST00000372945	411	G	0	0.990455068	0.352313408	*	^	Likely benign	not specified	1	criteria provided, single submitter	3-Oct-14	0	0.92	-0.591	-1.302	-0.733	1.57	-0.146	-1.337	-0.279	-0.544	1.242	-1.262	3.7	69.3	75008600	75012451	mitochondrial ribosomal protein S16	Mitochondrial translation defects	Mitoribosome subunits and assembly	CGI-132|COXPD2|MRP-S16|RPMS16	Q9Y3D3	1	PMID28435121_hESCs: 1 | PMID12592411_heart_0: 1 | PMID15253431_Sum: 1 | PMID17519225_T_leukemia_cell_line_0: 1 | PMID17705834_embryonic_stem_cell_line_0: 1 | PMID23956156_INS.1Beta_cell_line__0: 1 | PMID18348319_heart_0: 1 | PMID19567276_skeletal_muscle_0: 1 | PMID19700791_liver_0: 1 | PMID24708184_Sum: 4 | PMID26450961_Sum: 14 | PMID15986334_immortalized_lymphoblastoid_cell_line_0: 1 | MS_Placen…	literature, APEX_matrix, targetP signal, yeast mito homolog++, Rickettsial homolog, mito protein domain, MS/MS+	Matrix	Mitochondrial central dogma > Translation > Mitochondrial ribosome	21.5
10	75010680	rs537369433	G	A	.	.	c.A115V	MRPS16	ENSG00000182180	ENST00000372945	411	G	0	0.990455068	0.352313408	.	.	Likely benign	not specified	1	criteria provided, single submitter	5-Jun-12	0	0.92	-0.591	-1.302	-0.733	1.57	-0.146	-1.337	-0.279	-0.544	1.242	-1.262	3.7	24.1	75008600	75012451	mitochondrial ribosomal protein S16	Mitochondrial translation defects	Mitoribosome subunits and assembly	CGI-132|COXPD2|MRP-S16|RPMS16	Q9Y3D3	1	PMID28435121_hESCs: 1 | PMID12592411_heart_0: 1 | PMID15253431_Sum: 1 | PMID17519225_T_leukemia_cell_line_0: 1 | PMID17705834_embryonic_stem_cell_line_0: 1 | PMID23956156_INS.1Beta_cell_line__0: 1 | PMID18348319_heart_0: 1 | PMID19567276_skeletal_muscle_0: 1 | PMID19700791_liver_0: 1 | PMID24708184_Sum: 4 | PMID26450961_Sum: 14 | PMID15986334_immortalized_lymphoblastoid_cell_line_0: 1 | MS_Placen…	literature, APEX_matrix, targetP signal, yeast mito homolog++, Rickettsial homolog, mito protein domain, MS/MS+	Matrix	Mitochondrial central dogma > Translation > Mitochondrial ribosome	21.5
10	75011757	rs766669461	C	T	.	.	c.R13H	MRPS16	ENSG00000182180	ENST00000372945	411	C	0	0.990455068	0.579576791	.	.	Likely benign	not specified	1	criteria provided, single submitter	26-Aug-13	0	0.92	1.538	-0.055	1.502	0.44	2.897	0.336	-0.417	-1.673	-1.474	-0.078	2.7	150.8	75008600	75012451	mitochondrial ribosomal protein S16	Mitochondrial translation defects	Mitoribosome subunits and assembly	CGI-132|COXPD2|MRP-S16|RPMS16	Q9Y3D3	1	PMID28435121_hESCs: 1 | PMID12592411_heart_0: 1 | PMID15253431_Sum: 1 | PMID17519225_T_leukemia_cell_line_0: 1 | PMID17705834_embryonic_stem_cell_line_0: 1 | PMID23956156_INS.1Beta_cell_line__0: 1 | PMID18348319_heart_0: 1 | PMID19567276_skeletal_muscle_0: 1 | PMID19700791_liver_0: 1 | PMID24708184_Sum: 4 | PMID26450961_Sum: 14 | PMID15986334_immortalized_lymphoblastoid_cell_line_0: 1 | MS_Placen…	literature, APEX_matrix, targetP signal, yeast mito homolog++, Rickettsial homolog, mito protein domain, MS/MS+	Matrix	Mitochondrial central dogma > Translation > Mitochondrial ribosome	21.5
10	97366557	rs121434583	G	A	.	.	c.H784Y	ALDH18A1	ENSG00000059573	ENST00000371224	2385	G	35.4342	0.943746699	0.505743855	.	.	Pathogenic	Cutis laxa, autosomal recessive IIIA	1	no assertion criteria provided	1-Oct-08	1	0.94	0.336	-0.417	-1.673	-1.474	-0.078	0.26	0.83	3.097	-0.838	1.512	1.7	43.7	97365685	97416567	aldehyde dehydrogenase 18 family, member A1	Other cellular defects associated with mitochondrial dysfunction	Miscellaneous or unknown function	ADCL3|ARCL3A|GSAS|P5CS|PYCS|SPG9|SPG9A|SPG9B	P54886	1	PMID28435121_hESCs: 1 | PMID17519225_T_leukemia_cell_line_0: 1 | PMID17705834_embryonic_stem_cell_line_0: 1 | PMID23956156_INS.1Beta_cell_line__0: 1 | PMID18348319_heart_0: 1 | PMID24708184_Sum: 4 | PMID26450961_Sum: 11 | PMID12652598_neuroblastoma_cell_line_IMR.32_0: 1 | PMID15501831_Sum: 1 | PMID15598749_T_leukemia_cell_line_0: 1 | PMID15986334_immortalized_lymphoblastoid_cell_line_0: 1 | PMID1…	literature, Rickettsial homolog, mito protein domain, coexpression, MS/MS++	Matrix	Metabolism > Amino acid metabolism > Proline metabolism	14.7
10	97366562	rs774047299	T	C	.	.	c.Y782C	ALDH18A1	ENSG00000059573	ENST00000371224	2385	T	0	0.943746699	0.588823175	.	.	Pathogenic	Cutis laxa, autosomal recessive IIIA	1	no assertion criteria provided	1-Jul-14	1	0.94	0.26	0.83	3.097	-0.838	1.512	-1.343	0.465	-0.862	-1.02	-0.255	0.2	25.6	97365685	97416567	aldehyde dehydrogenase 18 family, member A1	Other cellular defects associated with mitochondrial dysfunction	Miscellaneous or unknown function	ADCL3|ARCL3A|GSAS|P5CS|PYCS|SPG9|SPG9A|SPG9B	P54886	1	PMID28435121_hESCs: 1 | PMID17519225_T_leukemia_cell_line_0: 1 | PMID17705834_embryonic_stem_cell_line_0: 1 | PMID23956156_INS.1Beta_cell_line__0: 1 | PMID18348319_heart_0: 1 | PMID24708184_Sum: 4 | PMID26450961_Sum: 11 | PMID12652598_neuroblastoma_cell_line_IMR.32_0: 1 | PMID15501831_Sum: 1 | PMID15598749_T_leukemia_cell_line_0: 1 | PMID15986334_immortalized_lymphoblastoid_cell_line_0: 1 | PMID1…	literature, Rickettsial homolog, mito protein domain, coexpression, MS/MS++	Matrix	Metabolism > Amino acid metabolism > Proline metabolism	14.7
10	97366613	rs537043237	C	T	.	.	c.R765Q	ALDH18A1	ENSG00000059573	ENST00000371224	2385	C	0	0.943746699	0.50061869	.	.	Likely pathogenic	Cutis laxa, autosomal recessive IIIA	1	criteria provided, single submitter	20-Nov-12	1	0.94	1.538	-0.055	1.502	0.44	2.897	0.931	-0.179	-3.005	-0.503	-1.853	3.3	76.7	97365685	97416567	aldehyde dehydrogenase 18 family, member A1	Other cellular defects associated with mitochondrial dysfunction	Miscellaneous or unknown function	ADCL3|ARCL3A|GSAS|P5CS|PYCS|SPG9|SPG9A|SPG9B	P54886	1	PMID28435121_hESCs: 1 | PMID17519225_T_leukemia_cell_line_0: 1 | PMID17705834_embryonic_stem_cell_line_0: 1 | PMID23956156_INS.1Beta_cell_line__0: 1 | PMID18348319_heart_0: 1 | PMID24708184_Sum: 4 | PMID26450961_Sum: 11 | PMID12652598_neuroblastoma_cell_line_IMR.32_0: 1 | PMID15501831_Sum: 1 | PMID15598749_T_leukemia_cell_line_0: 1 | PMID15986334_immortalized_lymphoblastoid_cell_line_0: 1 | PMID1…	literature, Rickettsial homolog, mito protein domain, coexpression, MS/MS++	Matrix	Metabolism > Amino acid metabolism > Proline metabolism	14.7
10	97366661	rs748925635	C	T	.	.	c.R749Q	ALDH18A1	ENSG00000059573	ENST00000371224	2385	C	0	0.943746699	0.50061869	.	.	Pathogenic	Cutis laxa, autosomal recessive IIIA|not provided	2	criteria provided, multiple submitters, no conflicts	10-Oct-18	1	0.94	1.538	-0.055	1.502	0.44	2.897	0.931	-0.179	-3.005	-0.503	-1.853	3.3	95.1	97365685	97416567	aldehyde dehydrogenase 18 family, member A1	Other cellular defects associated with mitochondrial dysfunction	Miscellaneous or unknown function	ADCL3|ARCL3A|GSAS|P5CS|PYCS|SPG9|SPG9A|SPG9B	P54886	1	PMID28435121_hESCs: 1 | PMID17519225_T_leukemia_cell_line_0: 1 | PMID17705834_embryonic_stem_cell_line_0: 1 | PMID23956156_INS.1Beta_cell_line__0: 1 | PMID18348319_heart_0: 1 | PMID24708184_Sum: 4 | PMID26450961_Sum: 11 | PMID12652598_neuroblastoma_cell_line_IMR.32_0: 1 | PMID15501831_Sum: 1 | PMID15598749_T_leukemia_cell_line_0: 1 | PMID15986334_immortalized_lymphoblastoid_cell_line_0: 1 | PMID1…	literature, Rickettsial homolog, mito protein domain, coexpression, MS/MS++	Matrix	Metabolism > Amino acid metabolism > Proline metabolism	14.7
10	97370017	rs752669339	C	G	.	.	c.D715H	ALDH18A1	ENSG00000059573	ENST00000371224	2385	C	0	0.943746699	0.528628216	.	.	Likely pathogenic	Spastic paraplegia 9b, autosomal recessive|Cutis laxa, autosomal dominant 3	2	criteria provided, single submitter	1-Jan-16	1	0.94	1.05	0.302	-3.656	-0.259	-3.242	0.336	-0.417	-1.673	-1.474	-0.078	1.1	39.4	97365685	97416567	aldehyde dehydrogenase 18 family, member A1	Other cellular defects associated with mitochondrial dysfunction	Miscellaneous or unknown function	ADCL3|ARCL3A|GSAS|P5CS|PYCS|SPG9|SPG9A|SPG9B	P54886	1	PMID28435121_hESCs: 1 | PMID17519225_T_leukemia_cell_line_0: 1 | PMID17705834_embryonic_stem_cell_line_0: 1 | PMID23956156_INS.1Beta_cell_line__0: 1 | PMID18348319_heart_0: 1 | PMID24708184_Sum: 4 | PMID26450961_Sum: 11 | PMID12652598_neuroblastoma_cell_line_IMR.32_0: 1 | PMID15501831_Sum: 1 | PMID15598749_T_leukemia_cell_line_0: 1 | PMID15986334_immortalized_lymphoblastoid_cell_line_0: 1 | PMID1…	literature, Rickettsial homolog, mito protein domain, coexpression, MS/MS++	Matrix	Metabolism > Amino acid metabolism > Proline metabolism	14.7
10	97371129	rs766264810	C	A	.	.	c.R665L	ALDH18A1	ENSG00000059573	ENST00000371224	2385	C	0	0.943746699	0.581612464	.	.	Pathogenic	Hereditary spastic paraplegia 9A	1	no assertion criteria provided	21-Aug-15	1	0.94	1.538	-0.055	1.502	0.44	2.897	-1.019	-0.987	-1.505	1.266	-0.912	0.7	101.2	97365685	97416567	aldehyde dehydrogenase 18 family, member A1	Other cellular defects associated with mitochondrial dysfunction	Miscellaneous or unknown function	ADCL3|ARCL3A|GSAS|P5CS|PYCS|SPG9|SPG9A|SPG9B	P54886	1	PMID28435121_hESCs: 1 | PMID17519225_T_leukemia_cell_line_0: 1 | PMID17705834_embryonic_stem_cell_line_0: 1 | PMID23956156_INS.1Beta_cell_line__0: 1 | PMID18348319_heart_0: 1 | PMID24708184_Sum: 4 | PMID26450961_Sum: 11 | PMID12652598_neuroblastoma_cell_line_IMR.32_0: 1 | PMID15501831_Sum: 1 | PMID15598749_T_leukemia_cell_line_0: 1 | PMID15986334_immortalized_lymphoblastoid_cell_line_0: 1 | PMID1…	literature, Rickettsial homolog, mito protein domain, coexpression, MS/MS++	Matrix	Metabolism > Amino acid metabolism > Proline metabolism	14.7
10	97373512	rs869320690	A	G	.	.	c.L637P	ALDH18A1	ENSG00000059573	ENST00000371224	2385	A	41.6898	0.943746699	0.883389724	.	.	Pathogenic	Spastic paraplegia 9b, autosomal recessive	1	no assertion criteria provided	1-Aug-15	0	0.94	-1.019	-0.987	-1.505	1.266	-0.912	0.189	2.081	-1.628	0.421	-1.392	0.9	6	97365685	97416567	aldehyde dehydrogenase 18 family, member A1	Other cellular defects associated with mitochondrial dysfunction	Miscellaneous or unknown function	ADCL3|ARCL3A|GSAS|P5CS|PYCS|SPG9|SPG9A|SPG9B	P54886	1	PMID28435121_hESCs: 1 | PMID17519225_T_leukemia_cell_line_0: 1 | PMID17705834_embryonic_stem_cell_line_0: 1 | PMID23956156_INS.1Beta_cell_line__0: 1 | PMID18348319_heart_0: 1 | PMID24708184_Sum: 4 | PMID26450961_Sum: 11 | PMID12652598_neuroblastoma_cell_line_IMR.32_0: 1 | PMID15501831_Sum: 1 | PMID15598749_T_leukemia_cell_line_0: 1 | PMID15986334_immortalized_lymphoblastoid_cell_line_0: 1 | PMID1…	literature, Rickettsial homolog, mito protein domain, coexpression, MS/MS++	Matrix	Metabolism > Amino acid metabolism > Proline metabolism	14.7
10	97373900	rs552325165	C	T	.	.	c.V542I	ALDH18A1	ENSG00000059573	ENST00000371224	2385	C	0	0.943746699	0.161188039	.	.	Likely benign	not provided	1	criteria provided, single submitter	29-Mar-18	1	0.94	-1.337	-0.279	-0.544	1.242	-1.262	-1.239	-0.547	2.131	0.393	0.816	10.9	3.8	97365685	97416567	aldehyde dehydrogenase 18 family, member A1	Other cellular defects associated with mitochondrial dysfunction	Miscellaneous or unknown function	ADCL3|ARCL3A|GSAS|P5CS|PYCS|SPG9|SPG9A|SPG9B	P54886	1	PMID28435121_hESCs: 1 | PMID17519225_T_leukemia_cell_line_0: 1 | PMID17705834_embryonic_stem_cell_line_0: 1 | PMID23956156_INS.1Beta_cell_line__0: 1 | PMID18348319_heart_0: 1 | PMID24708184_Sum: 4 | PMID26450961_Sum: 11 | PMID12652598_neuroblastoma_cell_line_IMR.32_0: 1 | PMID15501831_Sum: 1 | PMID15598749_T_leukemia_cell_line_0: 1 | PMID15986334_immortalized_lymphoblastoid_cell_line_0: 1 | PMID1…	literature, Rickettsial homolog, mito protein domain, coexpression, MS/MS++	Matrix	Metabolism > Amino acid metabolism > Proline metabolism	14.7
10	97376340	.	C	A	.	.	c.G500V	ALDH18A1	ENSG00000059573	ENST00000371224	2385	C	47.3635	0.943746699	0.590031393	.	.	Pathogenic	Cutis laxa, autosomal recessive IIIA	1	criteria provided, single submitter	17-May-18	0	0.94	-0.384	1.652	1.33	1.045	2.064	-1.337	-0.279	-0.544	1.242	-1.262	0.3	1.6	97365685	97416567	aldehyde dehydrogenase 18 family, member A1	Other cellular defects associated with mitochondrial dysfunction	Miscellaneous or unknown function	ADCL3|ARCL3A|GSAS|P5CS|PYCS|SPG9|SPG9A|SPG9B	P54886	1	PMID28435121_hESCs: 1 | PMID17519225_T_leukemia_cell_line_0: 1 | PMID17705834_embryonic_stem_cell_line_0: 1 | PMID23956156_INS.1Beta_cell_line__0: 1 | PMID18348319_heart_0: 1 | PMID24708184_Sum: 4 | PMID26450961_Sum: 11 | PMID12652598_neuroblastoma_cell_line_IMR.32_0: 1 | PMID15501831_Sum: 1 | PMID15598749_T_leukemia_cell_line_0: 1 | PMID15986334_immortalized_lymphoblastoid_cell_line_0: 1 | PMID1…	literature, Rickettsial homolog, mito protein domain, coexpression, MS/MS++	Matrix	Metabolism > Amino acid metabolism > Proline metabolism	14.7
10	97380982	rs762742204	G	A	.	.	c.R425C	ALDH18A1	ENSG00000059573	ENST00000371224	2385	G	0	0.943746699	0.681053914	.	.	Likely pathogenic	Cutis laxa, autosomal recessive IIIA	1	criteria provided, single submitter	1-Jan-19	1	0.94	1.538	-0.055	1.502	0.44	2.897	-1.343	0.465	-0.862	-1.02	-0.255	0	81.8	97365685	97416567	aldehyde dehydrogenase 18 family, member A1	Other cellular defects associated with mitochondrial dysfunction	Miscellaneous or unknown function	ADCL3|ARCL3A|GSAS|P5CS|PYCS|SPG9|SPG9A|SPG9B	P54886	1	PMID28435121_hESCs: 1 | PMID17519225_T_leukemia_cell_line_0: 1 | PMID17705834_embryonic_stem_cell_line_0: 1 | PMID23956156_INS.1Beta_cell_line__0: 1 | PMID18348319_heart_0: 1 | PMID24708184_Sum: 4 | PMID26450961_Sum: 11 | PMID12652598_neuroblastoma_cell_line_IMR.32_0: 1 | PMID15501831_Sum: 1 | PMID15598749_T_leukemia_cell_line_0: 1 | PMID15986334_immortalized_lymphoblastoid_cell_line_0: 1 | PMID1…	literature, Rickettsial homolog, mito protein domain, coexpression, MS/MS++	Matrix	Metabolism > Amino acid metabolism > Proline metabolism	14.7
10	97388162	rs2275272	G	A	.	.	c.T299I	ALDH18A1	ENSG00000059573	ENST00000371224	2385	G	0	0.537074773	0.430626828	.	.	Benign	not specified|Cutis laxa, autosomal recessive IIIA	3	criteria provided, multiple submitters, no conflicts	13-Jan-18	0	0.94	-0.032	0.326	2.213	0.908	1.313	-1.239	-0.547	2.131	0.393	0.816	1.6	96.3	97365685	97416567	aldehyde dehydrogenase 18 family, member A1	Other cellular defects associated with mitochondrial dysfunction	Miscellaneous or unknown function	ADCL3|ARCL3A|GSAS|P5CS|PYCS|SPG9|SPG9A|SPG9B	P54886	1	PMID28435121_hESCs: 1 | PMID17519225_T_leukemia_cell_line_0: 1 | PMID17705834_embryonic_stem_cell_line_0: 1 | PMID23956156_INS.1Beta_cell_line__0: 1 | PMID18348319_heart_0: 1 | PMID24708184_Sum: 4 | PMID26450961_Sum: 11 | PMID12652598_neuroblastoma_cell_line_IMR.32_0: 1 | PMID15501831_Sum: 1 | PMID15598749_T_leukemia_cell_line_0: 1 | PMID15986334_immortalized_lymphoblastoid_cell_line_0: 1 | PMID1…	literature, Rickettsial homolog, mito protein domain, coexpression, MS/MS++	Matrix	Metabolism > Amino acid metabolism > Proline metabolism	14.7
10	97392797	rs864321669	C	G	.	.	c.V243L	ALDH18A1	ENSG00000059573	ENST00000371224	2385	C	95.6386	0.537074773	0.339863687	.	.	Pathogenic	Hereditary spastic paraplegia 9A	1	no assertion criteria provided	21-Aug-15	0	0.94	-1.337	-0.279	-0.544	1.242	-1.262	-1.019	-0.987	-1.505	1.266	-0.912	3.7	8.5	97365685	97416567	aldehyde dehydrogenase 18 family, member A1	Other cellular defects associated with mitochondrial dysfunction	Miscellaneous or unknown function	ADCL3|ARCL3A|GSAS|P5CS|PYCS|SPG9|SPG9A|SPG9B	P54886	1	PMID28435121_hESCs: 1 | PMID17519225_T_leukemia_cell_line_0: 1 | PMID17705834_embryonic_stem_cell_line_0: 1 | PMID23956156_INS.1Beta_cell_line__0: 1 | PMID18348319_heart_0: 1 | PMID24708184_Sum: 4 | PMID26450961_Sum: 11 | PMID12652598_neuroblastoma_cell_line_IMR.32_0: 1 | PMID15501831_Sum: 1 | PMID15598749_T_leukemia_cell_line_0: 1 | PMID15986334_immortalized_lymphoblastoid_cell_line_0: 1 | PMID1…	literature, Rickettsial homolog, mito protein domain, coexpression, MS/MS++	Matrix	Metabolism > Amino acid metabolism > Proline metabolism	14.7
10	97396926	rs1057518541	C	T	.	.	c.C161Y	ALDH18A1	ENSG00000059573	ENST00000371224	2385	C	98.6287	0.537074773	0.941547998	.	.	Likely pathogenic	not provided	1	criteria provided, single submitter	13-Dec-16	0	0.94	-1.343	0.465	-0.862	-1.02	-0.255	0.26	0.83	3.097	-0.838	1.512	0.7	2.8	97365685	97416567	aldehyde dehydrogenase 18 family, member A1	Other cellular defects associated with mitochondrial dysfunction	Miscellaneous or unknown function	ADCL3|ARCL3A|GSAS|P5CS|PYCS|SPG9|SPG9A|SPG9B	P54886	1	PMID28435121_hESCs: 1 | PMID17519225_T_leukemia_cell_line_0: 1 | PMID17705834_embryonic_stem_cell_line_0: 1 | PMID23956156_INS.1Beta_cell_line__0: 1 | PMID18348319_heart_0: 1 | PMID24708184_Sum: 4 | PMID26450961_Sum: 11 | PMID12652598_neuroblastoma_cell_line_IMR.32_0: 1 | PMID15501831_Sum: 1 | PMID15598749_T_leukemia_cell_line_0: 1 | PMID15986334_immortalized_lymphoblastoid_cell_line_0: 1 | PMID1…	literature, Rickettsial homolog, mito protein domain, coexpression, MS/MS++	Matrix	Metabolism > Amino acid metabolism > Proline metabolism	14.7
10	97397084	rs863225045	C	A	.	.	c.R138L	ALDH18A1	ENSG00000059573	ENST00000371224	2385	C	92.6027	0.537074773	0.581612464	.	.	Pathogenic	Cutis laxa, autosomal dominant 3|Cutis laxa, autosomal recessive IIIA	2	criteria provided, single submitter	-	0	0.94	1.538	-0.055	1.502	0.44	2.897	-1.019	-0.987	-1.505	1.266	-0.912	0.7	80.3	97365685	97416567	aldehyde dehydrogenase 18 family, member A1	Other cellular defects associated with mitochondrial dysfunction	Miscellaneous or unknown function	ADCL3|ARCL3A|GSAS|P5CS|PYCS|SPG9|SPG9A|SPG9B	P54886	1	PMID28435121_hESCs: 1 | PMID17519225_T_leukemia_cell_line_0: 1 | PMID17705834_embryonic_stem_cell_line_0: 1 | PMID23956156_INS.1Beta_cell_line__0: 1 | PMID18348319_heart_0: 1 | PMID24708184_Sum: 4 | PMID26450961_Sum: 11 | PMID12652598_neuroblastoma_cell_line_IMR.32_0: 1 | PMID15501831_Sum: 1 | PMID15598749_T_leukemia_cell_line_0: 1 | PMID15986334_immortalized_lymphoblastoid_cell_line_0: 1 | PMID1…	literature, Rickettsial homolog, mito protein domain, coexpression, MS/MS++	Matrix	Metabolism > Amino acid metabolism > Proline metabolism	14.7
10	97397084	rs863225045	C	T	.	.	c.R138Q	ALDH18A1	ENSG00000059573	ENST00000371224	2385	C	92.6027	0.537074773	0.50061869	.	.	Pathogenic	Cutis laxa, autosomal dominant 3	1	no assertion criteria provided	3-Sep-15	0	0.94	1.538	-0.055	1.502	0.44	2.897	0.931	-0.179	-3.005	-0.503	-1.853	3.3	80.3	97365685	97416567	aldehyde dehydrogenase 18 family, member A1	Other cellular defects associated with mitochondrial dysfunction	Miscellaneous or unknown function	ADCL3|ARCL3A|GSAS|P5CS|PYCS|SPG9|SPG9A|SPG9B	P54886	1	PMID28435121_hESCs: 1 | PMID17519225_T_leukemia_cell_line_0: 1 | PMID17705834_embryonic_stem_cell_line_0: 1 | PMID23956156_INS.1Beta_cell_line__0: 1 | PMID18348319_heart_0: 1 | PMID24708184_Sum: 4 | PMID26450961_Sum: 11 | PMID12652598_neuroblastoma_cell_line_IMR.32_0: 1 | PMID15501831_Sum: 1 | PMID15598749_T_leukemia_cell_line_0: 1 | PMID15986334_immortalized_lymphoblastoid_cell_line_0: 1 | PMID1…	literature, Rickettsial homolog, mito protein domain, coexpression, MS/MS++	Matrix	Metabolism > Amino acid metabolism > Proline metabolism	14.7
10	97397085	rs863225044	G	A	.	.	c.R138W	ALDH18A1	ENSG00000059573	ENST00000371224	2385	G	92.6027	0.537074773	0.394057305	.	.	Pathogenic	Cutis laxa, autosomal dominant 3|not provided	3	criteria provided, multiple submitters, no conflicts	5-Sep-19	0	0.94	1.538	-0.055	1.502	0.44	2.897	-0.595	0.009	0.672	-2.128	-0.184	0.4	80.3	97365685	97416567	aldehyde dehydrogenase 18 family, member A1	Other cellular defects associated with mitochondrial dysfunction	Miscellaneous or unknown function	ADCL3|ARCL3A|GSAS|P5CS|PYCS|SPG9|SPG9A|SPG9B	P54886	1	PMID28435121_hESCs: 1 | PMID17519225_T_leukemia_cell_line_0: 1 | PMID17705834_embryonic_stem_cell_line_0: 1 | PMID23956156_INS.1Beta_cell_line__0: 1 | PMID18348319_heart_0: 1 | PMID24708184_Sum: 4 | PMID26450961_Sum: 11 | PMID12652598_neuroblastoma_cell_line_IMR.32_0: 1 | PMID15501831_Sum: 1 | PMID15598749_T_leukemia_cell_line_0: 1 | PMID15986334_immortalized_lymphoblastoid_cell_line_0: 1 | PMID1…	literature, Rickettsial homolog, mito protein domain, coexpression, MS/MS++	Matrix	Metabolism > Amino acid metabolism > Proline metabolism	14.7
10	97397138	rs863224945	A	G	.	.	c.V120A	ALDH18A1	ENSG00000059573	ENST00000371224	2385	A	86.2789	0.537074773	0.546743151	.	.	Pathogenic	Hereditary spastic paraplegia 9A|Cutis laxa, autosomal dominant 3;Hereditary spastic paraplegia 9A;Cutis laxa, autosomal recessive IIIA	2	criteria provided, single submitter	16-Jan-19	0	0.94	-1.337	-0.279	-0.544	1.242	-1.262	-0.591	-1.302	-0.733	1.57	-0.146	0.6	39.8	97365685	97416567	aldehyde dehydrogenase 18 family, member A1	Other cellular defects associated with mitochondrial dysfunction	Miscellaneous or unknown function	ADCL3|ARCL3A|GSAS|P5CS|PYCS|SPG9|SPG9A|SPG9B	P54886	1	PMID28435121_hESCs: 1 | PMID17519225_T_leukemia_cell_line_0: 1 | PMID17705834_embryonic_stem_cell_line_0: 1 | PMID23956156_INS.1Beta_cell_line__0: 1 | PMID18348319_heart_0: 1 | PMID24708184_Sum: 4 | PMID26450961_Sum: 11 | PMID12652598_neuroblastoma_cell_line_IMR.32_0: 1 | PMID15501831_Sum: 1 | PMID15598749_T_leukemia_cell_line_0: 1 | PMID15986334_immortalized_lymphoblastoid_cell_line_0: 1 | PMID1…	literature, Rickettsial homolog, mito protein domain, coexpression, MS/MS++	Matrix	Metabolism > Amino acid metabolism > Proline metabolism	14.7
10	97397165	rs786205614	T	C	.	.	c.E111G	ALDH18A1	ENSG00000059573	ENST00000371224	2385	T	88.1366	0.537074773	0.519097288	.	.	Likely pathogenic	not provided	1	no assertion criteria provided	-	0	0.94	1.357	-1.453	1.477	0.113	-0.837	-0.384	1.652	1.33	1.045	2.064	1.1	36.5	97365685	97416567	aldehyde dehydrogenase 18 family, member A1	Other cellular defects associated with mitochondrial dysfunction	Miscellaneous or unknown function	ADCL3|ARCL3A|GSAS|P5CS|PYCS|SPG9|SPG9A|SPG9B	P54886	1	PMID28435121_hESCs: 1 | PMID17519225_T_leukemia_cell_line_0: 1 | PMID17705834_embryonic_stem_cell_line_0: 1 | PMID23956156_INS.1Beta_cell_line__0: 1 | PMID18348319_heart_0: 1 | PMID24708184_Sum: 4 | PMID26450961_Sum: 11 | PMID12652598_neuroblastoma_cell_line_IMR.32_0: 1 | PMID15501831_Sum: 1 | PMID15598749_T_leukemia_cell_line_0: 1 | PMID15986334_immortalized_lymphoblastoid_cell_line_0: 1 | PMID1…	literature, Rickettsial homolog, mito protein domain, coexpression, MS/MS++	Matrix	Metabolism > Amino acid metabolism > Proline metabolism	14.7
10	101476176	rs397514662	A	G	.	.	c.S344P	COX15	ENSG00000014919	ENST00000016171	1230	A	0	1.06646769	0.597476914	.	.	Likely pathogenic	Cardioencephalomyopathy, fatal infantile, due to cytochrome c oxidase deficiency 2|not provided	2	criteria provided, single submitter	9-Mar-16	0	0.96	-0.228	1.399	-4.76	0.67	-2.647	0.189	2.081	-1.628	0.421	-1.392	2.8	31.8	101468504	101492423	cytochrome c oxidase assembly homolog 15 (yeast)	Oxidative phosphorylation deficiency	Complex IV subunits and assembly factors	CEMCOX2	Q7KZN9	1	PMID17705834_embryonic_stem_cell_line_0: 1 | PMID23956156_INS.1Beta_cell_line__0: 1 | PMID18348319_heart_0: 1 | PMID19700791_liver_0: 1 | PMID24708184_Sum: 4 | PMID26450961_Sum: 11 | PMID12865426_liver_0: 1 | PMID15598749_T_leukemia_cell_line_0: 1 | MS_Placenta_Sum: 1 | MS_Brain_Sum: 4 | MS_Liver_Sum: 3 | MS_Kidney_Sum: 1 | MS_Heart_Sum: 1 | MTS_Mean: 0.91709375 | hela_subcell_location_Mitochondr…	literature, targetP signal, yeast mito homolog++, Rickettsial homolog, mito protein domain+, coexpression++, MS/MS	MIM	OXPHOS > Complex IV > CIV assembly factors | Metabolism > Metals and cofactors > Heme synthesis and processing | OXPHOS > OXPHOS assembly factors	33.7
10	101476191	rs141830307	C	T	.	.	c.V339M	COX15	ENSG00000014919	ENST00000016171	1230	C	0	1.06646769	0.359925753	.	.	Likely benign	not specified	1	criteria provided, single submitter	1-May-17	0	0.96	-1.337	-0.279	-0.544	1.242	-1.262	-0.663	-1.524	2.219	-1.005	1.212	3.4	30.6	101468504	101492423	cytochrome c oxidase assembly homolog 15 (yeast)	Oxidative phosphorylation deficiency	Complex IV subunits and assembly factors	CEMCOX2	Q7KZN9	1	PMID17705834_embryonic_stem_cell_line_0: 1 | PMID23956156_INS.1Beta_cell_line__0: 1 | PMID18348319_heart_0: 1 | PMID19700791_liver_0: 1 | PMID24708184_Sum: 4 | PMID26450961_Sum: 11 | PMID12865426_liver_0: 1 | PMID15598749_T_leukemia_cell_line_0: 1 | MS_Placenta_Sum: 1 | MS_Brain_Sum: 4 | MS_Liver_Sum: 3 | MS_Kidney_Sum: 1 | MS_Heart_Sum: 1 | MTS_Mean: 0.91709375 | hela_subcell_location_Mitochondr…	literature, targetP signal, yeast mito homolog++, Rickettsial homolog, mito protein domain+, coexpression++, MS/MS	MIM	OXPHOS > Complex IV > CIV assembly factors | Metabolism > Metals and cofactors > Heme synthesis and processing | OXPHOS > OXPHOS assembly factors	33.7
10	101483814	rs28939711	G	A	.	.	c.R217W	COX15	ENSG00000014919	ENST00000016171	1230	G	0	1.06646769	0.394057305	.	.	Pathogenic	Cardioencephalomyopathy, fatal infantile, due to cytochrome c oxidase deficiency 2	1	no assertion criteria provided	1-Apr-11	0	0.96	1.538	-0.055	1.502	0.44	2.897	-0.595	0.009	0.672	-2.128	-0.184	0.4	112.7	101468504	101492423	cytochrome c oxidase assembly homolog 15 (yeast)	Oxidative phosphorylation deficiency	Complex IV subunits and assembly factors	CEMCOX2	Q7KZN9	1	PMID17705834_embryonic_stem_cell_line_0: 1 | PMID23956156_INS.1Beta_cell_line__0: 1 | PMID18348319_heart_0: 1 | PMID19700791_liver_0: 1 | PMID24708184_Sum: 4 | PMID26450961_Sum: 11 | PMID12865426_liver_0: 1 | PMID15598749_T_leukemia_cell_line_0: 1 | MS_Placenta_Sum: 1 | MS_Brain_Sum: 4 | MS_Liver_Sum: 3 | MS_Kidney_Sum: 1 | MS_Heart_Sum: 1 | MTS_Mean: 0.91709375 | hela_subcell_location_Mitochondr…	literature, targetP signal, yeast mito homolog++, Rickettsial homolog, mito protein domain+, coexpression++, MS/MS	MIM	OXPHOS > Complex IV > CIV assembly factors | Metabolism > Metals and cofactors > Heme synthesis and processing | OXPHOS > OXPHOS assembly factors	33.7
10	101487312	rs863223944	T	G	.	.	c.E94A	COX15	ENSG00000014919	ENST00000016171	1230	T	46.32	1.06646769	0.418148139	.	.	Likely pathogenic	not provided	1	criteria provided, single submitter	16-Feb-12	0	0.96	1.357	-1.453	1.477	0.113	-0.837	-0.591	-1.302	-0.733	1.57	-0.146	1.6	93.1	101468504	101492423	cytochrome c oxidase assembly homolog 15 (yeast)	Oxidative phosphorylation deficiency	Complex IV subunits and assembly factors	CEMCOX2	Q7KZN9	1	PMID17705834_embryonic_stem_cell_line_0: 1 | PMID23956156_INS.1Beta_cell_line__0: 1 | PMID18348319_heart_0: 1 | PMID19700791_liver_0: 1 | PMID24708184_Sum: 4 | PMID26450961_Sum: 11 | PMID12865426_liver_0: 1 | PMID15598749_T_leukemia_cell_line_0: 1 | MS_Placenta_Sum: 1 | MS_Brain_Sum: 4 | MS_Liver_Sum: 3 | MS_Kidney_Sum: 1 | MS_Heart_Sum: 1 | MTS_Mean: 0.91709375 | hela_subcell_location_Mitochondr…	literature, targetP signal, yeast mito homolog++, Rickettsial homolog, mito protein domain+, coexpression++, MS/MS	MIM	OXPHOS > Complex IV > CIV assembly factors | Metabolism > Metals and cofactors > Heme synthesis and processing | OXPHOS > OXPHOS assembly factors	33.7
10	101489427	rs863223941	T	C	.	.	c.Q52R	COX15	ENSG00000014919	ENST00000016171	1230	T	30.1314	1.06646769	0.428027931	*	-	Likely benign	not specified	1	criteria provided, single submitter	12-May-14	0	0.96	0.931	-0.179	-3.005	-0.503	-1.853	1.538	-0.055	1.502	0.44	2.897	2.4	114.2	101468504	101492423	cytochrome c oxidase assembly homolog 15 (yeast)	Oxidative phosphorylation deficiency	Complex IV subunits and assembly factors	CEMCOX2	Q7KZN9	1	PMID17705834_embryonic_stem_cell_line_0: 1 | PMID23956156_INS.1Beta_cell_line__0: 1 | PMID18348319_heart_0: 1 | PMID19700791_liver_0: 1 | PMID24708184_Sum: 4 | PMID26450961_Sum: 11 | PMID12865426_liver_0: 1 | PMID15598749_T_leukemia_cell_line_0: 1 | MS_Placenta_Sum: 1 | MS_Brain_Sum: 4 | MS_Liver_Sum: 3 | MS_Kidney_Sum: 1 | MS_Heart_Sum: 1 | MTS_Mean: 0.91709375 | hela_subcell_location_Mitochondr…	literature, targetP signal, yeast mito homolog++, Rickettsial homolog, mito protein domain+, coexpression++, MS/MS	MIM	OXPHOS > Complex IV > CIV assembly factors | Metabolism > Metals and cofactors > Heme synthesis and processing | OXPHOS > OXPHOS assembly factors	33.7
10	101489476	rs151116399	G	A	.	.	c.R36C	COX15	ENSG00000014919	ENST00000016171	1230	G	0	1.06646769	0.681053914	*	-	Likely benign	not specified	1	criteria provided, single submitter	9-Jan-15	0	0.96	1.538	-0.055	1.502	0.44	2.897	-1.343	0.465	-0.862	-1.02	-0.255	0	147.9	101468504	101492423	cytochrome c oxidase assembly homolog 15 (yeast)	Oxidative phosphorylation deficiency	Complex IV subunits and assembly factors	CEMCOX2	Q7KZN9	1	PMID17705834_embryonic_stem_cell_line_0: 1 | PMID23956156_INS.1Beta_cell_line__0: 1 | PMID18348319_heart_0: 1 | PMID19700791_liver_0: 1 | PMID24708184_Sum: 4 | PMID26450961_Sum: 11 | PMID12865426_liver_0: 1 | PMID15598749_T_leukemia_cell_line_0: 1 | MS_Placenta_Sum: 1 | MS_Brain_Sum: 4 | MS_Liver_Sum: 3 | MS_Kidney_Sum: 1 | MS_Heart_Sum: 1 | MTS_Mean: 0.91709375 | hela_subcell_location_Mitochondr…	literature, targetP signal, yeast mito homolog++, Rickettsial homolog, mito protein domain+, coexpression++, MS/MS	MIM	OXPHOS > Complex IV > CIV assembly factors | Metabolism > Metals and cofactors > Heme synthesis and processing | OXPHOS > OXPHOS assembly factors	33.7
10	101491724	rs141066870	C	G	.	.	c.R28T	COX15	ENSG00000014919	ENST00000016171	1230	C	0	1.06646769	0.775924907	*	-	Likely benign	not specified	1	criteria provided, single submitter	20-Oct-11	0	0.96	1.538	-0.055	1.502	0.44	2.897	-0.032	0.326	2.213	0.908	1.313	0.9	151.5	101468504	101492423	cytochrome c oxidase assembly homolog 15 (yeast)	Oxidative phosphorylation deficiency	Complex IV subunits and assembly factors	CEMCOX2	Q7KZN9	1	PMID17705834_embryonic_stem_cell_line_0: 1 | PMID23956156_INS.1Beta_cell_line__0: 1 | PMID18348319_heart_0: 1 | PMID19700791_liver_0: 1 | PMID24708184_Sum: 4 | PMID26450961_Sum: 11 | PMID12865426_liver_0: 1 | PMID15598749_T_leukemia_cell_line_0: 1 | MS_Placenta_Sum: 1 | MS_Brain_Sum: 4 | MS_Liver_Sum: 3 | MS_Kidney_Sum: 1 | MS_Heart_Sum: 1 | MTS_Mean: 0.91709375 | hela_subcell_location_Mitochondr…	literature, targetP signal, yeast mito homolog++, Rickettsial homolog, mito protein domain+, coexpression++, MS/MS	MIM	OXPHOS > Complex IV > CIV assembly factors | Metabolism > Metals and cofactors > Heme synthesis and processing | OXPHOS > OXPHOS assembly factors	33.7
10	102286192	.	G	C	.	.	c.C144W	NDUFB8	ENSG00000166136	ENST00000299166	558	G	14.314	0.918533925	0.672511228	.	.	Pathogenic	Mitochondrial complex 1 deficiency, nuclear type 32	1	no assertion criteria provided	13-Dec-18	0	0.89	-1.343	0.465	-0.862	-1.02	-0.255	-0.595	0.009	0.672	-2.128	-0.184	0.7	54.1	102283485	102289680	NADH dehydrogenase (ubiquinone) 1 beta subcomplex, 8, 19kDa	Oxidative phosphorylation deficiency	Complex I subunits and assembly factors	ASHI|CI-ASHI|MC1DN32	O95169	1	PMID12592411_heart_0: 1 | PMID14651853_Sum: 1 | PMID15253431_Sum: 1 | PMID23956156_INS.1Beta_cell_line__0: 1 | PMID18348319_heart_0: 1 | PMID19567276_skeletal_muscle_0: 1 | PMID19700791_liver_0: 1 | PMID24708184_Sum: 3 | PMID26450961_Sum: 14 | PMID12210211_Sum: 1 | PMID12865426_liver_0: 1 | PMID16615898_Sum: 2 | MS_Placenta_Sum: 1 | MS_Brain_Sum: 5 | MS_Skeletal_Muscle_Sum: 2 | MS_Liver_Sum: 3 | …	literature, APEX_IMS, APEX_matrix, targetP signal+, mito protein domain+, induction, coexpression++, MS/MS++	MIM	OXPHOS > Complex I > CI subunits | OXPHOS > OXPHOS subunits	31.7
10	102286817	rs1239013578	G	T	.	.	c.P76Q	NDUFB8	ENSG00000166136	ENST00000299166	558	G	0	0.918533925	0.284536398	.	.	Pathogenic	Mitochondrial complex 1 deficiency, nuclear type 32	1	no assertion criteria provided	13-Dec-18	1	0.89	0.189	2.081	-1.628	0.421	-1.392	0.931	-0.179	-3.005	-0.503	-1.853	1	26.5	102283485	102289680	NADH dehydrogenase (ubiquinone) 1 beta subcomplex, 8, 19kDa	Oxidative phosphorylation deficiency	Complex I subunits and assembly factors	ASHI|CI-ASHI|MC1DN32	O95169	1	PMID12592411_heart_0: 1 | PMID14651853_Sum: 1 | PMID15253431_Sum: 1 | PMID23956156_INS.1Beta_cell_line__0: 1 | PMID18348319_heart_0: 1 | PMID19567276_skeletal_muscle_0: 1 | PMID19700791_liver_0: 1 | PMID24708184_Sum: 3 | PMID26450961_Sum: 14 | PMID12210211_Sum: 1 | PMID12865426_liver_0: 1 | PMID16615898_Sum: 2 | MS_Placenta_Sum: 1 | MS_Brain_Sum: 5 | MS_Skeletal_Muscle_Sum: 2 | MS_Liver_Sum: 3 | …	literature, APEX_IMS, APEX_matrix, targetP signal+, mito protein domain+, induction, coexpression++, MS/MS++	MIM	OXPHOS > Complex I > CI subunits | OXPHOS > OXPHOS subunits	31.7
10	102289165	.	A	G	.	.	c.Y62H	NDUFB8	ENSG00000166136	ENST00000299166	558	A	60.2176	0.918533925	0.626087495	.	.	Pathogenic	Mitochondrial complex 1 deficiency, nuclear type 32	1	no assertion criteria provided	13-Dec-18	0	0.89	0.26	0.83	3.097	-0.838	1.512	0.336	-0.417	-1.673	-1.474	-0.078	2.9	42.1	102283485	102289680	NADH dehydrogenase (ubiquinone) 1 beta subcomplex, 8, 19kDa	Oxidative phosphorylation deficiency	Complex I subunits and assembly factors	ASHI|CI-ASHI|MC1DN32	O95169	1	PMID12592411_heart_0: 1 | PMID14651853_Sum: 1 | PMID15253431_Sum: 1 | PMID23956156_INS.1Beta_cell_line__0: 1 | PMID18348319_heart_0: 1 | PMID19567276_skeletal_muscle_0: 1 | PMID19700791_liver_0: 1 | PMID24708184_Sum: 3 | PMID26450961_Sum: 14 | PMID12210211_Sum: 1 | PMID12865426_liver_0: 1 | PMID16615898_Sum: 2 | MS_Placenta_Sum: 1 | MS_Brain_Sum: 5 | MS_Skeletal_Muscle_Sum: 2 | MS_Liver_Sum: 3 | …	literature, APEX_IMS, APEX_matrix, targetP signal+, mito protein domain+, induction, coexpression++, MS/MS++	MIM	OXPHOS > Complex I > CI subunits | OXPHOS > OXPHOS subunits	31.7
10	102748307	rs863223916	A	T	.	.	c.M114L	TWNK	ENSG00000107815	ENST00000311916	2052	A	0	0.685530753	0.290385223	.	.	Likely benign	not specified	1	criteria provided, single submitter	5-Nov-12	0	0.97	-0.663	-1.524	2.219	-1.005	1.212	-1.019	-0.987	-1.505	1.266	-0.912	3.2	73.6	102747292	102754158	chromosome 10 open reading frame 2	Disorders of mitochondrial DNA mainteNAce	Replication,mainteNAce,and transcription of mtDNA	ATXN8|C10orf2|IOSCA|MTDPS7|PEO|PEO1|PEOA3|PRLTS5|SANDO|SCA8|TWINL	Q96RR1	1	PMID23956156_INS.1Beta_cell_line__0: 1 | PMID24708184_Sum: 1 | MS_Brain_Sum: 1 | MTS_Mean: 0.64611875 | hela_subcell_location_Mitochondrion: 1 | compartments_knowledge_difference: 0.2 | Cluh_Enrichment: 1 | Comm_Mito_Ratio: 0.263 |	literature, APEX_matrix, targetP signal, induction, coexpression	Matrix	Mitochondrial central dogma > mtDNA maintaiNAce > mtDNA replication | Mitochondrial central dogma > mtDNA maintaiNAce > mtDNA nucleoid	6.6
10	102748401	rs143938897	C	T	.	.	c.A145V	TWNK	ENSG00000107815	ENST00000311916	2052	C	0	0.685530753	0.352313408	*	-	Likely benign	not specified	1	criteria provided, single submitter	27-Jun-12	0	0.97	-0.591	-1.302	-0.733	1.57	-0.146	-1.337	-0.279	-0.544	1.242	-1.262	3.7	34.2	102747292	102754158	chromosome 10 open reading frame 2	Disorders of mitochondrial DNA mainteNAce	Replication,mainteNAce,and transcription of mtDNA	ATXN8|C10orf2|IOSCA|MTDPS7|PEO|PEO1|PEOA3|PRLTS5|SANDO|SCA8|TWINL	Q96RR1	1	PMID23956156_INS.1Beta_cell_line__0: 1 | PMID24708184_Sum: 1 | MS_Brain_Sum: 1 | MTS_Mean: 0.64611875 | hela_subcell_location_Mitochondrion: 1 | compartments_knowledge_difference: 0.2 | Cluh_Enrichment: 1 | Comm_Mito_Ratio: 0.263 |	literature, APEX_matrix, targetP signal, induction, coexpression	Matrix	Mitochondrial central dogma > mtDNA maintaiNAce > mtDNA replication | Mitochondrial central dogma > mtDNA maintaiNAce > mtDNA nucleoid	6.6
10	102748541	.	C	T	.	.	c.R192C	TWNK	ENSG00000107815	ENST00000311916	2052	C	60.3576	0.685530753	0.681053914	.	.	Likely pathogenic	mitochondrial hepatopathy	1	criteria provided, single submitter	17-Jul-19	0	0.97	1.538	-0.055	1.502	0.44	2.897	-1.343	0.465	-0.862	-1.02	-0.255	0	115.5	102747292	102754158	chromosome 10 open reading frame 2	Disorders of mitochondrial DNA mainteNAce	Replication,mainteNAce,and transcription of mtDNA	ATXN8|C10orf2|IOSCA|MTDPS7|PEO|PEO1|PEOA3|PRLTS5|SANDO|SCA8|TWINL	Q96RR1	1	PMID23956156_INS.1Beta_cell_line__0: 1 | PMID24708184_Sum: 1 | MS_Brain_Sum: 1 | MTS_Mean: 0.64611875 | hela_subcell_location_Mitochondrion: 1 | compartments_knowledge_difference: 0.2 | Cluh_Enrichment: 1 | Comm_Mito_Ratio: 0.263 |	literature, APEX_matrix, targetP signal, induction, coexpression	Matrix	Mitochondrial central dogma > mtDNA maintaiNAce > mtDNA replication | Mitochondrial central dogma > mtDNA maintaiNAce > mtDNA nucleoid	6.6
10	102748841	.	C	A	.	.	c.P292T	TWNK	ENSG00000107815	ENST00000311916	2052	C	0	0.685530753	0.468315642	.	.	Pathogenic	Perrault syndrome 5	1	no assertion criteria provided	-	0	0.97	0.189	2.081	-1.628	0.421	-1.392	-0.032	0.326	2.213	0.908	1.313	1.1	74.9	102747292	102754158	chromosome 10 open reading frame 2	Disorders of mitochondrial DNA mainteNAce	Replication,mainteNAce,and transcription of mtDNA	ATXN8|C10orf2|IOSCA|MTDPS7|PEO|PEO1|PEOA3|PRLTS5|SANDO|SCA8|TWINL	Q96RR1	1	PMID23956156_INS.1Beta_cell_line__0: 1 | PMID24708184_Sum: 1 | MS_Brain_Sum: 1 | MTS_Mean: 0.64611875 | hela_subcell_location_Mitochondrion: 1 | compartments_knowledge_difference: 0.2 | Cluh_Enrichment: 1 | Comm_Mito_Ratio: 0.263 |	literature, APEX_matrix, targetP signal, induction, coexpression	Matrix	Mitochondrial central dogma > mtDNA maintaiNAce > mtDNA replication | Mitochondrial central dogma > mtDNA maintaiNAce > mtDNA nucleoid	6.6
10	102748871	rs374997012	C	T	.	.	c.R302W	TWNK	ENSG00000107815	ENST00000311916	2052	C	0	0.685530753	0.394057305	.	.	Likely pathogenic	Infantile onset spinocerebellar ataxia	1	no assertion criteria provided	20-Mar-16	1	0.97	1.538	-0.055	1.502	0.44	2.897	-0.595	0.009	0.672	-2.128	-0.184	0.4	97.6	102747292	102754158	chromosome 10 open reading frame 2	Disorders of mitochondrial DNA mainteNAce	Replication,mainteNAce,and transcription of mtDNA	ATXN8|C10orf2|IOSCA|MTDPS7|PEO|PEO1|PEOA3|PRLTS5|SANDO|SCA8|TWINL	Q96RR1	1	PMID23956156_INS.1Beta_cell_line__0: 1 | PMID24708184_Sum: 1 | MS_Brain_Sum: 1 | MTS_Mean: 0.64611875 | hela_subcell_location_Mitochondrion: 1 | compartments_knowledge_difference: 0.2 | Cluh_Enrichment: 1 | Comm_Mito_Ratio: 0.263 |	literature, APEX_matrix, targetP signal, induction, coexpression	Matrix	Mitochondrial central dogma > mtDNA maintaiNAce > mtDNA replication | Mitochondrial central dogma > mtDNA maintaiNAce > mtDNA nucleoid	6.6
10	102748875	rs137852956	G	A	.	.	c.R303Q	TWNK	ENSG00000107815	ENST00000311916	2052	G	0	0.685530753	0.50061869	.	.	Pathogenic	Autosomal dominant progressive external ophthalmoplegia with mitochondrial DNA deletions 3	1	no assertion criteria provided	1-May-09	1	0.97	1.538	-0.055	1.502	0.44	2.897	0.931	-0.179	-3.005	-0.503	-1.853	3.3	32.7	102747292	102754158	chromosome 10 open reading frame 2	Disorders of mitochondrial DNA mainteNAce	Replication,mainteNAce,and transcription of mtDNA	ATXN8|C10orf2|IOSCA|MTDPS7|PEO|PEO1|PEOA3|PRLTS5|SANDO|SCA8|TWINL	Q96RR1	1	PMID23956156_INS.1Beta_cell_line__0: 1 | PMID24708184_Sum: 1 | MS_Brain_Sum: 1 | MTS_Mean: 0.64611875 | hela_subcell_location_Mitochondrion: 1 | compartments_knowledge_difference: 0.2 | Cluh_Enrichment: 1 | Comm_Mito_Ratio: 0.263 |	literature, APEX_matrix, targetP signal, induction, coexpression	Matrix	Mitochondrial central dogma > mtDNA maintaiNAce > mtDNA replication | Mitochondrial central dogma > mtDNA maintaiNAce > mtDNA nucleoid	6.6
10	102748911	rs111033575	G	T	.	.	c.W315L	TWNK	ENSG00000107815	ENST00000311916	2052	G	66.6161	0.685530753	1	.	.	Pathogenic	Autosomal dominant progressive external ophthalmoplegia with mitochondrial DNA deletions 3	1	no assertion criteria provided	1-Jul-01	0	0.97	-0.595	0.009	0.672	-2.128	-0.184	-1.019	-0.987	-1.505	1.266	-0.912	0.2	51.5	102747292	102754158	chromosome 10 open reading frame 2	Disorders of mitochondrial DNA mainteNAce	Replication,mainteNAce,and transcription of mtDNA	ATXN8|C10orf2|IOSCA|MTDPS7|PEO|PEO1|PEOA3|PRLTS5|SANDO|SCA8|TWINL	Q96RR1	1	PMID23956156_INS.1Beta_cell_line__0: 1 | PMID24708184_Sum: 1 | MS_Brain_Sum: 1 | MTS_Mean: 0.64611875 | hela_subcell_location_Mitochondrion: 1 | compartments_knowledge_difference: 0.2 | Cluh_Enrichment: 1 | Comm_Mito_Ratio: 0.263 |	literature, APEX_matrix, targetP signal, induction, coexpression	Matrix	Mitochondrial central dogma > mtDNA maintaiNAce > mtDNA replication | Mitochondrial central dogma > mtDNA maintaiNAce > mtDNA nucleoid	6.6
10	102748919	rs80356542	G	A	.	.	c.A318T	TWNK	ENSG00000107815	ENST00000311916	2052	G	0	0.685530753	0.324795944	.	.	Pathogenic	Infantile onset spinocerebellar ataxia	2	no assertion criteria provided	22-Jul-10	0	0.97	-0.591	-1.302	-0.733	1.57	-0.146	-0.032	0.326	2.213	0.908	1.313	3.1	1.2	102747292	102754158	chromosome 10 open reading frame 2	Disorders of mitochondrial DNA mainteNAce	Replication,mainteNAce,and transcription of mtDNA	ATXN8|C10orf2|IOSCA|MTDPS7|PEO|PEO1|PEOA3|PRLTS5|SANDO|SCA8|TWINL	Q96RR1	1	PMID23956156_INS.1Beta_cell_line__0: 1 | PMID24708184_Sum: 1 | MS_Brain_Sum: 1 | MTS_Mean: 0.64611875 | hela_subcell_location_Mitochondrion: 1 | compartments_knowledge_difference: 0.2 | Cluh_Enrichment: 1 | Comm_Mito_Ratio: 0.263 |	literature, APEX_matrix, targetP signal, induction, coexpression	Matrix	Mitochondrial central dogma > mtDNA maintaiNAce > mtDNA replication | Mitochondrial central dogma > mtDNA maintaiNAce > mtDNA nucleoid	6.6
10	102748922	rs80356543	A	G	.	.	c.K319E	TWNK	ENSG00000107815	ENST00000311916	2052	A	24.8029	0.685530753	0.711375419	.	.	Pathogenic	Autosomal dominant progressive external ophthalmoplegia with mitochondrial DNA deletions 3|Sensory ataxic neuropathy-dysarthria-ophthalmoparesis syndrome	2	no assertion criteria provided	22-Jul-10	0	0.97	1.831	-0.561	0.533	-0.277	1.648	1.357	-1.453	1.477	0.113	-0.837	4	78.1	102747292	102754158	chromosome 10 open reading frame 2	Disorders of mitochondrial DNA mainteNAce	Replication,mainteNAce,and transcription of mtDNA	ATXN8|C10orf2|IOSCA|MTDPS7|PEO|PEO1|PEOA3|PRLTS5|SANDO|SCA8|TWINL	Q96RR1	1	PMID23956156_INS.1Beta_cell_line__0: 1 | PMID24708184_Sum: 1 | MS_Brain_Sum: 1 | MTS_Mean: 0.64611875 | hela_subcell_location_Mitochondrion: 1 | compartments_knowledge_difference: 0.2 | Cluh_Enrichment: 1 | Comm_Mito_Ratio: 0.263 |	literature, APEX_matrix, targetP signal, induction, coexpression	Matrix	Mitochondrial central dogma > mtDNA maintaiNAce > mtDNA replication | Mitochondrial central dogma > mtDNA maintaiNAce > mtDNA nucleoid	6.6
10	102748968	rs28937887	G	A	.	.	c.R334Q	TWNK	ENSG00000107815	ENST00000311916	2052	G	50.9127	0.685530753	0.50061869	.	.	Pathogenic	Progressive external ophthalmoplegia with mitochondrial DNA deletions, digenic|Mitochondrial diseases|not provided	3	criteria provided, single submitter	1-Aug-16	0	0.97	1.538	-0.055	1.502	0.44	2.897	0.931	-0.179	-3.005	-0.503	-1.853	3.3	77.9	102747292	102754158	chromosome 10 open reading frame 2	Disorders of mitochondrial DNA mainteNAce	Replication,mainteNAce,and transcription of mtDNA	ATXN8|C10orf2|IOSCA|MTDPS7|PEO|PEO1|PEOA3|PRLTS5|SANDO|SCA8|TWINL	Q96RR1	1	PMID23956156_INS.1Beta_cell_line__0: 1 | PMID24708184_Sum: 1 | MS_Brain_Sum: 1 | MTS_Mean: 0.64611875 | hela_subcell_location_Mitochondrion: 1 | compartments_knowledge_difference: 0.2 | Cluh_Enrichment: 1 | Comm_Mito_Ratio: 0.263 |	literature, APEX_matrix, targetP signal, induction, coexpression	Matrix	Mitochondrial central dogma > mtDNA maintaiNAce > mtDNA replication | Mitochondrial central dogma > mtDNA maintaiNAce > mtDNA nucleoid	6.6
10	102748988	rs566579080	C	T	.	.	c.R341C	TWNK	ENSG00000107815	ENST00000311916	2052	C	0	0.685530753	0.681053914	.	.	Likely benign	not specified	1	criteria provided, single submitter	19-Mar-14	0	0.97	1.538	-0.055	1.502	0.44	2.897	-1.343	0.465	-0.862	-1.02	-0.255	0	79.1	102747292	102754158	chromosome 10 open reading frame 2	Disorders of mitochondrial DNA mainteNAce	Replication,mainteNAce,and transcription of mtDNA	ATXN8|C10orf2|IOSCA|MTDPS7|PEO|PEO1|PEOA3|PRLTS5|SANDO|SCA8|TWINL	Q96RR1	1	PMID23956156_INS.1Beta_cell_line__0: 1 | PMID24708184_Sum: 1 | MS_Brain_Sum: 1 | MTS_Mean: 0.64611875 | hela_subcell_location_Mitochondrion: 1 | compartments_knowledge_difference: 0.2 | Cluh_Enrichment: 1 | Comm_Mito_Ratio: 0.263 |	literature, APEX_matrix, targetP signal, induction, coexpression	Matrix	Mitochondrial central dogma > mtDNA maintaiNAce > mtDNA replication | Mitochondrial central dogma > mtDNA maintaiNAce > mtDNA nucleoid	6.6
10	102749000	.	G	T	.	.	c.A345S	TWNK	ENSG00000107815	ENST00000311916	2052	G	78.5232	0.685530753	0.268602286	.	.	Likely pathogenic	not provided	1	criteria provided, single submitter	3-Jun-16	0	0.97	-0.591	-1.302	-0.733	1.57	-0.146	-0.228	1.399	-4.76	0.67	-2.647	5.1	9.8	102747292	102754158	chromosome 10 open reading frame 2	Disorders of mitochondrial DNA mainteNAce	Replication,mainteNAce,and transcription of mtDNA	ATXN8|C10orf2|IOSCA|MTDPS7|PEO|PEO1|PEOA3|PRLTS5|SANDO|SCA8|TWINL	Q96RR1	1	PMID23956156_INS.1Beta_cell_line__0: 1 | PMID24708184_Sum: 1 | MS_Brain_Sum: 1 | MTS_Mean: 0.64611875 | hela_subcell_location_Mitochondrion: 1 | compartments_knowledge_difference: 0.2 | Cluh_Enrichment: 1 | Comm_Mito_Ratio: 0.263 |	literature, APEX_matrix, targetP signal, induction, coexpression	Matrix	Mitochondrial central dogma > mtDNA maintaiNAce > mtDNA replication | Mitochondrial central dogma > mtDNA maintaiNAce > mtDNA nucleoid	6.6
10	102749028	rs111033576	G	C	.	.	c.R354P	TWNK	ENSG00000107815	ENST00000311916	2052	G	46.32	0.685530753	0.749882719	.	.	Pathogenic	Autosomal dominant progressive external ophthalmoplegia with mitochondrial DNA deletions 3	1	no assertion criteria provided	1-Jul-01	0	0.97	1.538	-0.055	1.502	0.44	2.897	0.189	2.081	-1.628	0.421	-1.392	0.9	123.9	102747292	102754158	chromosome 10 open reading frame 2	Disorders of mitochondrial DNA mainteNAce	Replication,mainteNAce,and transcription of mtDNA	ATXN8|C10orf2|IOSCA|MTDPS7|PEO|PEO1|PEOA3|PRLTS5|SANDO|SCA8|TWINL	Q96RR1	1	PMID23956156_INS.1Beta_cell_line__0: 1 | PMID24708184_Sum: 1 | MS_Brain_Sum: 1 | MTS_Mean: 0.64611875 | hela_subcell_location_Mitochondrion: 1 | compartments_knowledge_difference: 0.2 | Cluh_Enrichment: 1 | Comm_Mito_Ratio: 0.263 |	literature, APEX_matrix, targetP signal, induction, coexpression	Matrix	Mitochondrial central dogma > mtDNA maintaiNAce > mtDNA replication | Mitochondrial central dogma > mtDNA maintaiNAce > mtDNA nucleoid	6.6
10	102749042	rs111033573	G	A	.	.	c.A359T	TWNK	ENSG00000107815	ENST00000311916	2052	G	3.01972	0.685530753	0.324795944	.	.	Pathogenic	Autosomal dominant progressive external ophthalmoplegia with mitochondrial DNA deletions 3|Mitochondrial diseases	2	no assertion criteria provided	7-Apr-17	0	0.97	-0.591	-1.302	-0.733	1.57	-0.146	-0.032	0.326	2.213	0.908	1.313	3.1	6.6	102747292	102754158	chromosome 10 open reading frame 2	Disorders of mitochondrial DNA mainteNAce	Replication,mainteNAce,and transcription of mtDNA	ATXN8|C10orf2|IOSCA|MTDPS7|PEO|PEO1|PEOA3|PRLTS5|SANDO|SCA8|TWINL	Q96RR1	1	PMID23956156_INS.1Beta_cell_line__0: 1 | PMID24708184_Sum: 1 | MS_Brain_Sum: 1 | MTS_Mean: 0.64611875 | hela_subcell_location_Mitochondrion: 1 | compartments_knowledge_difference: 0.2 | Cluh_Enrichment: 1 | Comm_Mito_Ratio: 0.263 |	literature, APEX_matrix, targetP signal, induction, coexpression	Matrix	Mitochondrial central dogma > mtDNA maintaiNAce > mtDNA replication | Mitochondrial central dogma > mtDNA maintaiNAce > mtDNA nucleoid	6.6
10	102749069	rs17113613	G	A	.	.	c.V368I	TWNK	ENSG00000107815	ENST00000311916	2052	G	0	0.685530753	0.161188039	.	.	Benign	not specified|Autosomal dominant progressive external ophthalmoplegia with mitochondrial DNA deletions 3|not provided|Infantile onset spinocerebellar ataxia|Autosomal recessive cerebellar ataxia|Sensory ataxic neuropathy-dysarthria-ophthalmoparesis syndrome	7	criteria provided, multiple submitters, no conflicts	27-Mar-19	0	0.97	-1.337	-0.279	-0.544	1.242	-1.262	-1.239	-0.547	2.131	0.393	0.816	10.9	21.7	102747292	102754158	chromosome 10 open reading frame 2	Disorders of mitochondrial DNA mainteNAce	Replication,mainteNAce,and transcription of mtDNA	ATXN8|C10orf2|IOSCA|MTDPS7|PEO|PEO1|PEOA3|PRLTS5|SANDO|SCA8|TWINL	Q96RR1	1	PMID23956156_INS.1Beta_cell_line__0: 1 | PMID24708184_Sum: 1 | MS_Brain_Sum: 1 | MTS_Mean: 0.64611875 | hela_subcell_location_Mitochondrion: 1 | compartments_knowledge_difference: 0.2 | Cluh_Enrichment: 1 | Comm_Mito_Ratio: 0.263 |	literature, APEX_matrix, targetP signal, induction, coexpression	Matrix	Mitochondrial central dogma > mtDNA maintaiNAce > mtDNA replication | Mitochondrial central dogma > mtDNA maintaiNAce > mtDNA nucleoid	6.6
10	102749073	rs111033579	C	A	.	.	c.S369Y	TWNK	ENSG00000107815	ENST00000311916	2052	C	0	0.685530753	0.617163766	.	.	Pathogenic	Autosomal dominant progressive external ophthalmoplegia with mitochondrial DNA deletions 3	1	no assertion criteria provided	15-Sep-02	0	0.97	-0.228	1.399	-4.76	0.67	-2.647	0.26	0.83	3.097	-0.838	1.512	0.6	19.7	102747292	102754158	chromosome 10 open reading frame 2	Disorders of mitochondrial DNA mainteNAce	Replication,mainteNAce,and transcription of mtDNA	ATXN8|C10orf2|IOSCA|MTDPS7|PEO|PEO1|PEOA3|PRLTS5|SANDO|SCA8|TWINL	Q96RR1	1	PMID23956156_INS.1Beta_cell_line__0: 1 | PMID24708184_Sum: 1 | MS_Brain_Sum: 1 | MTS_Mean: 0.64611875 | hela_subcell_location_Mitochondrion: 1 | compartments_knowledge_difference: 0.2 | Cluh_Enrichment: 1 | Comm_Mito_Ratio: 0.263 |	literature, APEX_matrix, targetP signal, induction, coexpression	Matrix	Mitochondrial central dogma > mtDNA maintaiNAce > mtDNA replication | Mitochondrial central dogma > mtDNA maintaiNAce > mtDNA nucleoid	6.6
10	102749077	rs863223920	C	G	.	.	c.F370L	TWNK	ENSG00000107815	ENST00000311916	2052	C	17.6772	0.685530753	0.513975788	.	.	Pathogenic	not provided	1	criteria provided, single submitter	5-May-14	0	0.97	-1.006	-0.59	1.891	-0.397	0.412	-1.019	-0.987	-1.505	1.266	-0.912	2.8	6.4	102747292	102754158	chromosome 10 open reading frame 2	Disorders of mitochondrial DNA mainteNAce	Replication,mainteNAce,and transcription of mtDNA	ATXN8|C10orf2|IOSCA|MTDPS7|PEO|PEO1|PEOA3|PRLTS5|SANDO|SCA8|TWINL	Q96RR1	1	PMID23956156_INS.1Beta_cell_line__0: 1 | PMID24708184_Sum: 1 | MS_Brain_Sum: 1 | MTS_Mean: 0.64611875 | hela_subcell_location_Mitochondrion: 1 | compartments_knowledge_difference: 0.2 | Cluh_Enrichment: 1 | Comm_Mito_Ratio: 0.263 |	literature, APEX_matrix, targetP signal, induction, coexpression	Matrix	Mitochondrial central dogma > mtDNA maintaiNAce > mtDNA replication | Mitochondrial central dogma > mtDNA maintaiNAce > mtDNA nucleoid	6.6
10	102749087	rs267606682	C	T	.	.	c.R374W	TWNK	ENSG00000107815	ENST00000311916	2052	C	0	0.685530753	0.394057305	.	.	Likely pathogenic	Autosomal dominant progressive external ophthalmoplegia with mitochondrial DNA deletions 3|not provided	2	criteria provided, single submitter	31-Jan-18	0	0.97	1.538	-0.055	1.502	0.44	2.897	-0.595	0.009	0.672	-2.128	-0.184	0.4	41.2	102747292	102754158	chromosome 10 open reading frame 2	Disorders of mitochondrial DNA mainteNAce	Replication,mainteNAce,and transcription of mtDNA	ATXN8|C10orf2|IOSCA|MTDPS7|PEO|PEO1|PEOA3|PRLTS5|SANDO|SCA8|TWINL	Q96RR1	1	PMID23956156_INS.1Beta_cell_line__0: 1 | PMID24708184_Sum: 1 | MS_Brain_Sum: 1 | MTS_Mean: 0.64611875 | hela_subcell_location_Mitochondrion: 1 | compartments_knowledge_difference: 0.2 | Cluh_Enrichment: 1 | Comm_Mito_Ratio: 0.263 |	literature, APEX_matrix, targetP signal, induction, coexpression	Matrix	Mitochondrial central dogma > mtDNA maintaiNAce > mtDNA replication | Mitochondrial central dogma > mtDNA maintaiNAce > mtDNA nucleoid	6.6
10	102749088	.	G	A	.	.	c.R374Q	TWNK	ENSG00000107815	ENST00000311916	2052	G	94.8083	0.685530753	0.50061869	.	.	Pathogenic/Likely pathogenic	Mitochondrial diseases|not provided|8 conditions	3	criteria provided, multiple submitters, no conflicts	1-Jan-17	0	0.97	1.538	-0.055	1.502	0.44	2.897	0.931	-0.179	-3.005	-0.503	-1.853	3.3	41.2	102747292	102754158	chromosome 10 open reading frame 2	Disorders of mitochondrial DNA mainteNAce	Replication,mainteNAce,and transcription of mtDNA	ATXN8|C10orf2|IOSCA|MTDPS7|PEO|PEO1|PEOA3|PRLTS5|SANDO|SCA8|TWINL	Q96RR1	1	PMID23956156_INS.1Beta_cell_line__0: 1 | PMID24708184_Sum: 1 | MS_Brain_Sum: 1 | MTS_Mean: 0.64611875 | hela_subcell_location_Mitochondrion: 1 | compartments_knowledge_difference: 0.2 | Cluh_Enrichment: 1 | Comm_Mito_Ratio: 0.263 |	literature, APEX_matrix, targetP signal, induction, coexpression	Matrix	Mitochondrial central dogma > mtDNA maintaiNAce > mtDNA replication | Mitochondrial central dogma > mtDNA maintaiNAce > mtDNA nucleoid	6.6
10	102749109	rs111033577	T	C	.	.	c.L381P	TWNK	ENSG00000107815	ENST00000311916	2052	T	94.8083	0.685530753	0.883389724	.	.	Pathogenic	Autosomal dominant progressive external ophthalmoplegia with mitochondrial DNA deletions 3|Mitochondrial diseases	2	no assertion criteria provided	7-Apr-17	0	0.97	-1.019	-0.987	-1.505	1.266	-0.912	0.189	2.081	-1.628	0.421	-1.392	0.9	16.2	102747292	102754158	chromosome 10 open reading frame 2	Disorders of mitochondrial DNA mainteNAce	Replication,mainteNAce,and transcription of mtDNA	ATXN8|C10orf2|IOSCA|MTDPS7|PEO|PEO1|PEOA3|PRLTS5|SANDO|SCA8|TWINL	Q96RR1	1	PMID23956156_INS.1Beta_cell_line__0: 1 | PMID24708184_Sum: 1 | MS_Brain_Sum: 1 | MTS_Mean: 0.64611875 | hela_subcell_location_Mitochondrion: 1 | compartments_knowledge_difference: 0.2 | Cluh_Enrichment: 1 | Comm_Mito_Ratio: 0.263 |	literature, APEX_matrix, targetP signal, induction, coexpression	Matrix	Mitochondrial central dogma > mtDNA maintaiNAce > mtDNA replication | Mitochondrial central dogma > mtDNA maintaiNAce > mtDNA nucleoid	6.6
10	102749139	rs556445621	G	A	.	.	c.R391H	TWNK	ENSG00000107815	ENST00000311916	2052	G	0	0.685530753	0.579576791	.	.	Likely benign	Perrault syndrome 5|Infantile onset spinocerebellar ataxia|Autosomal dominant progressive external ophthalmoplegia with mitochondrial DNA deletions 3|Autosomal recessive cerebellar ataxia|Sensory ataxic neuropathy-dysarthria-ophthalmoparesis syndrome	2	criteria provided, single submitter	27-Apr-17	1	0.97	1.538	-0.055	1.502	0.44	2.897	0.336	-0.417	-1.673	-1.474	-0.078	2.7	105.8	102747292	102754158	chromosome 10 open reading frame 2	Disorders of mitochondrial DNA mainteNAce	Replication,mainteNAce,and transcription of mtDNA	ATXN8|C10orf2|IOSCA|MTDPS7|PEO|PEO1|PEOA3|PRLTS5|SANDO|SCA8|TWINL	Q96RR1	1	PMID23956156_INS.1Beta_cell_line__0: 1 | PMID24708184_Sum: 1 | MS_Brain_Sum: 1 | MTS_Mean: 0.64611875 | hela_subcell_location_Mitochondrion: 1 | compartments_knowledge_difference: 0.2 | Cluh_Enrichment: 1 | Comm_Mito_Ratio: 0.263 |	literature, APEX_matrix, targetP signal, induction, coexpression	Matrix	Mitochondrial central dogma > mtDNA maintaiNAce > mtDNA replication | Mitochondrial central dogma > mtDNA maintaiNAce > mtDNA nucleoid	6.6
10	102749150	rs1440229445	T	C	.	.	c.F395L	TWNK	ENSG00000107815	ENST00000311916	2052	T	0	0.685530753	0.513975788	.	.	Likely pathogenic	not provided	1	criteria provided, single submitter	21-Apr-16	0	0.97	-1.006	-0.59	1.891	-0.397	0.412	-1.019	-0.987	-1.505	1.266	-0.912	2.8	12	102747292	102754158	chromosome 10 open reading frame 2	Disorders of mitochondrial DNA mainteNAce	Replication,mainteNAce,and transcription of mtDNA	ATXN8|C10orf2|IOSCA|MTDPS7|PEO|PEO1|PEOA3|PRLTS5|SANDO|SCA8|TWINL	Q96RR1	1	PMID23956156_INS.1Beta_cell_line__0: 1 | PMID24708184_Sum: 1 | MS_Brain_Sum: 1 | MTS_Mean: 0.64611875 | hela_subcell_location_Mitochondrion: 1 | compartments_knowledge_difference: 0.2 | Cluh_Enrichment: 1 | Comm_Mito_Ratio: 0.263 |	literature, APEX_matrix, targetP signal, induction, coexpression	Matrix	Mitochondrial central dogma > mtDNA maintaiNAce > mtDNA replication | Mitochondrial central dogma > mtDNA maintaiNAce > mtDNA nucleoid	6.6
10	102749166	.	G	T	.	.	c.R400L	TWNK	ENSG00000107815	ENST00000311916	2052	G	0	0.685530753	0.581612464	.	.	Likely pathogenic	Infantile onset spinocerebellar ataxia	1	criteria provided, single submitter	17-Jul-19	1	0.97	1.538	-0.055	1.502	0.44	2.897	-1.019	-0.987	-1.505	1.266	-0.912	0.7	99.8	102747292	102754158	chromosome 10 open reading frame 2	Disorders of mitochondrial DNA mainteNAce	Replication,mainteNAce,and transcription of mtDNA	ATXN8|C10orf2|IOSCA|MTDPS7|PEO|PEO1|PEOA3|PRLTS5|SANDO|SCA8|TWINL	Q96RR1	1	PMID23956156_INS.1Beta_cell_line__0: 1 | PMID24708184_Sum: 1 | MS_Brain_Sum: 1 | MTS_Mean: 0.64611875 | hela_subcell_location_Mitochondrion: 1 | compartments_knowledge_difference: 0.2 | Cluh_Enrichment: 1 | Comm_Mito_Ratio: 0.263 |	literature, APEX_matrix, targetP signal, induction, coexpression	Matrix	Mitochondrial central dogma > mtDNA maintaiNAce > mtDNA replication | Mitochondrial central dogma > mtDNA maintaiNAce > mtDNA nucleoid	6.6
10	102749196	rs749345054	T	G	.	.	c.L410R	TWNK	ENSG00000107815	ENST00000311916	2052	T	0	0.685530753	0.7677277	.	.	Likely pathogenic	not provided	1	criteria provided, single submitter	17-Jul-12	0	0.97	-1.019	-0.987	-1.505	1.266	-0.912	1.538	-0.055	1.502	0.44	2.897	1	4.1	102747292	102754158	chromosome 10 open reading frame 2	Disorders of mitochondrial DNA mainteNAce	Replication,mainteNAce,and transcription of mtDNA	ATXN8|C10orf2|IOSCA|MTDPS7|PEO|PEO1|PEOA3|PRLTS5|SANDO|SCA8|TWINL	Q96RR1	1	PMID23956156_INS.1Beta_cell_line__0: 1 | PMID24708184_Sum: 1 | MS_Brain_Sum: 1 | MTS_Mean: 0.64611875 | hela_subcell_location_Mitochondrion: 1 | compartments_knowledge_difference: 0.2 | Cluh_Enrichment: 1 | Comm_Mito_Ratio: 0.263 |	literature, APEX_matrix, targetP signal, induction, coexpression	Matrix	Mitochondrial central dogma > mtDNA maintaiNAce > mtDNA replication | Mitochondrial central dogma > mtDNA maintaiNAce > mtDNA nucleoid	6.6
10	102749199	rs1451037596	C	T	.	.	c.T411M	TWNK	ENSG00000107815	ENST00000311916	2052	C	26.1436	0.685530753	0.393608067	.	.	Likely pathogenic	mitochondrial hepatopathy	1	criteria provided, single submitter	17-Jul-19	0	0.97	-0.032	0.326	2.213	0.908	1.313	-0.663	-1.524	2.219	-1.005	1.212	1.7	3.1	102747292	102754158	chromosome 10 open reading frame 2	Disorders of mitochondrial DNA mainteNAce	Replication,mainteNAce,and transcription of mtDNA	ATXN8|C10orf2|IOSCA|MTDPS7|PEO|PEO1|PEOA3|PRLTS5|SANDO|SCA8|TWINL	Q96RR1	1	PMID23956156_INS.1Beta_cell_line__0: 1 | PMID24708184_Sum: 1 | MS_Brain_Sum: 1 | MTS_Mean: 0.64611875 | hela_subcell_location_Mitochondrion: 1 | compartments_knowledge_difference: 0.2 | Cluh_Enrichment: 1 | Comm_Mito_Ratio: 0.263 |	literature, APEX_matrix, targetP signal, induction, coexpression	Matrix	Mitochondrial central dogma > mtDNA maintaiNAce > mtDNA replication | Mitochondrial central dogma > mtDNA maintaiNAce > mtDNA nucleoid	6.6
10	102749429	.	C	G	.	.	c.F424L	TWNK	ENSG00000107815	ENST00000311916	2052	C	85.1011	0.685530753	0.513975788	.	.	Likely pathogenic	mitochondrial hepatopathy	1	criteria provided, single submitter	17-Jul-19	0	0.97	-1.006	-0.59	1.891	-0.397	0.412	-1.019	-0.987	-1.505	1.266	-0.912	2.8	3.2	102747292	102754158	chromosome 10 open reading frame 2	Disorders of mitochondrial DNA mainteNAce	Replication,mainteNAce,and transcription of mtDNA	ATXN8|C10orf2|IOSCA|MTDPS7|PEO|PEO1|PEOA3|PRLTS5|SANDO|SCA8|TWINL	Q96RR1	1	PMID23956156_INS.1Beta_cell_line__0: 1 | PMID24708184_Sum: 1 | MS_Brain_Sum: 1 | MTS_Mean: 0.64611875 | hela_subcell_location_Mitochondrion: 1 | compartments_knowledge_difference: 0.2 | Cluh_Enrichment: 1 | Comm_Mito_Ratio: 0.263 |	literature, APEX_matrix, targetP signal, induction, coexpression	Matrix	Mitochondrial central dogma > mtDNA maintaiNAce > mtDNA replication | Mitochondrial central dogma > mtDNA maintaiNAce > mtDNA nucleoid	6.6
10	102749471	.	C	G	.	.	c.N438K	TWNK	ENSG00000107815	ENST00000311916	2052	C	66.6161	0.685530753	0.499112247	.	.	Likely pathogenic	Infantile onset spinocerebellar ataxia	1	criteria provided, single submitter	17-Jul-19	0	0.97	0.945	0.828	1.299	-0.169	0.933	1.831	-0.561	0.533	-0.277	1.648	2.3	33.6	102747292	102754158	chromosome 10 open reading frame 2	Disorders of mitochondrial DNA mainteNAce	Replication,mainteNAce,and transcription of mtDNA	ATXN8|C10orf2|IOSCA|MTDPS7|PEO|PEO1|PEOA3|PRLTS5|SANDO|SCA8|TWINL	Q96RR1	1	PMID23956156_INS.1Beta_cell_line__0: 1 | PMID24708184_Sum: 1 | MS_Brain_Sum: 1 | MTS_Mean: 0.64611875 | hela_subcell_location_Mitochondrion: 1 | compartments_knowledge_difference: 0.2 | Cluh_Enrichment: 1 | Comm_Mito_Ratio: 0.263 |	literature, APEX_matrix, targetP signal, induction, coexpression	Matrix	Mitochondrial central dogma > mtDNA maintaiNAce > mtDNA replication | Mitochondrial central dogma > mtDNA maintaiNAce > mtDNA nucleoid	6.6
10	102749478	rs672601361	T	G	.	.	c.W441G	TWNK	ENSG00000107815	ENST00000311916	2052	T	0	0.685530753	1	.	.	Pathogenic	Perrault syndrome 5	1	no assertion criteria provided	25-Nov-14	0	0.97	-0.595	0.009	0.672	-2.128	-0.184	-0.384	1.652	1.33	1.045	2.064	0.1	2.4	102747292	102754158	chromosome 10 open reading frame 2	Disorders of mitochondrial DNA mainteNAce	Replication,mainteNAce,and transcription of mtDNA	ATXN8|C10orf2|IOSCA|MTDPS7|PEO|PEO1|PEOA3|PRLTS5|SANDO|SCA8|TWINL	Q96RR1	1	PMID23956156_INS.1Beta_cell_line__0: 1 | PMID24708184_Sum: 1 | MS_Brain_Sum: 1 | MTS_Mean: 0.64611875 | hela_subcell_location_Mitochondrion: 1 | compartments_knowledge_difference: 0.2 | Cluh_Enrichment: 1 | Comm_Mito_Ratio: 0.263 |	literature, APEX_matrix, targetP signal, induction, coexpression	Matrix	Mitochondrial central dogma > mtDNA maintaiNAce > mtDNA replication | Mitochondrial central dogma > mtDNA maintaiNAce > mtDNA nucleoid	6.6
10	102749521	.	T	C	.	.	c.M455T	TWNK	ENSG00000107815	ENST00000311916	2052	T	83.4305	0.685530753	0.501463176	.	.	Likely pathogenic	not provided	1	criteria provided, single submitter	27-Apr-16	0	0.97	-0.663	-1.524	2.219	-1.005	1.212	-0.032	0.326	2.213	0.908	1.313	0.8	3.1	102747292	102754158	chromosome 10 open reading frame 2	Disorders of mitochondrial DNA mainteNAce	Replication,mainteNAce,and transcription of mtDNA	ATXN8|C10orf2|IOSCA|MTDPS7|PEO|PEO1|PEOA3|PRLTS5|SANDO|SCA8|TWINL	Q96RR1	1	PMID23956156_INS.1Beta_cell_line__0: 1 | PMID24708184_Sum: 1 | MS_Brain_Sum: 1 | MTS_Mean: 0.64611875 | hela_subcell_location_Mitochondrion: 1 | compartments_knowledge_difference: 0.2 | Cluh_Enrichment: 1 | Comm_Mito_Ratio: 0.263 |	literature, APEX_matrix, targetP signal, induction, coexpression	Matrix	Mitochondrial central dogma > mtDNA maintaiNAce > mtDNA replication | Mitochondrial central dogma > mtDNA maintaiNAce > mtDNA nucleoid	6.6
10	102749527	rs80356544	C	T	.	.	c.T457I	TWNK	ENSG00000107815	ENST00000311916	2052	C	83.4305	0.685530753	0.430626828	.	.	Pathogenic	Infantile onset spinocerebellar ataxia|Mitochondrial DNA-depletion syndrome 3, hepatocerebral	2	no assertion criteria provided	22-Jul-10	0	0.97	-0.032	0.326	2.213	0.908	1.313	-1.239	-0.547	2.131	0.393	0.816	1.6	38.1	102747292	102754158	chromosome 10 open reading frame 2	Disorders of mitochondrial DNA mainteNAce	Replication,mainteNAce,and transcription of mtDNA	ATXN8|C10orf2|IOSCA|MTDPS7|PEO|PEO1|PEOA3|PRLTS5|SANDO|SCA8|TWINL	Q96RR1	1	PMID23956156_INS.1Beta_cell_line__0: 1 | PMID24708184_Sum: 1 | MS_Brain_Sum: 1 | MTS_Mean: 0.64611875 | hela_subcell_location_Mitochondrion: 1 | compartments_knowledge_difference: 0.2 | Cluh_Enrichment: 1 | Comm_Mito_Ratio: 0.263 |	literature, APEX_matrix, targetP signal, induction, coexpression	Matrix	Mitochondrial central dogma > mtDNA maintaiNAce > mtDNA replication | Mitochondrial central dogma > mtDNA maintaiNAce > mtDNA nucleoid	6.6
10	102749531	.	G	T	.	.	c.Q458H	TWNK	ENSG00000107815	ENST00000311916	2052	G	83.4305	0.685530753	0.298981831	.	.	Pathogenic	Mitochondrial diseases	1	no assertion criteria provided	7-Apr-17	0	0.97	0.931	-0.179	-3.005	-0.503	-1.853	0.336	-0.417	-1.673	-1.474	-0.078	2.4	40.4	102747292	102754158	chromosome 10 open reading frame 2	Disorders of mitochondrial DNA mainteNAce	Replication,mainteNAce,and transcription of mtDNA	ATXN8|C10orf2|IOSCA|MTDPS7|PEO|PEO1|PEOA3|PRLTS5|SANDO|SCA8|TWINL	Q96RR1	1	PMID23956156_INS.1Beta_cell_line__0: 1 | PMID24708184_Sum: 1 | MS_Brain_Sum: 1 | MTS_Mean: 0.64611875 | hela_subcell_location_Mitochondrion: 1 | compartments_knowledge_difference: 0.2 | Cluh_Enrichment: 1 | Comm_Mito_Ratio: 0.263 |	literature, APEX_matrix, targetP signal, induction, coexpression	Matrix	Mitochondrial central dogma > mtDNA maintaiNAce > mtDNA replication | Mitochondrial central dogma > mtDNA maintaiNAce > mtDNA nucleoid	6.6
10	102749536	.	C	G	.	.	c.A460G	TWNK	ENSG00000107815	ENST00000311916	2052	C	83.4305	0.685530753	0.361541609	.	.	Pathogenic	not provided	1	criteria provided, single submitter	1-Oct-18	0	0.97	-0.591	-1.302	-0.733	1.57	-0.146	-0.384	1.652	1.33	1.045	2.064	2.5	23.6	102747292	102754158	chromosome 10 open reading frame 2	Disorders of mitochondrial DNA mainteNAce	Replication,mainteNAce,and transcription of mtDNA	ATXN8|C10orf2|IOSCA|MTDPS7|PEO|PEO1|PEOA3|PRLTS5|SANDO|SCA8|TWINL	Q96RR1	1	PMID23956156_INS.1Beta_cell_line__0: 1 | PMID24708184_Sum: 1 | MS_Brain_Sum: 1 | MTS_Mean: 0.64611875 | hela_subcell_location_Mitochondrion: 1 | compartments_knowledge_difference: 0.2 | Cluh_Enrichment: 1 | Comm_Mito_Ratio: 0.263 |	literature, APEX_matrix, targetP signal, induction, coexpression	Matrix	Mitochondrial central dogma > mtDNA maintaiNAce > mtDNA replication | Mitochondrial central dogma > mtDNA maintaiNAce > mtDNA nucleoid	6.6
10	102749548	.	T	C	.	.	c.L464P	TWNK	ENSG00000107815	ENST00000311916	2052	T	17.6772	0.685530753	0.883389724	.	.	Pathogenic	Mitochondrial diseases	1	no assertion criteria provided	7-Apr-17	0	0.97	-1.019	-0.987	-1.505	1.266	-0.912	0.189	2.081	-1.628	0.421	-1.392	0.9	26.5	102747292	102754158	chromosome 10 open reading frame 2	Disorders of mitochondrial DNA mainteNAce	Replication,mainteNAce,and transcription of mtDNA	ATXN8|C10orf2|IOSCA|MTDPS7|PEO|PEO1|PEOA3|PRLTS5|SANDO|SCA8|TWINL	Q96RR1	1	PMID23956156_INS.1Beta_cell_line__0: 1 | PMID24708184_Sum: 1 | MS_Brain_Sum: 1 | MTS_Mean: 0.64611875 | hela_subcell_location_Mitochondrion: 1 | compartments_knowledge_difference: 0.2 | Cluh_Enrichment: 1 | Comm_Mito_Ratio: 0.263 |	literature, APEX_matrix, targetP signal, induction, coexpression	Matrix	Mitochondrial central dogma > mtDNA maintaiNAce > mtDNA replication | Mitochondrial central dogma > mtDNA maintaiNAce > mtDNA nucleoid	6.6
10	102749579	.	G	C	.	.	c.W474C	TWNK	ENSG00000107815	ENST00000311916	2052	G	71.9211	0.685530753	0.859581444	.	.	Pathogenic	Autosomal dominant progressive external ophthalmoplegia with mitochondrial DNA deletions 1	1	criteria provided, single submitter	17-Jul-19	0	0.97	-0.595	0.009	0.672	-2.128	-0.184	-1.343	0.465	-0.862	-1.02	-0.255	0.2	30.6	102747292	102754158	chromosome 10 open reading frame 2	Disorders of mitochondrial DNA mainteNAce	Replication,mainteNAce,and transcription of mtDNA	ATXN8|C10orf2|IOSCA|MTDPS7|PEO|PEO1|PEOA3|PRLTS5|SANDO|SCA8|TWINL	Q96RR1	1	PMID23956156_INS.1Beta_cell_line__0: 1 | PMID24708184_Sum: 1 | MS_Brain_Sum: 1 | MTS_Mean: 0.64611875 | hela_subcell_location_Mitochondrion: 1 | compartments_knowledge_difference: 0.2 | Cluh_Enrichment: 1 | Comm_Mito_Ratio: 0.263 |	literature, APEX_matrix, targetP signal, induction, coexpression	Matrix	Mitochondrial central dogma > mtDNA maintaiNAce > mtDNA replication | Mitochondrial central dogma > mtDNA maintaiNAce > mtDNA nucleoid	6.6
10	102749580	rs111033572	G	C	.	.	c.A475P	TWNK	ENSG00000107815	ENST00000311916	2052	G	71.9211	0.685530753	0.626851291	.	.	Pathogenic	Autosomal dominant progressive external ophthalmoplegia with mitochondrial DNA deletions 3	1	no assertion criteria provided	1-Jul-01	0	0.97	-0.591	-1.302	-0.733	1.57	-0.146	0.189	2.081	-1.628	0.421	-1.392	3.5	14	102747292	102754158	chromosome 10 open reading frame 2	Disorders of mitochondrial DNA mainteNAce	Replication,mainteNAce,and transcription of mtDNA	ATXN8|C10orf2|IOSCA|MTDPS7|PEO|PEO1|PEOA3|PRLTS5|SANDO|SCA8|TWINL	Q96RR1	1	PMID23956156_INS.1Beta_cell_line__0: 1 | PMID24708184_Sum: 1 | MS_Brain_Sum: 1 | MTS_Mean: 0.64611875 | hela_subcell_location_Mitochondrion: 1 | compartments_knowledge_difference: 0.2 | Cluh_Enrichment: 1 | Comm_Mito_Ratio: 0.263 |	literature, APEX_matrix, targetP signal, induction, coexpression	Matrix	Mitochondrial central dogma > mtDNA maintaiNAce > mtDNA replication | Mitochondrial central dogma > mtDNA maintaiNAce > mtDNA nucleoid	6.6
10	102749592	rs1085307937	G	A	.	.	c.E479K	TWNK	ENSG00000107815	ENST00000311916	2052	G	76.7083	0.685530753	0.475595177	.	.	Likely pathogenic	not provided	1	criteria provided, single submitter	10-Jul-15	0	0.97	1.357	-1.453	1.477	0.113	-0.837	1.831	-0.561	0.533	-0.277	1.648	4.3	79.8	102747292	102754158	chromosome 10 open reading frame 2	Disorders of mitochondrial DNA mainteNAce	Replication,mainteNAce,and transcription of mtDNA	ATXN8|C10orf2|IOSCA|MTDPS7|PEO|PEO1|PEOA3|PRLTS5|SANDO|SCA8|TWINL	Q96RR1	1	PMID23956156_INS.1Beta_cell_line__0: 1 | PMID24708184_Sum: 1 | MS_Brain_Sum: 1 | MTS_Mean: 0.64611875 | hela_subcell_location_Mitochondrion: 1 | compartments_knowledge_difference: 0.2 | Cluh_Enrichment: 1 | Comm_Mito_Ratio: 0.263 |	literature, APEX_matrix, targetP signal, induction, coexpression	Matrix	Mitochondrial central dogma > mtDNA maintaiNAce > mtDNA replication | Mitochondrial central dogma > mtDNA maintaiNAce > mtDNA nucleoid	6.6
10	102749598	.	C	G	.	.	c.L481V	TWNK	ENSG00000107815	ENST00000311916	2052	C	76.7083	0.685530753	0.365316092	.	.	Likely pathogenic	Infantile onset spinocerebellar ataxia	1	criteria provided, single submitter	27-Apr-19	0	0.97	-1.019	-0.987	-1.505	1.266	-0.912	-1.337	-0.279	-0.544	1.242	-1.262	3.6	20	102747292	102754158	chromosome 10 open reading frame 2	Disorders of mitochondrial DNA mainteNAce	Replication,mainteNAce,and transcription of mtDNA	ATXN8|C10orf2|IOSCA|MTDPS7|PEO|PEO1|PEOA3|PRLTS5|SANDO|SCA8|TWINL	Q96RR1	1	PMID23956156_INS.1Beta_cell_line__0: 1 | PMID24708184_Sum: 1 | MS_Brain_Sum: 1 | MTS_Mean: 0.64611875 | hela_subcell_location_Mitochondrion: 1 | compartments_knowledge_difference: 0.2 | Cluh_Enrichment: 1 | Comm_Mito_Ratio: 0.263 |	literature, APEX_matrix, targetP signal, induction, coexpression	Matrix	Mitochondrial central dogma > mtDNA maintaiNAce > mtDNA replication | Mitochondrial central dogma > mtDNA maintaiNAce > mtDNA nucleoid	6.6
10	102750231	rs80356540	A	G	.	.	c.Y508C	TWNK	ENSG00000107815	ENST00000311916	2052	A	0	0.685530753	0.588823175	.	.	Pathogenic	Infantile onset spinocerebellar ataxia|not provided	4	criteria provided, multiple submitters, no conflicts	8-Sep-17	0	0.97	0.26	0.83	3.097	-0.838	1.512	-1.343	0.465	-0.862	-1.02	-0.255	0.2	26.4	102747292	102754158	chromosome 10 open reading frame 2	Disorders of mitochondrial DNA mainteNAce	Replication,mainteNAce,and transcription of mtDNA	ATXN8|C10orf2|IOSCA|MTDPS7|PEO|PEO1|PEOA3|PRLTS5|SANDO|SCA8|TWINL	Q96RR1	1	PMID23956156_INS.1Beta_cell_line__0: 1 | PMID24708184_Sum: 1 | MS_Brain_Sum: 1 | MTS_Mean: 0.64611875 | hela_subcell_location_Mitochondrion: 1 | compartments_knowledge_difference: 0.2 | Cluh_Enrichment: 1 | Comm_Mito_Ratio: 0.263 |	literature, APEX_matrix, targetP signal, induction, coexpression	Matrix	Mitochondrial central dogma > mtDNA maintaiNAce > mtDNA replication | Mitochondrial central dogma > mtDNA maintaiNAce > mtDNA nucleoid	6.6
10	102750661	rs753386843	G	A	.	.	c.R543Q	TWNK	ENSG00000107815	ENST00000311916	2052	G	0	0.685530753	0.50061869	.	.	Likely pathogenic	Infantile onset spinocerebellar ataxia	1	criteria provided, single submitter	17-Jul-19	0	0.97	1.538	-0.055	1.502	0.44	2.897	0.931	-0.179	-3.005	-0.503	-1.853	3.3	48.7	102747292	102754158	chromosome 10 open reading frame 2	Disorders of mitochondrial DNA mainteNAce	Replication,mainteNAce,and transcription of mtDNA	ATXN8|C10orf2|IOSCA|MTDPS7|PEO|PEO1|PEOA3|PRLTS5|SANDO|SCA8|TWINL	Q96RR1	1	PMID23956156_INS.1Beta_cell_line__0: 1 | PMID24708184_Sum: 1 | MS_Brain_Sum: 1 | MTS_Mean: 0.64611875 | hela_subcell_location_Mitochondrion: 1 | compartments_knowledge_difference: 0.2 | Cluh_Enrichment: 1 | Comm_Mito_Ratio: 0.263 |	literature, APEX_matrix, targetP signal, induction, coexpression	Matrix	Mitochondrial central dogma > mtDNA maintaiNAce > mtDNA replication | Mitochondrial central dogma > mtDNA maintaiNAce > mtDNA nucleoid	6.6
10	102752966	rs672601360	A	G	.	.	c.N585S	TWNK	ENSG00000107815	ENST00000311916	2052	A	0	0.685530753	0.142682672	.	.	Pathogenic	Perrault syndrome 5	1	no assertion criteria provided	25-Nov-14	0	0.97	0.945	0.828	1.299	-0.169	0.933	-0.228	1.399	-4.76	0.67	-2.647	3	2.6	102747292	102754158	chromosome 10 open reading frame 2	Disorders of mitochondrial DNA mainteNAce	Replication,mainteNAce,and transcription of mtDNA	ATXN8|C10orf2|IOSCA|MTDPS7|PEO|PEO1|PEOA3|PRLTS5|SANDO|SCA8|TWINL	Q96RR1	1	PMID23956156_INS.1Beta_cell_line__0: 1 | PMID24708184_Sum: 1 | MS_Brain_Sum: 1 | MTS_Mean: 0.64611875 | hela_subcell_location_Mitochondrion: 1 | compartments_knowledge_difference: 0.2 | Cluh_Enrichment: 1 | Comm_Mito_Ratio: 0.263 |	literature, APEX_matrix, targetP signal, induction, coexpression	Matrix	Mitochondrial central dogma > mtDNA maintaiNAce > mtDNA replication | Mitochondrial central dogma > mtDNA maintaiNAce > mtDNA nucleoid	6.6
10	102753227	rs199583659	C	G	.	.	c.P672R	TWNK	ENSG00000107815	ENST00000311916	2052	C	0	0.685530753	0.413125267	*	-	Likely benign	not specified	1	criteria provided, single submitter	5-Nov-12	0	0.97	0.189	2.081	-1.628	0.421	-1.392	1.538	-0.055	1.502	0.44	2.897	0.7	57.2	102747292	102754158	chromosome 10 open reading frame 2	Disorders of mitochondrial DNA mainteNAce	Replication,mainteNAce,and transcription of mtDNA	ATXN8|C10orf2|IOSCA|MTDPS7|PEO|PEO1|PEOA3|PRLTS5|SANDO|SCA8|TWINL	Q96RR1	1	PMID23956156_INS.1Beta_cell_line__0: 1 | PMID24708184_Sum: 1 | MS_Brain_Sum: 1 | MTS_Mean: 0.64611875 | hela_subcell_location_Mitochondrion: 1 | compartments_knowledge_difference: 0.2 | Cluh_Enrichment: 1 | Comm_Mito_Ratio: 0.263 |	literature, APEX_matrix, targetP signal, induction, coexpression	Matrix	Mitochondrial central dogma > mtDNA maintaiNAce > mtDNA replication | Mitochondrial central dogma > mtDNA maintaiNAce > mtDNA nucleoid	6.6
10	102753262	rs369223258	A	C	.	.	c.K684Q	TWNK	ENSG00000107815	ENST00000311916	2052	A	0	0.685530753	0.423469863	*	^	Likely benign	Progressive External Ophthalmoplegia with Mitochondrial DNA Deletions|Mitochondrial DNA depletion syndrome|Ataxia Neuropathy Spectrum Disorders|not specified|Autosomal recessive cerebellar ataxia	2	criteria provided, multiple submitters, no conflicts	15-Dec-17	0	0.97	1.831	-0.561	0.533	-0.277	1.648	0.931	-0.179	-3.005	-0.503	-1.853	3.5	154.4	102747292	102754158	chromosome 10 open reading frame 2	Disorders of mitochondrial DNA mainteNAce	Replication,mainteNAce,and transcription of mtDNA	ATXN8|C10orf2|IOSCA|MTDPS7|PEO|PEO1|PEOA3|PRLTS5|SANDO|SCA8|TWINL	Q96RR1	1	PMID23956156_INS.1Beta_cell_line__0: 1 | PMID24708184_Sum: 1 | MS_Brain_Sum: 1 | MTS_Mean: 0.64611875 | hela_subcell_location_Mitochondrion: 1 | compartments_knowledge_difference: 0.2 | Cluh_Enrichment: 1 | Comm_Mito_Ratio: 0.263 |	literature, APEX_matrix, targetP signal, induction, coexpression	Matrix	Mitochondrial central dogma > mtDNA maintaiNAce > mtDNA replication | Mitochondrial central dogma > mtDNA maintaiNAce > mtDNA nucleoid	6.6
10	120914629	rs151157939	G	A	.	.	c.A226V	SFXN4	ENSG00000183605	ENST00000355697	1011	G	0	0.827826183	0.352313408	.	.	Likely benign	not provided	1	criteria provided, single submitter	16-Aug-18	0	0.8	-0.591	-1.302	-0.733	1.57	-0.146	-1.337	-0.279	-0.544	1.242	-1.262	3.7	45.8	120900424	120925204	sideroflexin 4	Other cellular defects associated with mitochondrial dysfunction	Haem biosynthesis	BCRM1|COXPD18|SLC56A4	Q6P4A7	1	PMID18348319_heart_0: 1 | PMID26450961_Sum: 2 | MS_Brain_Sum: 1 | MS_Heart_Sum: 1 | MTS_Mean: 0.10498125 | hela_subcell_location_Mitochondrion: 1 | HPA_NonMitochondria: 1 | compartments_knowledge_difference: 1.6 | Comm_Mito_Ratio: 0.5 |	literature, mito protein domain+	MIM	Small molecule transport > Sideroflexins	3.3
10	135176398	.	T	C	.	.	c.R283G	ECHS1	ENSG00000127884	ENST00000368547	870	T	7.53083	0.735259932	0.617702943	*	-	Likely pathogenic	Mitochondrial short-chain enoyl-coa hydratase 1 deficiency	1	criteria provided, single submitter	25-Jan-18	1	0.96	1.538	-0.055	1.502	0.44	2.897	-0.384	1.652	1.33	1.045	2.064	0.4	72.8	135175986	135186908	enoyl CoA hydratase, short chain, 1, mitochondrial	Mitochondrial quality control defects	Toxicity	ECHS1D|SCEH	P30084	1	PMID28435121_hESCs: 1 | PMID12592411_heart_0: 1 | PMID14651853_Sum: 4 | PMID15253431_Sum: 2 | PMID16415296_unknown_0: 1 | PMID17519225_T_leukemia_cell_line_0: 1 | PMID23956156_INS.1Beta_cell_line__0: 1 | PMID18348319_heart_0: 1 | PMID19567276_skeletal_muscle_0: 1 | PMID19700791_liver_0: 1 | PMID24708184_Sum: 4 | PMID26450961_Sum: 14 | PMID11840540_liver_0: 1 | PMID12601808_placenta_0: 1 | PMID126…	literature, APEX_matrix, targetP signal+, yeast mito homolog+, Rickettsial homolog, mito protein domain, induction, coexpression+, MS/MS++	Matrix	Metabolism > Lipid metabolism > Fatty acid oxidation | Metabolism > Amino acid metabolism > Branched-chain amino acid metabolism | Metabolism > Amino acid metabolism > Lysine metabolism	33.7
10	135176415	rs775650144	G	A	.	.	c.T277I	ECHS1	ENSG00000127884	ENST00000368547	870	G	0	0.735259932	0.430626828	.	.	Likely pathogenic	Mitochondrial short-chain enoyl-coa hydratase 1 deficiency	1	criteria provided, single submitter	21-Sep-16	1	0.96	-0.032	0.326	2.213	0.908	1.313	-1.239	-0.547	2.131	0.393	0.816	1.6	68.3	135175986	135186908	enoyl CoA hydratase, short chain, 1, mitochondrial	Mitochondrial quality control defects	Toxicity	ECHS1D|SCEH	P30084	1	PMID28435121_hESCs: 1 | PMID12592411_heart_0: 1 | PMID14651853_Sum: 4 | PMID15253431_Sum: 2 | PMID16415296_unknown_0: 1 | PMID17519225_T_leukemia_cell_line_0: 1 | PMID23956156_INS.1Beta_cell_line__0: 1 | PMID18348319_heart_0: 1 | PMID19567276_skeletal_muscle_0: 1 | PMID19700791_liver_0: 1 | PMID24708184_Sum: 4 | PMID26450961_Sum: 14 | PMID11840540_liver_0: 1 | PMID12601808_placenta_0: 1 | PMID126…	literature, APEX_matrix, targetP signal+, yeast mito homolog+, Rickettsial homolog, mito protein domain, induction, coexpression+, MS/MS++	Matrix	Metabolism > Lipid metabolism > Fatty acid oxidation | Metabolism > Amino acid metabolism > Branched-chain amino acid metabolism | Metabolism > Amino acid metabolism > Lysine metabolism	33.7
10	135176428	rs565090080	T	C	.	.	c.K273E	ECHS1	ENSG00000127884	ENST00000368547	870	T	0	0.735259932	0.711375419	.	.	Pathogenic/Likely pathogenic	not provided|Mitochondrial short-chain enoyl-coa hydratase 1 deficiency|Inborn genetic diseases	3	criteria provided, multiple submitters, no conflicts	16-Nov-17	1	0.96	1.831	-0.561	0.533	-0.277	1.648	1.357	-1.453	1.477	0.113	-0.837	4	107.3	135175986	135186908	enoyl CoA hydratase, short chain, 1, mitochondrial	Mitochondrial quality control defects	Toxicity	ECHS1D|SCEH	P30084	1	PMID28435121_hESCs: 1 | PMID12592411_heart_0: 1 | PMID14651853_Sum: 4 | PMID15253431_Sum: 2 | PMID16415296_unknown_0: 1 | PMID17519225_T_leukemia_cell_line_0: 1 | PMID23956156_INS.1Beta_cell_line__0: 1 | PMID18348319_heart_0: 1 | PMID19567276_skeletal_muscle_0: 1 | PMID19700791_liver_0: 1 | PMID24708184_Sum: 4 | PMID26450961_Sum: 14 | PMID11840540_liver_0: 1 | PMID12601808_placenta_0: 1 | PMID126…	literature, APEX_matrix, targetP signal+, yeast mito homolog+, Rickettsial homolog, mito protein domain, induction, coexpression+, MS/MS++	Matrix	Metabolism > Lipid metabolism > Fatty acid oxidation | Metabolism > Amino acid metabolism > Branched-chain amino acid metabolism | Metabolism > Amino acid metabolism > Lysine metabolism	33.7
10	135179543	rs1318391499	C	T	.	.	c.A226T	ECHS1	ENSG00000127884	ENST00000368547	870	C	0	0.735259932	0.324795944	.	.	Likely pathogenic	Mitochondrial short-chain enoyl-coa hydratase 1 deficiency	1	criteria provided, single submitter	16-Nov-17	0	0.96	-0.591	-1.302	-0.733	1.57	-0.146	-0.032	0.326	2.213	0.908	1.313	3.1	3.3	135175986	135186908	enoyl CoA hydratase, short chain, 1, mitochondrial	Mitochondrial quality control defects	Toxicity	ECHS1D|SCEH	P30084	1	PMID28435121_hESCs: 1 | PMID12592411_heart_0: 1 | PMID14651853_Sum: 4 | PMID15253431_Sum: 2 | PMID16415296_unknown_0: 1 | PMID17519225_T_leukemia_cell_line_0: 1 | PMID23956156_INS.1Beta_cell_line__0: 1 | PMID18348319_heart_0: 1 | PMID19567276_skeletal_muscle_0: 1 | PMID19700791_liver_0: 1 | PMID24708184_Sum: 4 | PMID26450961_Sum: 14 | PMID11840540_liver_0: 1 | PMID12601808_placenta_0: 1 | PMID126…	literature, APEX_matrix, targetP signal+, yeast mito homolog+, Rickettsial homolog, mito protein domain, induction, coexpression+, MS/MS++	Matrix	Metabolism > Lipid metabolism > Fatty acid oxidation | Metabolism > Amino acid metabolism > Branched-chain amino acid metabolism | Metabolism > Amino acid metabolism > Lysine metabolism	33.7
10	135179555	rs151006739	C	T	.	.	c.A222T	ECHS1	ENSG00000127884	ENST00000368547	870	C	0	0.735259932	0.324795944	.	.	Likely pathogenic	not provided	1	criteria provided, single submitter	14-Apr-15	0	0.96	-0.591	-1.302	-0.733	1.57	-0.146	-0.032	0.326	2.213	0.908	1.313	3.1	1.5	135175986	135186908	enoyl CoA hydratase, short chain, 1, mitochondrial	Mitochondrial quality control defects	Toxicity	ECHS1D|SCEH	P30084	1	PMID28435121_hESCs: 1 | PMID12592411_heart_0: 1 | PMID14651853_Sum: 4 | PMID15253431_Sum: 2 | PMID16415296_unknown_0: 1 | PMID17519225_T_leukemia_cell_line_0: 1 | PMID23956156_INS.1Beta_cell_line__0: 1 | PMID18348319_heart_0: 1 | PMID19567276_skeletal_muscle_0: 1 | PMID19700791_liver_0: 1 | PMID24708184_Sum: 4 | PMID26450961_Sum: 14 | PMID11840540_liver_0: 1 | PMID12601808_placenta_0: 1 | PMID126…	literature, APEX_matrix, targetP signal+, yeast mito homolog+, Rickettsial homolog, mito protein domain, induction, coexpression+, MS/MS++	Matrix	Metabolism > Lipid metabolism > Fatty acid oxidation | Metabolism > Amino acid metabolism > Branched-chain amino acid metabolism | Metabolism > Amino acid metabolism > Lysine metabolism	33.7
10	135180429	rs761989177	C	T	.	.	c.G195S	ECHS1	ENSG00000127884	ENST00000368547	870	C	41.7667	0.735259932	0.350907967	.	.	Pathogenic	Mitochondrial short-chain enoyl-coa hydratase 1 deficiency	2	criteria provided, single submitter	28-May-19	0	0.96	-0.384	1.652	1.33	1.045	2.064	-0.228	1.399	-4.76	0.67	-2.647	3.3	16.5	135175986	135186908	enoyl CoA hydratase, short chain, 1, mitochondrial	Mitochondrial quality control defects	Toxicity	ECHS1D|SCEH	P30084	1	PMID28435121_hESCs: 1 | PMID12592411_heart_0: 1 | PMID14651853_Sum: 4 | PMID15253431_Sum: 2 | PMID16415296_unknown_0: 1 | PMID17519225_T_leukemia_cell_line_0: 1 | PMID23956156_INS.1Beta_cell_line__0: 1 | PMID18348319_heart_0: 1 | PMID19567276_skeletal_muscle_0: 1 | PMID19700791_liver_0: 1 | PMID24708184_Sum: 4 | PMID26450961_Sum: 14 | PMID11840540_liver_0: 1 | PMID12601808_placenta_0: 1 | PMID126…	literature, APEX_matrix, targetP signal+, yeast mito homolog+, Rickettsial homolog, mito protein domain, induction, coexpression+, MS/MS++	Matrix	Metabolism > Lipid metabolism > Fatty acid oxidation | Metabolism > Amino acid metabolism > Branched-chain amino acid metabolism | Metabolism > Amino acid metabolism > Lysine metabolism	33.7
10	135180471	rs754609693	G	A	.	.	c.R181C	ECHS1	ENSG00000127884	ENST00000368547	870	G	0	0.735259932	0.681053914	.	.	Likely pathogenic	Mitochondrial short-chain enoyl-coa hydratase 1 deficiency	1	criteria provided, single submitter	5-May-17	1	0.96	1.538	-0.055	1.502	0.44	2.897	-1.343	0.465	-0.862	-1.02	-0.255	0	125.6	135175986	135186908	enoyl CoA hydratase, short chain, 1, mitochondrial	Mitochondrial quality control defects	Toxicity	ECHS1D|SCEH	P30084	1	PMID28435121_hESCs: 1 | PMID12592411_heart_0: 1 | PMID14651853_Sum: 4 | PMID15253431_Sum: 2 | PMID16415296_unknown_0: 1 | PMID17519225_T_leukemia_cell_line_0: 1 | PMID23956156_INS.1Beta_cell_line__0: 1 | PMID18348319_heart_0: 1 | PMID19567276_skeletal_muscle_0: 1 | PMID19700791_liver_0: 1 | PMID24708184_Sum: 4 | PMID26450961_Sum: 14 | PMID11840540_liver_0: 1 | PMID12601808_placenta_0: 1 | PMID126…	literature, APEX_matrix, targetP signal+, yeast mito homolog+, Rickettsial homolog, mito protein domain, induction, coexpression+, MS/MS++	Matrix	Metabolism > Lipid metabolism > Fatty acid oxidation | Metabolism > Amino acid metabolism > Branched-chain amino acid metabolism | Metabolism > Amino acid metabolism > Lysine metabolism	33.7
10	135180494	rs150321966	G	A	.	.	c.A173V	ECHS1	ENSG00000127884	ENST00000368547	870	G	0	0.735259932	0.352313408	.	.	Pathogenic/Likely pathogenic	not provided|Mitochondrial short-chain enoyl-coa hydratase 1 deficiency|Inborn genetic diseases	6	criteria provided, multiple submitters, no conflicts	28-May-19	1	0.96	-0.591	-1.302	-0.733	1.57	-0.146	-1.337	-0.279	-0.544	1.242	-1.262	3.7	27.9	135175986	135186908	enoyl CoA hydratase, short chain, 1, mitochondrial	Mitochondrial quality control defects	Toxicity	ECHS1D|SCEH	P30084	1	PMID28435121_hESCs: 1 | PMID12592411_heart_0: 1 | PMID14651853_Sum: 4 | PMID15253431_Sum: 2 | PMID16415296_unknown_0: 1 | PMID17519225_T_leukemia_cell_line_0: 1 | PMID23956156_INS.1Beta_cell_line__0: 1 | PMID18348319_heart_0: 1 | PMID19567276_skeletal_muscle_0: 1 | PMID19700791_liver_0: 1 | PMID24708184_Sum: 4 | PMID26450961_Sum: 14 | PMID11840540_liver_0: 1 | PMID12601808_placenta_0: 1 | PMID126…	literature, APEX_matrix, targetP signal+, yeast mito homolog+, Rickettsial homolog, mito protein domain, induction, coexpression+, MS/MS++	Matrix	Metabolism > Lipid metabolism > Fatty acid oxidation | Metabolism > Amino acid metabolism > Branched-chain amino acid metabolism | Metabolism > Amino acid metabolism > Lysine metabolism	33.7
10	135182453	rs371582393	G	A	.	.	c.P163L	ECHS1	ENSG00000127884	ENST00000368547	870	G	0	0.735259932	0.376944675	.	.	Likely pathogenic	Mitochondrial short-chain enoyl-coa hydratase 1 deficiency	1	criteria provided, single submitter	16-Nov-17	1	0.96	0.189	2.081	-1.628	0.421	-1.392	-1.019	-0.987	-1.505	1.266	-0.912	0.3	45.4	135175986	135186908	enoyl CoA hydratase, short chain, 1, mitochondrial	Mitochondrial quality control defects	Toxicity	ECHS1D|SCEH	P30084	1	PMID28435121_hESCs: 1 | PMID12592411_heart_0: 1 | PMID14651853_Sum: 4 | PMID15253431_Sum: 2 | PMID16415296_unknown_0: 1 | PMID17519225_T_leukemia_cell_line_0: 1 | PMID23956156_INS.1Beta_cell_line__0: 1 | PMID18348319_heart_0: 1 | PMID19567276_skeletal_muscle_0: 1 | PMID19700791_liver_0: 1 | PMID24708184_Sum: 4 | PMID26450961_Sum: 14 | PMID11840540_liver_0: 1 | PMID12601808_placenta_0: 1 | PMID126…	literature, APEX_matrix, targetP signal+, yeast mito homolog+, Rickettsial homolog, mito protein domain, induction, coexpression+, MS/MS++	Matrix	Metabolism > Lipid metabolism > Fatty acid oxidation | Metabolism > Amino acid metabolism > Branched-chain amino acid metabolism | Metabolism > Amino acid metabolism > Lysine metabolism	33.7
10	135182468	rs786204001	G	T	.	.	c.A158D	ECHS1	ENSG00000127884	ENST00000368547	870	G	17.6324	0.735259932	0.796484025	.	.	Pathogenic	Mitochondrial short-chain enoyl-coa hydratase 1 deficiency	1	no assertion criteria provided	1-Nov-14	0	0.96	-0.591	-1.302	-0.733	1.57	-0.146	1.05	0.302	-3.656	-0.259	-3.242	2	3.2	135175986	135186908	enoyl CoA hydratase, short chain, 1, mitochondrial	Mitochondrial quality control defects	Toxicity	ECHS1D|SCEH	P30084	1	PMID28435121_hESCs: 1 | PMID12592411_heart_0: 1 | PMID14651853_Sum: 4 | PMID15253431_Sum: 2 | PMID16415296_unknown_0: 1 | PMID17519225_T_leukemia_cell_line_0: 1 | PMID23956156_INS.1Beta_cell_line__0: 1 | PMID18348319_heart_0: 1 | PMID19567276_skeletal_muscle_0: 1 | PMID19700791_liver_0: 1 | PMID24708184_Sum: 4 | PMID26450961_Sum: 14 | PMID11840540_liver_0: 1 | PMID12601808_placenta_0: 1 | PMID126…	literature, APEX_matrix, targetP signal+, yeast mito homolog+, Rickettsial homolog, mito protein domain, induction, coexpression+, MS/MS++	Matrix	Metabolism > Lipid metabolism > Fatty acid oxidation | Metabolism > Amino acid metabolism > Branched-chain amino acid metabolism | Metabolism > Amino acid metabolism > Lysine metabolism	33.7
10	135182474	.	T	C	.	.	c.E156G	ECHS1	ENSG00000127884	ENST00000368547	870	T	35.4968	0.735259932	0.519097288	.	.	Pathogenic	Mitochondrial short-chain enoyl-coa hydratase 1 deficiency	1	no assertion criteria provided	-	1	0.96	1.357	-1.453	1.477	0.113	-0.837	-0.384	1.652	1.33	1.045	2.064	1.1	85.7	135175986	135186908	enoyl CoA hydratase, short chain, 1, mitochondrial	Mitochondrial quality control defects	Toxicity	ECHS1D|SCEH	P30084	1	PMID28435121_hESCs: 1 | PMID12592411_heart_0: 1 | PMID14651853_Sum: 4 | PMID15253431_Sum: 2 | PMID16415296_unknown_0: 1 | PMID17519225_T_leukemia_cell_line_0: 1 | PMID23956156_INS.1Beta_cell_line__0: 1 | PMID18348319_heart_0: 1 | PMID19567276_skeletal_muscle_0: 1 | PMID19700791_liver_0: 1 | PMID24708184_Sum: 4 | PMID26450961_Sum: 14 | PMID11840540_liver_0: 1 | PMID12601808_placenta_0: 1 | PMID126…	literature, APEX_matrix, targetP signal+, yeast mito homolog+, Rickettsial homolog, mito protein domain, induction, coexpression+, MS/MS++	Matrix	Metabolism > Lipid metabolism > Fatty acid oxidation | Metabolism > Amino acid metabolism > Branched-chain amino acid metabolism | Metabolism > Amino acid metabolism > Lysine metabolism	33.7
10	135183409	rs864309656	G	A	.	.	c.A138V	ECHS1	ENSG00000127884	ENST00000368547	870	G	24.8029	0.735259932	0.352313408	.	.	Pathogenic	Mitochondrial short-chain enoyl-coa hydratase 1 deficiency	1	no assertion criteria provided	1-Oct-15	0	0.96	-0.591	-1.302	-0.733	1.57	-0.146	-1.337	-0.279	-0.544	1.242	-1.262	3.7	1.2	135175986	135186908	enoyl CoA hydratase, short chain, 1, mitochondrial	Mitochondrial quality control defects	Toxicity	ECHS1D|SCEH	P30084	1	PMID28435121_hESCs: 1 | PMID12592411_heart_0: 1 | PMID14651853_Sum: 4 | PMID15253431_Sum: 2 | PMID16415296_unknown_0: 1 | PMID17519225_T_leukemia_cell_line_0: 1 | PMID23956156_INS.1Beta_cell_line__0: 1 | PMID18348319_heart_0: 1 | PMID19567276_skeletal_muscle_0: 1 | PMID19700791_liver_0: 1 | PMID24708184_Sum: 4 | PMID26450961_Sum: 14 | PMID11840540_liver_0: 1 | PMID12601808_placenta_0: 1 | PMID126…	literature, APEX_matrix, targetP signal+, yeast mito homolog+, Rickettsial homolog, mito protein domain, induction, coexpression+, MS/MS++	Matrix	Metabolism > Lipid metabolism > Fatty acid oxidation | Metabolism > Amino acid metabolism > Branched-chain amino acid metabolism | Metabolism > Amino acid metabolism > Lysine metabolism	33.7
10	135183418	rs144800865	T	C	.	.	c.N135S	ECHS1	ENSG00000127884	ENST00000368547	870	T	0	0.735259932	0.142682672	.	.	Likely pathogenic	not provided	1	criteria provided, single submitter	10-Sep-18	1	0.96	0.945	0.828	1.299	-0.169	0.933	-0.228	1.399	-4.76	0.67	-2.647	3	18.7	135175986	135186908	enoyl CoA hydratase, short chain, 1, mitochondrial	Mitochondrial quality control defects	Toxicity	ECHS1D|SCEH	P30084	1	PMID28435121_hESCs: 1 | PMID12592411_heart_0: 1 | PMID14651853_Sum: 4 | PMID15253431_Sum: 2 | PMID16415296_unknown_0: 1 | PMID17519225_T_leukemia_cell_line_0: 1 | PMID23956156_INS.1Beta_cell_line__0: 1 | PMID18348319_heart_0: 1 | PMID19567276_skeletal_muscle_0: 1 | PMID19700791_liver_0: 1 | PMID24708184_Sum: 4 | PMID26450961_Sum: 14 | PMID11840540_liver_0: 1 | PMID12601808_placenta_0: 1 | PMID126…	literature, APEX_matrix, targetP signal+, yeast mito homolog+, Rickettsial homolog, mito protein domain, induction, coexpression+, MS/MS++	Matrix	Metabolism > Lipid metabolism > Fatty acid oxidation | Metabolism > Amino acid metabolism > Branched-chain amino acid metabolism | Metabolism > Amino acid metabolism > Lysine metabolism	33.7
10	135183428	rs770931871	C	T	.	.	c.A132T	ECHS1	ENSG00000127884	ENST00000368547	870	C	0	0.735259932	0.324795944	.	.	Pathogenic	Mitochondrial short-chain enoyl-coa hydratase 1 deficiency	2	criteria provided, multiple submitters, no conflicts	28-May-19	0	0.96	-0.591	-1.302	-0.733	1.57	-0.146	-0.032	0.326	2.213	0.908	1.313	3.1	0.5	135175986	135186908	enoyl CoA hydratase, short chain, 1, mitochondrial	Mitochondrial quality control defects	Toxicity	ECHS1D|SCEH	P30084	1	PMID28435121_hESCs: 1 | PMID12592411_heart_0: 1 | PMID14651853_Sum: 4 | PMID15253431_Sum: 2 | PMID16415296_unknown_0: 1 | PMID17519225_T_leukemia_cell_line_0: 1 | PMID23956156_INS.1Beta_cell_line__0: 1 | PMID18348319_heart_0: 1 | PMID19567276_skeletal_muscle_0: 1 | PMID19700791_liver_0: 1 | PMID24708184_Sum: 4 | PMID26450961_Sum: 14 | PMID11840540_liver_0: 1 | PMID12601808_placenta_0: 1 | PMID126…	literature, APEX_matrix, targetP signal+, yeast mito homolog+, Rickettsial homolog, mito protein domain, induction, coexpression+, MS/MS++	Matrix	Metabolism > Lipid metabolism > Fatty acid oxidation | Metabolism > Amino acid metabolism > Branched-chain amino acid metabolism | Metabolism > Amino acid metabolism > Lysine metabolism	33.7
10	135183495	rs201966675	C	A	.	.	c.Q109H	ECHS1	ENSG00000127884	ENST00000368547	870	C	0	0.735259932	0.298981831	.	.	Likely pathogenic	not provided	1	criteria provided, single submitter	24-Sep-15	1	0.96	0.931	-0.179	-3.005	-0.503	-1.853	0.336	-0.417	-1.673	-1.474	-0.078	2.4	90.5	135175986	135186908	enoyl CoA hydratase, short chain, 1, mitochondrial	Mitochondrial quality control defects	Toxicity	ECHS1D|SCEH	P30084	1	PMID28435121_hESCs: 1 | PMID12592411_heart_0: 1 | PMID14651853_Sum: 4 | PMID15253431_Sum: 2 | PMID16415296_unknown_0: 1 | PMID17519225_T_leukemia_cell_line_0: 1 | PMID23956156_INS.1Beta_cell_line__0: 1 | PMID18348319_heart_0: 1 | PMID19567276_skeletal_muscle_0: 1 | PMID19700791_liver_0: 1 | PMID24708184_Sum: 4 | PMID26450961_Sum: 14 | PMID11840540_liver_0: 1 | PMID12601808_placenta_0: 1 | PMID126…	literature, APEX_matrix, targetP signal+, yeast mito homolog+, Rickettsial homolog, mito protein domain, induction, coexpression+, MS/MS++	Matrix	Metabolism > Lipid metabolism > Fatty acid oxidation | Metabolism > Amino acid metabolism > Branched-chain amino acid metabolism | Metabolism > Amino acid metabolism > Lysine metabolism	33.7
10	135184126	rs1049951	G	A	.	.	c.T75I	ECHS1	ENSG00000127884	ENST00000368547	870	G	0	0.735259932	0.430626828	.	.	Benign	not specified	1	criteria provided, single submitter	2-Dec-15	0	0.96	-0.032	0.326	2.213	0.908	1.313	-1.239	-0.547	2.131	0.393	0.816	1.6	46.3	135175986	135186908	enoyl CoA hydratase, short chain, 1, mitochondrial	Mitochondrial quality control defects	Toxicity	ECHS1D|SCEH	P30084	1	PMID28435121_hESCs: 1 | PMID12592411_heart_0: 1 | PMID14651853_Sum: 4 | PMID15253431_Sum: 2 | PMID16415296_unknown_0: 1 | PMID17519225_T_leukemia_cell_line_0: 1 | PMID23956156_INS.1Beta_cell_line__0: 1 | PMID18348319_heart_0: 1 | PMID19567276_skeletal_muscle_0: 1 | PMID19700791_liver_0: 1 | PMID24708184_Sum: 4 | PMID26450961_Sum: 14 | PMID11840540_liver_0: 1 | PMID12601808_placenta_0: 1 | PMID126…	literature, APEX_matrix, targetP signal+, yeast mito homolog+, Rickettsial homolog, mito protein domain, induction, coexpression+, MS/MS++	Matrix	Metabolism > Lipid metabolism > Fatty acid oxidation | Metabolism > Amino acid metabolism > Branched-chain amino acid metabolism | Metabolism > Amino acid metabolism > Lysine metabolism	33.7
10	135184174	rs201865375	T	C	.	.	c.N59S	ECHS1	ENSG00000127884	ENST00000368547	870	T	0	0.735259932	0.142682672	.	.	Pathogenic	Mitochondrial short-chain enoyl-coa hydratase 1 deficiency	1	no assertion criteria provided	1-Oct-15	0	0.96	0.945	0.828	1.299	-0.169	0.933	-0.228	1.399	-4.76	0.67	-2.647	3	27.1	135175986	135186908	enoyl CoA hydratase, short chain, 1, mitochondrial	Mitochondrial quality control defects	Toxicity	ECHS1D|SCEH	P30084	1	PMID28435121_hESCs: 1 | PMID12592411_heart_0: 1 | PMID14651853_Sum: 4 | PMID15253431_Sum: 2 | PMID16415296_unknown_0: 1 | PMID17519225_T_leukemia_cell_line_0: 1 | PMID23956156_INS.1Beta_cell_line__0: 1 | PMID18348319_heart_0: 1 | PMID19567276_skeletal_muscle_0: 1 | PMID19700791_liver_0: 1 | PMID24708184_Sum: 4 | PMID26450961_Sum: 14 | PMID11840540_liver_0: 1 | PMID12601808_placenta_0: 1 | PMID126…	literature, APEX_matrix, targetP signal+, yeast mito homolog+, Rickettsial homolog, mito protein domain, induction, coexpression+, MS/MS++	Matrix	Metabolism > Lipid metabolism > Fatty acid oxidation | Metabolism > Amino acid metabolism > Branched-chain amino acid metabolism | Metabolism > Amino acid metabolism > Lysine metabolism	33.7
10	135184190	rs758723288	G	A	.	.	c.R54C	ECHS1	ENSG00000127884	ENST00000368547	870	G	0	0.735259932	0.681053914	.	.	Likely pathogenic	Mitochondrial short-chain enoyl-coa hydratase 1 deficiency	1	criteria provided, single submitter	5-May-15	1	0.96	1.538	-0.055	1.502	0.44	2.897	-1.343	0.465	-0.862	-1.02	-0.255	0	54.5	135175986	135186908	enoyl CoA hydratase, short chain, 1, mitochondrial	Mitochondrial quality control defects	Toxicity	ECHS1D|SCEH	P30084	1	PMID28435121_hESCs: 1 | PMID12592411_heart_0: 1 | PMID14651853_Sum: 4 | PMID15253431_Sum: 2 | PMID16415296_unknown_0: 1 | PMID17519225_T_leukemia_cell_line_0: 1 | PMID23956156_INS.1Beta_cell_line__0: 1 | PMID18348319_heart_0: 1 | PMID19567276_skeletal_muscle_0: 1 | PMID19700791_liver_0: 1 | PMID24708184_Sum: 4 | PMID26450961_Sum: 14 | PMID11840540_liver_0: 1 | PMID12601808_placenta_0: 1 | PMID126…	literature, APEX_matrix, targetP signal+, yeast mito homolog+, Rickettsial homolog, mito protein domain, induction, coexpression+, MS/MS++	Matrix	Metabolism > Lipid metabolism > Fatty acid oxidation | Metabolism > Amino acid metabolism > Branched-chain amino acid metabolism | Metabolism > Amino acid metabolism > Lysine metabolism	33.7
10	135186764	.	C	G	.	.	c.R25P	ECHS1	ENSG00000127884	ENST00000368547	870	C	0	0.735259932	0.749882719	*	^	Pathogenic	Mitochondrial short-chain enoyl-coa hydratase 1 deficiency	1	criteria provided, single submitter	16-Nov-17	0	0.96	1.538	-0.055	1.502	0.44	2.897	0.189	2.081	-1.628	0.421	-1.392	0.9	104.3	135175986	135186908	enoyl CoA hydratase, short chain, 1, mitochondrial	Mitochondrial quality control defects	Toxicity	ECHS1D|SCEH	P30084	1	PMID28435121_hESCs: 1 | PMID12592411_heart_0: 1 | PMID14651853_Sum: 4 | PMID15253431_Sum: 2 | PMID16415296_unknown_0: 1 | PMID17519225_T_leukemia_cell_line_0: 1 | PMID23956156_INS.1Beta_cell_line__0: 1 | PMID18348319_heart_0: 1 | PMID19567276_skeletal_muscle_0: 1 | PMID19700791_liver_0: 1 | PMID24708184_Sum: 4 | PMID26450961_Sum: 14 | PMID11840540_liver_0: 1 | PMID12601808_placenta_0: 1 | PMID126…	literature, APEX_matrix, targetP signal+, yeast mito homolog+, Rickettsial homolog, mito protein domain, induction, coexpression+, MS/MS++	Matrix	Metabolism > Lipid metabolism > Fatty acid oxidation | Metabolism > Amino acid metabolism > Branched-chain amino acid metabolism | Metabolism > Amino acid metabolism > Lysine metabolism	33.7
[truncated: 3,496 more rows]
[truncated: 339 more columns]
