# Supplementary material for: MmisAT and MmisP: an efficient and accurate suite of variant analysis toolkit for primary mitochondrial diseases
Source: Hum Genomics. 2023 Nov 27;17:108. doi: 10.1186/s40246-023-00557-6 (PMC10683248; doi:10.1186/s40246-023-00557-6)
Supplement: Supplementary file 3 — Additional file 3. Details of MmisP's testing set. [file 40246_2023_557_MOESM3_ESM.txt]

chr	pos	rsID	ref	alt	score	PASS?	details	gene	Ensembl Gene ID	Ensembl Transcript ID	coding_transcript_length	ancestral_allele	CCR	MissenseDepletion	MissenseBadness	DisopredType	DisopredBindingType	ClinicalSignificance	PhenotypeList	NumberSubmitters	ReviewStatus	LastEvaluated	INSIDER	DeepMito	refAAFactor1	refAAFactor2	refAAFactor3	refAAFactor4	refAAFactor5	altAAFactor1	altAAFactor2	altAAFactor3	altAAFactor4	altAAFactor5	AAindex	ASAscore	hg19_Start	hg19_Stop	Description	Defects	Pathomechanisms	Synonyms	UniProt	IMPI Score	Localisation Evidence	MitoCarta3.0_Evidence	MitoCarta3.0_SubMitoLocalization	MitoCarta3.0_MitoPathways	MitoCarta2.0_Score
1	1451416	.	T	G	.	.	c.L77R	ATAD3A	ENSG00000197785	ENST00000378756	1758	T	0	0.831816016	0.7677277	.	.	Pathogenic	PONTOCEREBELLAR HYPOPLASIA, HYPOTONIA, AND RESPIRATORY INSUFFICIENCY SYNDROME, NEONATAL LETHAL	1	no assertion criteria provided	27-May-20	0	0.93	-1.019	-0.987	-1.505	1.266	-0.912	1.538	-0.055	1.502	0.44	2.897	1	65.5	1447522	1470067	ATPase family, AAA domain containing 3A	Mitochondrial quality control defects	Mitochondrial protein quality control	HAYOS|PHRINL	Q9NVI7	1	PMID28435121_hESCs: 1 | PMID14651853_Sum: 1 | PMID17519225_T_leukemia_cell_line_0: 1 | PMID17705834_embryonic_stem_cell_line_0: 1 | PMID23956156_INS.1Beta_cell_line__0: 1 | PMID18348319_heart_0: 1 | PMID19567276_skeletal_muscle_0: 1 | PMID19700791_liver_0: 1 | PMID24708184_Sum: 4 | PMID26450961_Sum: 14 | PMID15598749_T_leukemia_cell_line_0: 1 | PMID16615898_Sum: 1 | PMID23971408_neuroblastoma_.SH…	APEX_IMS, APEX_matrix, GFP, Rickettsial homolog, mito protein domain+, coexpression, MS/MS++	MIM	Mitochondrial central dogma > mtDNA maintaiNAce > mtDNA nucleoid | Mitochondrial dynamics and surveillance > Organelle contact sites | Mitochondrial dynamics and surveillance > Intramitochondrial membrane interactions	19.9
1	12052657	.	A	G	.	.	c.Q74R	MFN2	ENSG00000116688	ENST00000235329	2271	A	66.875	0.566566416	0.428027931	.	.	Likely pathogenic	Charcot-Marie-Tooth disease|not provided	2	criteria provided, single submitter	1-Feb-20	0	0.92	0.931	-0.179	-3.005	-0.503	-1.853	1.538	-0.055	1.502	0.44	2.897	2.4	41.6	12040237	12073572	mitofusin 2	Mitochondrial quality control defects	Mitochondrial dynamics	CMT2A|CMT2A2|CMT2A2A|CMT2A2B|CPRP1|HMSN6A|HSG|MARF	O95140	1	PMID28435121_hESCs: 1 | PMID17705834_embryonic_stem_cell_line_0: 1 | PMID18348319_heart_0: 1 | PMID24708184_Sum: 4 | PMID26450961_Sum: 10 | MS_Placenta_Sum: 1 | MS_Brain_Sum: 5 | MS_Liver_Sum: 1 | MS_Heart_Sum: 1 | MTS_Mean: 0.2358625 | hela_subcell_location_Mitochondrion: 1 | compartments_knowledge_difference: 0.2 | Comm_Mito_Ratio: 0.786 |	literature, mito protein domain+, induction, coexpression, MS/MS+	MOM	Mitochondrial dynamics and surveillance > Fusion | Mitochondrial dynamics and surveillance > Organelle contact sites	18.7
1	12052663	rs28940293	T	C	.	.	c.L76P	MFN2	ENSG00000116688	ENST00000235329	2271	T	0	0.566566416	0.883389724	.	.	Pathogenic	Charcot-Marie-Tooth disease, type 2A2A|not provided|Charcot-Marie-Tooth disease, type 2	5	criteria provided, multiple submitters, no conflicts	26-Dec-19	0	0.92	-1.019	-0.987	-1.505	1.266	-0.912	0.189	2.081	-1.628	0.421	-1.392	0.9	91.3	12040237	12073572	mitofusin 2	Mitochondrial quality control defects	Mitochondrial dynamics	CMT2A|CMT2A2|CMT2A2A|CMT2A2B|CPRP1|HMSN6A|HSG|MARF	O95140	1	PMID28435121_hESCs: 1 | PMID17705834_embryonic_stem_cell_line_0: 1 | PMID18348319_heart_0: 1 | PMID24708184_Sum: 4 | PMID26450961_Sum: 10 | MS_Placenta_Sum: 1 | MS_Brain_Sum: 5 | MS_Liver_Sum: 1 | MS_Heart_Sum: 1 | MTS_Mean: 0.2358625 | hela_subcell_location_Mitochondrion: 1 | compartments_knowledge_difference: 0.2 | Comm_Mito_Ratio: 0.786 |	literature, mito protein domain+, induction, coexpression, MS/MS+	MOM	Mitochondrial dynamics and surveillance > Fusion | Mitochondrial dynamics and surveillance > Organelle contact sites	18.7
1	12052746	rs119103268	C	T	.	.	c.R104W	MFN2	ENSG00000116688	ENST00000235329	2271	C	92.5657	0.566566416	0.394057305	.	.	Pathogenic	Hereditary motor and sensory neuropathy with optic atrophy|Charcot-Marie-Tooth disease, type 2A2A|Charcot-Marie-Tooth disease|not provided|Hereditary motor and sensory neuropathy with optic atrophy;Charcot-Marie-Tooth disease, type 2A2A;Charcot-Marie-Tooth disease, axonal, autosomal recessive, type 2A2B|Charcot-Marie-Tooth disease, type 2|Inborn genetic diseases	11	criteria provided, multiple submitters, no conflicts	13-Dec-19	0	0.92	1.538	-0.055	1.502	0.44	2.897	-0.595	0.009	0.672	-2.128	-0.184	0.4	55	12040237	12073572	mitofusin 2	Mitochondrial quality control defects	Mitochondrial dynamics	CMT2A|CMT2A2|CMT2A2A|CMT2A2B|CPRP1|HMSN6A|HSG|MARF	O95140	1	PMID28435121_hESCs: 1 | PMID17705834_embryonic_stem_cell_line_0: 1 | PMID18348319_heart_0: 1 | PMID24708184_Sum: 4 | PMID26450961_Sum: 10 | MS_Placenta_Sum: 1 | MS_Brain_Sum: 5 | MS_Liver_Sum: 1 | MS_Heart_Sum: 1 | MTS_Mean: 0.2358625 | hela_subcell_location_Mitochondrion: 1 | compartments_knowledge_difference: 0.2 | Comm_Mito_Ratio: 0.786 |	literature, mito protein domain+, induction, coexpression, MS/MS+	MOM	Mitochondrial dynamics and surveillance > Fusion | Mitochondrial dynamics and surveillance > Organelle contact sites	18.7
1	12056214	.	A	G	.	.	c.T105A	MFN2	ENSG00000116688	ENST00000235329	2271	A	92.5657	0.566566416	0.33770663	.	.	Pathogenic	Charcot-Marie-Tooth disease, type 2|Charcot-Marie-Tooth disease	2	criteria provided, single submitter	11-Dec-19	0	0.92	-0.032	0.326	2.213	0.908	1.313	-0.591	-1.302	-0.733	1.57	-0.146	3.2	30.9	12040237	12073572	mitofusin 2	Mitochondrial quality control defects	Mitochondrial dynamics	CMT2A|CMT2A2|CMT2A2A|CMT2A2B|CPRP1|HMSN6A|HSG|MARF	O95140	1	PMID28435121_hESCs: 1 | PMID17705834_embryonic_stem_cell_line_0: 1 | PMID18348319_heart_0: 1 | PMID24708184_Sum: 4 | PMID26450961_Sum: 10 | MS_Placenta_Sum: 1 | MS_Brain_Sum: 5 | MS_Liver_Sum: 1 | MS_Heart_Sum: 1 | MTS_Mean: 0.2358625 | hela_subcell_location_Mitochondrion: 1 | compartments_knowledge_difference: 0.2 | Comm_Mito_Ratio: 0.786 |	literature, mito protein domain+, induction, coexpression, MS/MS+	MOM	Mitochondrial dynamics and surveillance > Fusion | Mitochondrial dynamics and surveillance > Organelle contact sites	18.7
1	12056215	rs863224069	C	T	.	.	c.T105M	MFN2	ENSG00000116688	ENST00000235329	2271	C	92.5657	0.566566416	0.393608067	.	.	Pathogenic/Likely pathogenic	not provided|Charcot-Marie-Tooth disease, type 2|Cerebellar ataxia	4	criteria provided, multiple submitters, no conflicts	1-Jan-20	0	0.92	-0.032	0.326	2.213	0.908	1.313	-0.663	-1.524	2.219	-1.005	1.212	1.7	30.9	12040237	12073572	mitofusin 2	Mitochondrial quality control defects	Mitochondrial dynamics	CMT2A|CMT2A2|CMT2A2A|CMT2A2B|CPRP1|HMSN6A|HSG|MARF	O95140	1	PMID28435121_hESCs: 1 | PMID17705834_embryonic_stem_cell_line_0: 1 | PMID18348319_heart_0: 1 | PMID24708184_Sum: 4 | PMID26450961_Sum: 10 | MS_Placenta_Sum: 1 | MS_Brain_Sum: 5 | MS_Liver_Sum: 1 | MS_Heart_Sum: 1 | MTS_Mean: 0.2358625 | hela_subcell_location_Mitochondrion: 1 | compartments_knowledge_difference: 0.2 | Comm_Mito_Ratio: 0.786 |	literature, mito protein domain+, induction, coexpression, MS/MS+	MOM	Mitochondrial dynamics and surveillance > Fusion | Mitochondrial dynamics and surveillance > Organelle contact sites	18.7
1	12058844	rs119103266	C	T	.	.	c.T206I	MFN2	ENSG00000116688	ENST00000235329	2271	C	92.8056	0.566566416	0.430626828	.	.	Pathogenic	Hereditary motor and sensory neuropathy with optic atrophy|Charcot-Marie-Tooth disease|not provided	3	criteria provided, single submitter	23-Oct-20	0	0.92	-0.032	0.326	2.213	0.908	1.313	-1.239	-0.547	2.131	0.393	0.816	1.6	41.1	12040237	12073572	mitofusin 2	Mitochondrial quality control defects	Mitochondrial dynamics	CMT2A|CMT2A2|CMT2A2A|CMT2A2B|CPRP1|HMSN6A|HSG|MARF	O95140	1	PMID28435121_hESCs: 1 | PMID17705834_embryonic_stem_cell_line_0: 1 | PMID18348319_heart_0: 1 | PMID24708184_Sum: 4 | PMID26450961_Sum: 10 | MS_Placenta_Sum: 1 | MS_Brain_Sum: 5 | MS_Liver_Sum: 1 | MS_Heart_Sum: 1 | MTS_Mean: 0.2358625 | hela_subcell_location_Mitochondrion: 1 | compartments_knowledge_difference: 0.2 | Comm_Mito_Ratio: 0.786 |	literature, mito protein domain+, induction, coexpression, MS/MS+	MOM	Mitochondrial dynamics and surveillance > Fusion | Mitochondrial dynamics and surveillance > Organelle contact sites	18.7
1	12058865	.	T	C	.	.	c.I213T	MFN2	ENSG00000116688	ENST00000235329	2271	T	92.8056	0.566566416	0.597875652	.	.	Pathogenic	Charcot-Marie-Tooth disease, type 2|Charcot-Marie-Tooth disease	2	criteria provided, single submitter	3-Dec-19	0	0.92	-1.239	-0.547	2.131	0.393	0.816	-0.032	0.326	2.213	0.908	1.313	2	3	12040237	12073572	mitofusin 2	Mitochondrial quality control defects	Mitochondrial dynamics	CMT2A|CMT2A2|CMT2A2A|CMT2A2B|CPRP1|HMSN6A|HSG|MARF	O95140	1	PMID28435121_hESCs: 1 | PMID17705834_embryonic_stem_cell_line_0: 1 | PMID18348319_heart_0: 1 | PMID24708184_Sum: 4 | PMID26450961_Sum: 10 | MS_Placenta_Sum: 1 | MS_Brain_Sum: 5 | MS_Liver_Sum: 1 | MS_Heart_Sum: 1 | MTS_Mean: 0.2358625 | hela_subcell_location_Mitochondrion: 1 | compartments_knowledge_difference: 0.2 | Comm_Mito_Ratio: 0.786 |	literature, mito protein domain+, induction, coexpression, MS/MS+	MOM	Mitochondrial dynamics and surveillance > Fusion | Mitochondrial dynamics and surveillance > Organelle contact sites	18.7
1	12058934	rs773159585	C	T	.	.	c.T236M	MFN2	ENSG00000116688	ENST00000235329	2271	C	0	0.566566416	0.393608067	.	.	Pathogenic/Likely pathogenic	Charcot-Marie-Tooth disease, type 2A2A|Peripheral axonal neuropathy;Distal muscle weakness;Distal lower limb amyotrophy|Charcot-Marie-Tooth disease, type 2|Charcot-Marie-Tooth disease|not provided	5	criteria provided, multiple submitters, no conflicts	2-Jun-20	0	0.92	-0.032	0.326	2.213	0.908	1.313	-0.663	-1.524	2.219	-1.005	1.212	1.7	48.9	12040237	12073572	mitofusin 2	Mitochondrial quality control defects	Mitochondrial dynamics	CMT2A|CMT2A2|CMT2A2A|CMT2A2B|CPRP1|HMSN6A|HSG|MARF	O95140	1	PMID28435121_hESCs: 1 | PMID17705834_embryonic_stem_cell_line_0: 1 | PMID18348319_heart_0: 1 | PMID24708184_Sum: 4 | PMID26450961_Sum: 10 | MS_Placenta_Sum: 1 | MS_Brain_Sum: 5 | MS_Liver_Sum: 1 | MS_Heart_Sum: 1 | MTS_Mean: 0.2358625 | hela_subcell_location_Mitochondrion: 1 | compartments_knowledge_difference: 0.2 | Comm_Mito_Ratio: 0.786 |	literature, mito protein domain+, induction, coexpression, MS/MS+	MOM	Mitochondrial dynamics and surveillance > Fusion | Mitochondrial dynamics and surveillance > Organelle contact sites	18.7
1	12061480	rs28940294	G	A	.	.	c.R280H	MFN2	ENSG00000116688	ENST00000235329	2271	G	12.5457	0.566566416	0.579576791	.	.	Pathogenic	Charcot-Marie-Tooth disease, type 2A2A|not provided|Charcot-Marie-Tooth disease, type 2|Charcot-Marie-Tooth disease	9	criteria provided, multiple submitters, no conflicts	23-Oct-20	1	0.92	1.538	-0.055	1.502	0.44	2.897	0.336	-0.417	-1.673	-1.474	-0.078	2.7	91.8	12040237	12073572	mitofusin 2	Mitochondrial quality control defects	Mitochondrial dynamics	CMT2A|CMT2A2|CMT2A2A|CMT2A2B|CPRP1|HMSN6A|HSG|MARF	O95140	1	PMID28435121_hESCs: 1 | PMID17705834_embryonic_stem_cell_line_0: 1 | PMID18348319_heart_0: 1 | PMID24708184_Sum: 4 | PMID26450961_Sum: 10 | MS_Placenta_Sum: 1 | MS_Brain_Sum: 5 | MS_Liver_Sum: 1 | MS_Heart_Sum: 1 | MTS_Mean: 0.2358625 | hela_subcell_location_Mitochondrion: 1 | compartments_knowledge_difference: 0.2 | Comm_Mito_Ratio: 0.786 |	literature, mito protein domain+, induction, coexpression, MS/MS+	MOM	Mitochondrial dynamics and surveillance > Fusion | Mitochondrial dynamics and surveillance > Organelle contact sites	18.7
1	12062090	rs119103265	C	T	.	.	c.R364W	MFN2	ENSG00000116688	ENST00000235329	2271	C	3.02679	0.566566416	0.394057305	.	.	Pathogenic	Hereditary motor and sensory neuropathy with optic atrophy|Charcot-Marie-Tooth disease, type 2A2A|Charcot-Marie-Tooth disease, type 2|not provided|Charcot-Marie-Tooth disease|Charcot-Marie-Tooth disease type 4	8	criteria provided, multiple submitters, no conflicts	2-Dec-19	1	0.92	1.538	-0.055	1.502	0.44	2.897	-0.595	0.009	0.672	-2.128	-0.184	0.4	103.9	12040237	12073572	mitofusin 2	Mitochondrial quality control defects	Mitochondrial dynamics	CMT2A|CMT2A2|CMT2A2A|CMT2A2B|CPRP1|HMSN6A|HSG|MARF	O95140	1	PMID28435121_hESCs: 1 | PMID17705834_embryonic_stem_cell_line_0: 1 | PMID18348319_heart_0: 1 | PMID24708184_Sum: 4 | PMID26450961_Sum: 10 | MS_Placenta_Sum: 1 | MS_Brain_Sum: 5 | MS_Liver_Sum: 1 | MS_Heart_Sum: 1 | MTS_Mean: 0.2358625 | hela_subcell_location_Mitochondrion: 1 | compartments_knowledge_difference: 0.2 | Comm_Mito_Ratio: 0.786 |	literature, mito protein domain+, induction, coexpression, MS/MS+	MOM	Mitochondrial dynamics and surveillance > Fusion | Mitochondrial dynamics and surveillance > Organelle contact sites	18.7
1	12062091	rs879254011	G	A	.	.	c.R364Q	MFN2	ENSG00000116688	ENST00000235329	2271	G	3.02679	0.566566416	0.50061869	.	.	Pathogenic	not provided|Charcot-Marie-Tooth disease, type 2|Charcot-Marie-Tooth disease	4	criteria provided, multiple submitters, no conflicts	1-Jul-20	1	0.92	1.538	-0.055	1.502	0.44	2.897	0.931	-0.179	-3.005	-0.503	-1.853	3.3	103.9	12040237	12073572	mitofusin 2	Mitochondrial quality control defects	Mitochondrial dynamics	CMT2A|CMT2A2|CMT2A2A|CMT2A2B|CPRP1|HMSN6A|HSG|MARF	O95140	1	PMID28435121_hESCs: 1 | PMID17705834_embryonic_stem_cell_line_0: 1 | PMID18348319_heart_0: 1 | PMID24708184_Sum: 4 | PMID26450961_Sum: 10 | MS_Placenta_Sum: 1 | MS_Brain_Sum: 5 | MS_Liver_Sum: 1 | MS_Heart_Sum: 1 | MTS_Mean: 0.2358625 | hela_subcell_location_Mitochondrion: 1 | compartments_knowledge_difference: 0.2 | Comm_Mito_Ratio: 0.786 |	literature, mito protein domain+, induction, coexpression, MS/MS+	MOM	Mitochondrial dynamics and surveillance > Fusion | Mitochondrial dynamics and surveillance > Organelle contact sites	18.7
1	12064067	rs12069578	G	A	.	.	c.M393I	MFN2	ENSG00000116688	ENST00000235329	2271	G	0	0.952257616	0.458530605	.	.	Benign/Likely benign	not specified|not provided|Charcot-Marie-Tooth disease, type 2|Charcot-Marie-Tooth disease	6	criteria provided, multiple submitters, no conflicts	31-Dec-19	0	0.92	-0.663	-1.524	2.219	-1.005	1.212	-1.239	-0.547	2.131	0.393	0.816	2	63.4	12040237	12073572	mitofusin 2	Mitochondrial quality control defects	Mitochondrial dynamics	CMT2A|CMT2A2|CMT2A2A|CMT2A2B|CPRP1|HMSN6A|HSG|MARF	O95140	1	PMID28435121_hESCs: 1 | PMID17705834_embryonic_stem_cell_line_0: 1 | PMID18348319_heart_0: 1 | PMID24708184_Sum: 4 | PMID26450961_Sum: 10 | MS_Placenta_Sum: 1 | MS_Brain_Sum: 5 | MS_Liver_Sum: 1 | MS_Heart_Sum: 1 | MTS_Mean: 0.2358625 | hela_subcell_location_Mitochondrion: 1 | compartments_knowledge_difference: 0.2 | Comm_Mito_Ratio: 0.786 |	literature, mito protein domain+, induction, coexpression, MS/MS+	MOM	Mitochondrial dynamics and surveillance > Fusion | Mitochondrial dynamics and surveillance > Organelle contact sites	18.7
1	12065801	rs376598131	G	A	.	.	c.R510Q	MFN2	ENSG00000116688	ENST00000235329	2271	G	0	0.952257616	0.50061869	.	.	Benign/Likely benign	Charcot-Marie-Tooth disease, type 2|Charcot-Marie-Tooth disease	2	criteria provided, multiple submitters, no conflicts	31-Dec-19	0	0.92	1.538	-0.055	1.502	0.44	2.897	0.931	-0.179	-3.005	-0.503	-1.853	3.3	94.2	12040237	12073572	mitofusin 2	Mitochondrial quality control defects	Mitochondrial dynamics	CMT2A|CMT2A2|CMT2A2A|CMT2A2B|CPRP1|HMSN6A|HSG|MARF	O95140	1	PMID28435121_hESCs: 1 | PMID17705834_embryonic_stem_cell_line_0: 1 | PMID18348319_heart_0: 1 | PMID24708184_Sum: 4 | PMID26450961_Sum: 10 | MS_Placenta_Sum: 1 | MS_Brain_Sum: 5 | MS_Liver_Sum: 1 | MS_Heart_Sum: 1 | MTS_Mean: 0.2358625 | hela_subcell_location_Mitochondrion: 1 | compartments_knowledge_difference: 0.2 | Comm_Mito_Ratio: 0.786 |	literature, mito protein domain+, induction, coexpression, MS/MS+	MOM	Mitochondrial dynamics and surveillance > Fusion | Mitochondrial dynamics and surveillance > Organelle contact sites	18.7
1	12069692	rs142271930	G	A	.	.	c.V705I	MFN2	ENSG00000116688	ENST00000235329	2271	G	0	0.952257616	0.161188039	.	.	Benign	not specified|Charcot-Marie-Tooth disease, type 2|not provided|Hereditary motor and sensory neuropathy with optic atrophy|Charcot-Marie-Tooth disease	7	criteria provided, multiple submitters, no conflicts	31-Dec-19	0	0.92	-1.337	-0.279	-0.544	1.242	-1.262	-1.239	-0.547	2.131	0.393	0.816	10.9	84.7	12040237	12073572	mitofusin 2	Mitochondrial quality control defects	Mitochondrial dynamics	CMT2A|CMT2A2|CMT2A2A|CMT2A2B|CPRP1|HMSN6A|HSG|MARF	O95140	1	PMID28435121_hESCs: 1 | PMID17705834_embryonic_stem_cell_line_0: 1 | PMID18348319_heart_0: 1 | PMID24708184_Sum: 4 | PMID26450961_Sum: 10 | MS_Placenta_Sum: 1 | MS_Brain_Sum: 5 | MS_Liver_Sum: 1 | MS_Heart_Sum: 1 | MTS_Mean: 0.2358625 | hela_subcell_location_Mitochondrion: 1 | compartments_knowledge_difference: 0.2 | Comm_Mito_Ratio: 0.786 |	literature, mito protein domain+, induction, coexpression, MS/MS+	MOM	Mitochondrial dynamics and surveillance > Fusion | Mitochondrial dynamics and surveillance > Organelle contact sites	18.7
1	12069698	rs119103267	C	T	.	.	c.R707W	MFN2	ENSG00000116688	ENST00000235329	2271	C	0	0.952257616	0.394057305	.	.	Pathogenic/Likely pathogenic	Charcot-Marie-Tooth disease, axonal, autosomal recessive, type 2A2B|not provided|Charcot-Marie-Tooth disease, type 2A2A|Charcot-Marie-Tooth disease, type 2|Inborn genetic diseases|Hereditary motor and sensory neuropathy with optic atrophy;Charcot-Marie-Tooth disease, type 2A2A;Charcot-Marie-Tooth disease, axonal, autosomal recessive, type 2A2B|MFN2-Related Disorders|Charcot-Marie-Tooth disease	10	criteria provided, multiple submitters, no conflicts	27-Dec-19	0	0.92	1.538	-0.055	1.502	0.44	2.897	-0.595	0.009	0.672	-2.128	-0.184	0.4	106.2	12040237	12073572	mitofusin 2	Mitochondrial quality control defects	Mitochondrial dynamics	CMT2A|CMT2A2|CMT2A2A|CMT2A2B|CPRP1|HMSN6A|HSG|MARF	O95140	1	PMID28435121_hESCs: 1 | PMID17705834_embryonic_stem_cell_line_0: 1 | PMID18348319_heart_0: 1 | PMID24708184_Sum: 4 | PMID26450961_Sum: 10 | MS_Placenta_Sum: 1 | MS_Brain_Sum: 5 | MS_Liver_Sum: 1 | MS_Heart_Sum: 1 | MTS_Mean: 0.2358625 | hela_subcell_location_Mitochondrion: 1 | compartments_knowledge_difference: 0.2 | Comm_Mito_Ratio: 0.786 |	literature, mito protein domain+, induction, coexpression, MS/MS+	MOM	Mitochondrial dynamics and surveillance > Fusion | Mitochondrial dynamics and surveillance > Organelle contact sites	18.7
1	12071567	rs28940292	G	C	.	.	c.W740S	MFN2	ENSG00000116688	ENST00000235329	2271	G	63.6215	0.952257616	0.886995638	.	.	Pathogenic	Charcot-Marie-Tooth disease, type 2A2A|Charcot-Marie-Tooth disease, type 2|not provided|Hereditary motor and sensory neuropathy with optic atrophy;Charcot-Marie-Tooth disease, type 2A2A;Charcot-Marie-Tooth disease, axonal, autosomal recessive, type 2A2B|Charcot-Marie-Tooth disease|not specified	9	criteria provided, multiple submitters, no conflicts	11-Dec-19	0	0.92	-0.595	0.009	0.672	-2.128	-0.184	-0.228	1.399	-4.76	0.67	-2.647	0.3	123.1	12040237	12073572	mitofusin 2	Mitochondrial quality control defects	Mitochondrial dynamics	CMT2A|CMT2A2|CMT2A2A|CMT2A2B|CPRP1|HMSN6A|HSG|MARF	O95140	1	PMID28435121_hESCs: 1 | PMID17705834_embryonic_stem_cell_line_0: 1 | PMID18348319_heart_0: 1 | PMID24708184_Sum: 4 | PMID26450961_Sum: 10 | MS_Placenta_Sum: 1 | MS_Brain_Sum: 5 | MS_Liver_Sum: 1 | MS_Heart_Sum: 1 | MTS_Mean: 0.2358625 | hela_subcell_location_Mitochondrion: 1 | compartments_knowledge_difference: 0.2 | Comm_Mito_Ratio: 0.786 |	literature, mito protein domain+, induction, coexpression, MS/MS+	MOM	Mitochondrial dynamics and surveillance > Fusion | Mitochondrial dynamics and surveillance > Organelle contact sites	18.7
1	17349143	rs74315368	C	T	.	.	c.R242H	SDHB	ENSG00000117118	ENST00000375499	840	C	0	0.996397524	0.579576791	.	.	Pathogenic	Paragangliomas 4|Pheochromocytoma|Gastrointestinal stromal tumor|Hereditary cancer-predisposing syndrome|not provided|Hereditary Paraganglioma-Pheochromocytoma Syndromes|Gastrointestinal stromal tumor;Pheochromocytoma;Paragangliomas 4	6	criteria provided, multiple submitters, no conflicts	10-Dec-19	1	0.93	1.538	-0.055	1.502	0.44	2.897	0.336	-0.417	-1.673	-1.474	-0.078	2.7	83	17345224	17380665	succinate dehydrogenase complex, subunit B, iron sulfur (Ip)	Oxidative phosphorylation deficiency	Complex II subunits and assembly factors	CWS2|IP|PGL4|SDH|SDH1|SDH2|SDHIP	P21912	1	PMID28435121_hESCs: 1 | PMID12592411_heart_0: 1 | PMID14651853_Sum: 4 | PMID15253431_Sum: 1 | PMID16415296_unknown_0: 1 | PMID17519225_T_leukemia_cell_line_0: 1 | PMID17705834_embryonic_stem_cell_line_0: 1 | PMID23956156_INS.1Beta_cell_line__0: 1 | PMID18348319_heart_0: 1 | PMID19567276_skeletal_muscle_0: 1 | PMID19700791_liver_0: 1 | PMID24708184_Sum: 4 | PMID26450961_Sum: 14 | PMID12210211_Sum:…	literature, APEX_matrix, targetP signal+, yeast mito homolog, Rickettsial homolog, mito protein domain+, induction, coexpression++, MS/MS++	MIM	OXPHOS > Complex II > CII subunits | Metabolism > Carbohydrate metabolism > TCA cycle | Metabolism > Metals and cofactors > Fe-S-containing proteins | OXPHOS > OXPHOS subunits	43.2272
1	17349144	rs786203251	G	T	.	.	c.R242S	SDHB	ENSG00000117118	ENST00000375499	840	G	25.3093	0.996397524	0.477517423	.	.	Pathogenic	Paragangliomas 4;Pheochromocytoma;Gastrointestinal stromal tumor|Hereditary cancer-predisposing syndrome|not provided	3	criteria provided, multiple submitters, no conflicts	3-Dec-19	1	0.93	1.538	-0.055	1.502	0.44	2.897	-0.228	1.399	-4.76	0.67	-2.647	1.4	83	17345224	17380665	succinate dehydrogenase complex, subunit B, iron sulfur (Ip)	Oxidative phosphorylation deficiency	Complex II subunits and assembly factors	CWS2|IP|PGL4|SDH|SDH1|SDH2|SDHIP	P21912	1	PMID28435121_hESCs: 1 | PMID12592411_heart_0: 1 | PMID14651853_Sum: 4 | PMID15253431_Sum: 1 | PMID16415296_unknown_0: 1 | PMID17519225_T_leukemia_cell_line_0: 1 | PMID17705834_embryonic_stem_cell_line_0: 1 | PMID23956156_INS.1Beta_cell_line__0: 1 | PMID18348319_heart_0: 1 | PMID19567276_skeletal_muscle_0: 1 | PMID19700791_liver_0: 1 | PMID24708184_Sum: 4 | PMID26450961_Sum: 14 | PMID12210211_Sum:…	literature, APEX_matrix, targetP signal+, yeast mito homolog, Rickettsial homolog, mito protein domain+, induction, coexpression++, MS/MS++	MIM	OXPHOS > Complex II > CII subunits | Metabolism > Carbohydrate metabolism > TCA cycle | Metabolism > Metals and cofactors > Fe-S-containing proteins | OXPHOS > OXPHOS subunits	43.2272
1	17349179	rs587782604	C	A	.	.	c.R230L	SDHB	ENSG00000117118	ENST00000375499	840	C	0	0.996397524	0.581612464	.	.	Pathogenic	Hereditary cancer-predisposing syndrome|Gastrointestinal stromal tumor;Paragangliomas 4;Pheochromocytoma|not provided	3	criteria provided, multiple submitters, no conflicts	31-Mar-20	0	0.93	1.538	-0.055	1.502	0.44	2.897	-1.019	-0.987	-1.505	1.266	-0.912	0.7	51.5	17345224	17380665	succinate dehydrogenase complex, subunit B, iron sulfur (Ip)	Oxidative phosphorylation deficiency	Complex II subunits and assembly factors	CWS2|IP|PGL4|SDH|SDH1|SDH2|SDHIP	P21912	1	PMID28435121_hESCs: 1 | PMID12592411_heart_0: 1 | PMID14651853_Sum: 4 | PMID15253431_Sum: 1 | PMID16415296_unknown_0: 1 | PMID17519225_T_leukemia_cell_line_0: 1 | PMID17705834_embryonic_stem_cell_line_0: 1 | PMID23956156_INS.1Beta_cell_line__0: 1 | PMID18348319_heart_0: 1 | PMID19567276_skeletal_muscle_0: 1 | PMID19700791_liver_0: 1 | PMID24708184_Sum: 4 | PMID26450961_Sum: 14 | PMID12210211_Sum:…	literature, APEX_matrix, targetP signal+, yeast mito homolog, Rickettsial homolog, mito protein domain+, induction, coexpression++, MS/MS++	MIM	OXPHOS > Complex II > CII subunits | Metabolism > Carbohydrate metabolism > TCA cycle | Metabolism > Metals and cofactors > Fe-S-containing proteins | OXPHOS > OXPHOS subunits	43.2272
1	17349179	rs587782604	C	T	.	.	c.R230H	SDHB	ENSG00000117118	ENST00000375499	840	C	0	0.996397524	0.579576791	.	.	Pathogenic/Likely pathogenic	Hereditary cancer-predisposing syndrome|not provided|Pheochromocytoma;Paragangliomas 4;Gastrointestinal stromal tumor|Hereditary Paraganglioma-Pheochromocytoma Syndromes|Paragangliomas 4|Pheochromocytoma;Paragangliomas 4;Carney-Stratakis syndrome	7	criteria provided, multiple submitters, no conflicts	19-Dec-19	0	0.93	1.538	-0.055	1.502	0.44	2.897	0.336	-0.417	-1.673	-1.474	-0.078	2.7	51.5	17345224	17380665	succinate dehydrogenase complex, subunit B, iron sulfur (Ip)	Oxidative phosphorylation deficiency	Complex II subunits and assembly factors	CWS2|IP|PGL4|SDH|SDH1|SDH2|SDHIP	P21912	1	PMID28435121_hESCs: 1 | PMID12592411_heart_0: 1 | PMID14651853_Sum: 4 | PMID15253431_Sum: 1 | PMID16415296_unknown_0: 1 | PMID17519225_T_leukemia_cell_line_0: 1 | PMID17705834_embryonic_stem_cell_line_0: 1 | PMID23956156_INS.1Beta_cell_line__0: 1 | PMID18348319_heart_0: 1 | PMID19567276_skeletal_muscle_0: 1 | PMID19700791_liver_0: 1 | PMID24708184_Sum: 4 | PMID26450961_Sum: 14 | PMID12210211_Sum:…	literature, APEX_matrix, targetP signal+, yeast mito homolog, Rickettsial homolog, mito protein domain+, induction, coexpression++, MS/MS++	MIM	OXPHOS > Complex II > CII subunits | Metabolism > Carbohydrate metabolism > TCA cycle | Metabolism > Metals and cofactors > Fe-S-containing proteins | OXPHOS > OXPHOS subunits	43.2272
1	17349180	rs138996609	G	A	.	.	c.R230C	SDHB	ENSG00000117118	ENST00000375499	840	G	0	0.996397524	0.681053914	.	.	Pathogenic	Hereditary cancer-predisposing syndrome|Hereditary Paraganglioma-Pheochromocytoma Syndromes|not provided|Pheochromocytoma;Paragangliomas 4;Gastrointestinal stromal tumor|Paragangliomas 4	7	criteria provided, multiple submitters, no conflicts	6-Jan-20	0	0.93	1.538	-0.055	1.502	0.44	2.897	-1.343	0.465	-0.862	-1.02	-0.255	0	51.5	17345224	17380665	succinate dehydrogenase complex, subunit B, iron sulfur (Ip)	Oxidative phosphorylation deficiency	Complex II subunits and assembly factors	CWS2|IP|PGL4|SDH|SDH1|SDH2|SDHIP	P21912	1	PMID28435121_hESCs: 1 | PMID12592411_heart_0: 1 | PMID14651853_Sum: 4 | PMID15253431_Sum: 1 | PMID16415296_unknown_0: 1 | PMID17519225_T_leukemia_cell_line_0: 1 | PMID17705834_embryonic_stem_cell_line_0: 1 | PMID23956156_INS.1Beta_cell_line__0: 1 | PMID18348319_heart_0: 1 | PMID19567276_skeletal_muscle_0: 1 | PMID19700791_liver_0: 1 | PMID24708184_Sum: 4 | PMID26450961_Sum: 14 | PMID12210211_Sum:…	literature, APEX_matrix, targetP signal+, yeast mito homolog, Rickettsial homolog, mito protein domain+, induction, coexpression++, MS/MS++	MIM	OXPHOS > Complex II > CII subunits | Metabolism > Carbohydrate metabolism > TCA cycle | Metabolism > Metals and cofactors > Fe-S-containing proteins | OXPHOS > OXPHOS subunits	43.2272
1	17349219	rs200245469	G	A	.	.	c.R217C	SDHB	ENSG00000117118	ENST00000375499	840	G	0	0.996397524	0.681053914	.	.	Pathogenic/Likely pathogenic	Hereditary cancer-predisposing syndrome|Pheochromocytoma;Paragangliomas 4;Gastrointestinal stromal tumor|Paragangliomas 4	3	criteria provided, multiple submitters, no conflicts	27-Apr-20	0	0.93	1.538	-0.055	1.502	0.44	2.897	-1.343	0.465	-0.862	-1.02	-0.255	0	105.2	17345224	17380665	succinate dehydrogenase complex, subunit B, iron sulfur (Ip)	Oxidative phosphorylation deficiency	Complex II subunits and assembly factors	CWS2|IP|PGL4|SDH|SDH1|SDH2|SDHIP	P21912	1	PMID28435121_hESCs: 1 | PMID12592411_heart_0: 1 | PMID14651853_Sum: 4 | PMID15253431_Sum: 1 | PMID16415296_unknown_0: 1 | PMID17519225_T_leukemia_cell_line_0: 1 | PMID17705834_embryonic_stem_cell_line_0: 1 | PMID23956156_INS.1Beta_cell_line__0: 1 | PMID18348319_heart_0: 1 | PMID19567276_skeletal_muscle_0: 1 | PMID19700791_liver_0: 1 | PMID24708184_Sum: 4 | PMID26450961_Sum: 14 | PMID12210211_Sum:…	literature, APEX_matrix, targetP signal+, yeast mito homolog, Rickettsial homolog, mito protein domain+, induction, coexpression++, MS/MS++	MIM	OXPHOS > Complex II > CII subunits | Metabolism > Carbohydrate metabolism > TCA cycle | Metabolism > Metals and cofactors > Fe-S-containing proteins | OXPHOS > OXPHOS subunits	43.2272
1	17350468	.	C	A	.	.	c.Q214H	SDHB	ENSG00000117118	ENST00000375499	840	C	2.60848	0.996397524	0.298981831	.	.	Likely pathogenic	Hereditary cancer-predisposing syndrome	1	criteria provided, single submitter	13-Feb-20	0	0.93	0.931	-0.179	-3.005	-0.503	-1.853	0.336	-0.417	-1.673	-1.474	-0.078	2.4	58	17345224	17380665	succinate dehydrogenase complex, subunit B, iron sulfur (Ip)	Oxidative phosphorylation deficiency	Complex II subunits and assembly factors	CWS2|IP|PGL4|SDH|SDH1|SDH2|SDHIP	P21912	1	PMID28435121_hESCs: 1 | PMID12592411_heart_0: 1 | PMID14651853_Sum: 4 | PMID15253431_Sum: 1 | PMID16415296_unknown_0: 1 | PMID17519225_T_leukemia_cell_line_0: 1 | PMID17705834_embryonic_stem_cell_line_0: 1 | PMID23956156_INS.1Beta_cell_line__0: 1 | PMID18348319_heart_0: 1 | PMID19567276_skeletal_muscle_0: 1 | PMID19700791_liver_0: 1 | PMID24708184_Sum: 4 | PMID26450961_Sum: 14 | PMID12210211_Sum:…	literature, APEX_matrix, targetP signal+, yeast mito homolog, Rickettsial homolog, mito protein domain+, induction, coexpression++, MS/MS++	MIM	OXPHOS > Complex II > CII subunits | Metabolism > Carbohydrate metabolism > TCA cycle | Metabolism > Metals and cofactors > Fe-S-containing proteins | OXPHOS > OXPHOS subunits	43.2272
1	17350520	rs74315367	G	C	.	.	c.P197R	SDHB	ENSG00000117118	ENST00000375499	840	G	0	0.996397524	0.413125267	.	.	Pathogenic/Likely pathogenic	Paragangliomas 4|Hereditary Paraganglioma-Pheochromocytoma Syndromes|Hereditary cancer-predisposing syndrome|Gastrointestinal stromal tumor;Pheochromocytoma;Paragangliomas 4|not specified	6	criteria provided, multiple submitters, no conflicts	16-Jan-20	1	0.93	0.189	2.081	-1.628	0.421	-1.392	1.538	-0.055	1.502	0.44	2.897	0.7	49.5	17345224	17380665	succinate dehydrogenase complex, subunit B, iron sulfur (Ip)	Oxidative phosphorylation deficiency	Complex II subunits and assembly factors	CWS2|IP|PGL4|SDH|SDH1|SDH2|SDHIP	P21912	1	PMID28435121_hESCs: 1 | PMID12592411_heart_0: 1 | PMID14651853_Sum: 4 | PMID15253431_Sum: 1 | PMID16415296_unknown_0: 1 | PMID17519225_T_leukemia_cell_line_0: 1 | PMID17705834_embryonic_stem_cell_line_0: 1 | PMID23956156_INS.1Beta_cell_line__0: 1 | PMID18348319_heart_0: 1 | PMID19567276_skeletal_muscle_0: 1 | PMID19700791_liver_0: 1 | PMID24708184_Sum: 4 | PMID26450961_Sum: 14 | PMID12210211_Sum:…	literature, APEX_matrix, targetP signal+, yeast mito homolog, Rickettsial homolog, mito protein domain+, induction, coexpression++, MS/MS++	MIM	OXPHOS > Complex II > CII subunits | Metabolism > Carbohydrate metabolism > TCA cycle | Metabolism > Metals and cofactors > Fe-S-containing proteins | OXPHOS > OXPHOS subunits	43.2272
1	17350535	rs397516835	C	T	.	.	c.C192Y	SDHB	ENSG00000117118	ENST00000375499	840	C	42.123	0.996397524	0.941547998	.	.	Pathogenic	Hereditary cancer-predisposing syndrome|Hereditary Paraganglioma-Pheochromocytoma Syndromes	2	criteria provided, single submitter	11-Dec-19	0	0.93	-1.343	0.465	-0.862	-1.02	-0.255	0.26	0.83	3.097	-0.838	1.512	0.7	8	17345224	17380665	succinate dehydrogenase complex, subunit B, iron sulfur (Ip)	Oxidative phosphorylation deficiency	Complex II subunits and assembly factors	CWS2|IP|PGL4|SDH|SDH1|SDH2|SDHIP	P21912	1	PMID28435121_hESCs: 1 | PMID12592411_heart_0: 1 | PMID14651853_Sum: 4 | PMID15253431_Sum: 1 | PMID16415296_unknown_0: 1 | PMID17519225_T_leukemia_cell_line_0: 1 | PMID17705834_embryonic_stem_cell_line_0: 1 | PMID23956156_INS.1Beta_cell_line__0: 1 | PMID18348319_heart_0: 1 | PMID19567276_skeletal_muscle_0: 1 | PMID19700791_liver_0: 1 | PMID24708184_Sum: 4 | PMID26450961_Sum: 14 | PMID12210211_Sum:…	literature, APEX_matrix, targetP signal+, yeast mito homolog, Rickettsial homolog, mito protein domain+, induction, coexpression++, MS/MS++	MIM	OXPHOS > Complex II > CII subunits | Metabolism > Carbohydrate metabolism > TCA cycle | Metabolism > Metals and cofactors > Fe-S-containing proteins | OXPHOS > OXPHOS subunits	43.2272
1	17350538	.	C	T	.	.	c.C191Y	SDHB	ENSG00000117118	ENST00000375499	840	C	42.123	0.996397524	0.941547998	.	.	Likely pathogenic	Renal neoplasm	1	criteria provided, single submitter	19-Feb-20	0	0.93	-1.343	0.465	-0.862	-1.02	-0.255	0.26	0.83	3.097	-0.838	1.512	0.7	20.3	17345224	17380665	succinate dehydrogenase complex, subunit B, iron sulfur (Ip)	Oxidative phosphorylation deficiency	Complex II subunits and assembly factors	CWS2|IP|PGL4|SDH|SDH1|SDH2|SDHIP	P21912	1	PMID28435121_hESCs: 1 | PMID12592411_heart_0: 1 | PMID14651853_Sum: 4 | PMID15253431_Sum: 1 | PMID16415296_unknown_0: 1 | PMID17519225_T_leukemia_cell_line_0: 1 | PMID17705834_embryonic_stem_cell_line_0: 1 | PMID23956156_INS.1Beta_cell_line__0: 1 | PMID18348319_heart_0: 1 | PMID19567276_skeletal_muscle_0: 1 | PMID19700791_liver_0: 1 | PMID24708184_Sum: 4 | PMID26450961_Sum: 14 | PMID12210211_Sum:…	literature, APEX_matrix, targetP signal+, yeast mito homolog, Rickettsial homolog, mito protein domain+, induction, coexpression++, MS/MS++	MIM	OXPHOS > Complex II > CII subunits | Metabolism > Carbohydrate metabolism > TCA cycle | Metabolism > Metals and cofactors > Fe-S-containing proteins | OXPHOS > OXPHOS subunits	43.2272
1	17355100	rs267607032	C	A	.	.	c.V140F	SDHB	ENSG00000117118	ENST00000375499	840	C	0	0.996397524	0.654044042	.	.	Pathogenic/Likely pathogenic	Paragangliomas 4|Hereditary cancer-predisposing syndrome|Hereditary Paraganglioma-Pheochromocytoma Syndromes|not provided|Pheochromocytoma;Paragangliomas 4;Gastrointestinal stromal tumor	8	criteria provided, multiple submitters, no conflicts	23-Dec-19	0	0.93	-1.337	-0.279	-0.544	1.242	-1.262	-1.006	-0.59	1.891	-0.397	0.412	1.5	16.5	17345224	17380665	succinate dehydrogenase complex, subunit B, iron sulfur (Ip)	Oxidative phosphorylation deficiency	Complex II subunits and assembly factors	CWS2|IP|PGL4|SDH|SDH1|SDH2|SDHIP	P21912	1	PMID28435121_hESCs: 1 | PMID12592411_heart_0: 1 | PMID14651853_Sum: 4 | PMID15253431_Sum: 1 | PMID16415296_unknown_0: 1 | PMID17519225_T_leukemia_cell_line_0: 1 | PMID17705834_embryonic_stem_cell_line_0: 1 | PMID23956156_INS.1Beta_cell_line__0: 1 | PMID18348319_heart_0: 1 | PMID19567276_skeletal_muscle_0: 1 | PMID19700791_liver_0: 1 | PMID24708184_Sum: 4 | PMID26450961_Sum: 14 | PMID12210211_Sum:…	literature, APEX_matrix, targetP signal+, yeast mito homolog, Rickettsial homolog, mito protein domain+, induction, coexpression++, MS/MS++	MIM	OXPHOS > Complex II > CII subunits | Metabolism > Carbohydrate metabolism > TCA cycle | Metabolism > Metals and cofactors > Fe-S-containing proteins | OXPHOS > OXPHOS subunits	43.2272
1	17355138	rs786201095	A	C	.	.	c.I127S	SDHB	ENSG00000117118	ENST00000375499	840	A	0	0.996397524	0.762740845	.	.	Pathogenic/Likely pathogenic	Hereditary cancer-predisposing syndrome|Carney triad|Pheochromocytoma;Paragangliomas 4;Gastrointestinal stromal tumor|not provided|Paragangliomas 4|Hereditary Paraganglioma-Pheochromocytoma Syndromes|Hereditary Paraganglioma-Pheochromocytoma Syndromes;Gastrointestinal stromal tumor	9	criteria provided, multiple submitters, no conflicts	31-Dec-19	0	0.93	-1.239	-0.547	2.131	0.393	0.816	-0.228	1.399	-4.76	0.67	-2.647	0.4	5.6	17345224	17380665	succinate dehydrogenase complex, subunit B, iron sulfur (Ip)	Oxidative phosphorylation deficiency	Complex II subunits and assembly factors	CWS2|IP|PGL4|SDH|SDH1|SDH2|SDHIP	P21912	1	PMID28435121_hESCs: 1 | PMID12592411_heart_0: 1 | PMID14651853_Sum: 4 | PMID15253431_Sum: 1 | PMID16415296_unknown_0: 1 | PMID17519225_T_leukemia_cell_line_0: 1 | PMID17705834_embryonic_stem_cell_line_0: 1 | PMID23956156_INS.1Beta_cell_line__0: 1 | PMID18348319_heart_0: 1 | PMID19567276_skeletal_muscle_0: 1 | PMID19700791_liver_0: 1 | PMID24708184_Sum: 4 | PMID26450961_Sum: 14 | PMID12210211_Sum:…	literature, APEX_matrix, targetP signal+, yeast mito homolog, Rickettsial homolog, mito protein domain+, induction, coexpression++, MS/MS++	MIM	OXPHOS > Complex II > CII subunits | Metabolism > Carbohydrate metabolism > TCA cycle | Metabolism > Metals and cofactors > Fe-S-containing proteins | OXPHOS > OXPHOS subunits	43.2272
1	17355186	.	A	G	.	.	c.L111P	SDHB	ENSG00000117118	ENST00000375499	840	A	66.875	0.996397524	0.883389724	.	.	Likely pathogenic	Hereditary cancer-predisposing syndrome	1	criteria provided, single submitter	2-Jun-20	0	0.93	-1.019	-0.987	-1.505	1.266	-0.912	0.189	2.081	-1.628	0.421	-1.392	0.9	28.1	17345224	17380665	succinate dehydrogenase complex, subunit B, iron sulfur (Ip)	Oxidative phosphorylation deficiency	Complex II subunits and assembly factors	CWS2|IP|PGL4|SDH|SDH1|SDH2|SDHIP	P21912	1	PMID28435121_hESCs: 1 | PMID12592411_heart_0: 1 | PMID14651853_Sum: 4 | PMID15253431_Sum: 1 | PMID16415296_unknown_0: 1 | PMID17519225_T_leukemia_cell_line_0: 1 | PMID17705834_embryonic_stem_cell_line_0: 1 | PMID23956156_INS.1Beta_cell_line__0: 1 | PMID18348319_heart_0: 1 | PMID19567276_skeletal_muscle_0: 1 | PMID19700791_liver_0: 1 | PMID24708184_Sum: 4 | PMID26450961_Sum: 14 | PMID12210211_Sum:…	literature, APEX_matrix, targetP signal+, yeast mito homolog, Rickettsial homolog, mito protein domain+, induction, coexpression++, MS/MS++	MIM	OXPHOS > Complex II > CII subunits | Metabolism > Carbohydrate metabolism > TCA cycle | Metabolism > Metals and cofactors > Fe-S-containing proteins | OXPHOS > OXPHOS subunits	43.2272
1	17355229	.	T	A	.	.	c.I97F	SDHB	ENSG00000117118	ENST00000375499	840	T	56.2183	0.996397524	0.856424106	.	.	Likely pathogenic	Hereditary cancer-predisposing syndrome|Pheochromocytoma;Gastrointestinal stromal tumor;Paragangliomas 4	2	criteria provided, multiple submitters, no conflicts	20-Mar-20	1	0.93	-1.239	-0.547	2.131	0.393	0.816	-1.006	-0.59	1.891	-0.397	0.412	1.4	71.2	17345224	17380665	succinate dehydrogenase complex, subunit B, iron sulfur (Ip)	Oxidative phosphorylation deficiency	Complex II subunits and assembly factors	CWS2|IP|PGL4|SDH|SDH1|SDH2|SDHIP	P21912	1	PMID28435121_hESCs: 1 | PMID12592411_heart_0: 1 | PMID14651853_Sum: 4 | PMID15253431_Sum: 1 | PMID16415296_unknown_0: 1 | PMID17519225_T_leukemia_cell_line_0: 1 | PMID17705834_embryonic_stem_cell_line_0: 1 | PMID23956156_INS.1Beta_cell_line__0: 1 | PMID18348319_heart_0: 1 | PMID19567276_skeletal_muscle_0: 1 | PMID19700791_liver_0: 1 | PMID24708184_Sum: 4 | PMID26450961_Sum: 14 | PMID12210211_Sum:…	literature, APEX_matrix, targetP signal+, yeast mito homolog, Rickettsial homolog, mito protein domain+, induction, coexpression++, MS/MS++	MIM	OXPHOS > Complex II > CII subunits | Metabolism > Carbohydrate metabolism > TCA cycle | Metabolism > Metals and cofactors > Fe-S-containing proteins | OXPHOS > OXPHOS subunits	43.2272
1	17359555	rs587782243	C	T	.	.	c.G96S	SDHB	ENSG00000117118	ENST00000375499	840	C	0	0.996397524	0.350907967	.	.	Pathogenic/Likely pathogenic	Hereditary cancer-predisposing syndrome|Pheochromocytoma;Paragangliomas 4;Gastrointestinal stromal tumor|not provided|Hereditary Paraganglioma-Pheochromocytoma Syndromes	4	criteria provided, multiple submitters, no conflicts	1-Jun-20	0	0.93	-0.384	1.652	1.33	1.045	2.064	-0.228	1.399	-4.76	0.67	-2.647	3.3	34.1	17345224	17380665	succinate dehydrogenase complex, subunit B, iron sulfur (Ip)	Oxidative phosphorylation deficiency	Complex II subunits and assembly factors	CWS2|IP|PGL4|SDH|SDH1|SDH2|SDHIP	P21912	1	PMID28435121_hESCs: 1 | PMID12592411_heart_0: 1 | PMID14651853_Sum: 4 | PMID15253431_Sum: 1 | PMID16415296_unknown_0: 1 | PMID17519225_T_leukemia_cell_line_0: 1 | PMID17705834_embryonic_stem_cell_line_0: 1 | PMID23956156_INS.1Beta_cell_line__0: 1 | PMID18348319_heart_0: 1 | PMID19567276_skeletal_muscle_0: 1 | PMID19700791_liver_0: 1 | PMID24708184_Sum: 4 | PMID26450961_Sum: 14 | PMID12210211_Sum:…	literature, APEX_matrix, targetP signal+, yeast mito homolog, Rickettsial homolog, mito protein domain+, induction, coexpression++, MS/MS++	MIM	OXPHOS > Complex II > CII subunits | Metabolism > Carbohydrate metabolism > TCA cycle | Metabolism > Metals and cofactors > Fe-S-containing proteins | OXPHOS > OXPHOS subunits	43.2272
1	17371286	rs35962811	T	C	.	.	c.H57R	SDHB	ENSG00000117118	ENST00000375499	840	T	0	0.996397524	0.560774246	.	.	Benign/Likely benign	not specified|Hereditary cancer-predisposing syndrome|Cowden syndrome|Hereditary Paraganglioma-Pheochromocytoma Syndromes|Carney-Stratakis syndrome|not provided|Paragangliomas 4;Pheochromocytoma;Gastrointestinal stromal tumor	9	criteria provided, multiple submitters, no conflicts	31-Dec-19	1	0.93	0.336	-0.417	-1.673	-1.474	-0.078	1.538	-0.055	1.502	0.44	2.897	1.3	71.3	17345224	17380665	succinate dehydrogenase complex, subunit B, iron sulfur (Ip)	Oxidative phosphorylation deficiency	Complex II subunits and assembly factors	CWS2|IP|PGL4|SDH|SDH1|SDH2|SDHIP	P21912	1	PMID28435121_hESCs: 1 | PMID12592411_heart_0: 1 | PMID14651853_Sum: 4 | PMID15253431_Sum: 1 | PMID16415296_unknown_0: 1 | PMID17519225_T_leukemia_cell_line_0: 1 | PMID17705834_embryonic_stem_cell_line_0: 1 | PMID23956156_INS.1Beta_cell_line__0: 1 | PMID18348319_heart_0: 1 | PMID19567276_skeletal_muscle_0: 1 | PMID19700791_liver_0: 1 | PMID24708184_Sum: 4 | PMID26450961_Sum: 14 | PMID12210211_Sum:…	literature, APEX_matrix, targetP signal+, yeast mito homolog, Rickettsial homolog, mito protein domain+, induction, coexpression++, MS/MS++	MIM	OXPHOS > Complex II > CII subunits | Metabolism > Carbohydrate metabolism > TCA cycle | Metabolism > Metals and cofactors > Fe-S-containing proteins | OXPHOS > OXPHOS subunits	43.2272
1	17371298	rs34916635	C	T	.	.	c.G53E	SDHB	ENSG00000117118	ENST00000375499	840	C	0	0.996397524	0.6265256	.	.	Benign/Likely benign	Hereditary cancer-predisposing syndrome|Carney-Stratakis syndrome|Hereditary Paraganglioma-Pheochromocytoma Syndromes|not specified|Pheochromocytoma;Paragangliomas 4;Gastrointestinal stromal tumor;Carney-Stratakis syndrome;Cowden syndrome 1|not provided|Pheochromocytoma;Paragangliomas 4;Gastrointestinal stromal tumor	6	criteria provided, multiple submitters, no conflicts	31-Dec-19	1	0.93	-0.384	1.652	1.33	1.045	2.064	1.357	-1.453	1.477	0.113	-0.837	1.2	60.5	17345224	17380665	succinate dehydrogenase complex, subunit B, iron sulfur (Ip)	Oxidative phosphorylation deficiency	Complex II subunits and assembly factors	CWS2|IP|PGL4|SDH|SDH1|SDH2|SDHIP	P21912	1	PMID28435121_hESCs: 1 | PMID12592411_heart_0: 1 | PMID14651853_Sum: 4 | PMID15253431_Sum: 1 | PMID16415296_unknown_0: 1 | PMID17519225_T_leukemia_cell_line_0: 1 | PMID17705834_embryonic_stem_cell_line_0: 1 | PMID23956156_INS.1Beta_cell_line__0: 1 | PMID18348319_heart_0: 1 | PMID19567276_skeletal_muscle_0: 1 | PMID19700791_liver_0: 1 | PMID24708184_Sum: 4 | PMID26450961_Sum: 14 | PMID12210211_Sum:…	literature, APEX_matrix, targetP signal+, yeast mito homolog, Rickettsial homolog, mito protein domain+, induction, coexpression++, MS/MS++	MIM	OXPHOS > Complex II > CII subunits | Metabolism > Carbohydrate metabolism > TCA cycle | Metabolism > Metals and cofactors > Fe-S-containing proteins | OXPHOS > OXPHOS subunits	43.2272
1	17371319	rs772551056	C	A	.	.	c.R46L	SDHB	ENSG00000117118	ENST00000375499	840	C	0	0.996397524	0.581612464	.	.	Likely pathogenic	Pheochromocytoma;Gastrointestinal stromal tumor;Paragangliomas 4|Hereditary cancer-predisposing syndrome	2	criteria provided, multiple submitters, no conflicts	9-Oct-20	0	0.93	1.538	-0.055	1.502	0.44	2.897	-1.019	-0.987	-1.505	1.266	-0.912	0.7	40.6	17345224	17380665	succinate dehydrogenase complex, subunit B, iron sulfur (Ip)	Oxidative phosphorylation deficiency	Complex II subunits and assembly factors	CWS2|IP|PGL4|SDH|SDH1|SDH2|SDHIP	P21912	1	PMID28435121_hESCs: 1 | PMID12592411_heart_0: 1 | PMID14651853_Sum: 4 | PMID15253431_Sum: 1 | PMID16415296_unknown_0: 1 | PMID17519225_T_leukemia_cell_line_0: 1 | PMID17705834_embryonic_stem_cell_line_0: 1 | PMID23956156_INS.1Beta_cell_line__0: 1 | PMID18348319_heart_0: 1 | PMID19567276_skeletal_muscle_0: 1 | PMID19700791_liver_0: 1 | PMID24708184_Sum: 4 | PMID26450961_Sum: 14 | PMID12210211_Sum:…	literature, APEX_matrix, targetP signal+, yeast mito homolog, Rickettsial homolog, mito protein domain+, induction, coexpression++, MS/MS++	MIM	OXPHOS > Complex II > CII subunits | Metabolism > Carbohydrate metabolism > TCA cycle | Metabolism > Metals and cofactors > Fe-S-containing proteins | OXPHOS > OXPHOS subunits	43.2272
1	17371336	.	C	G	.	.	c.K40N	SDHB	ENSG00000117118	ENST00000375499	840	C	51.047	0.996397524	0.517828622	.	.	Likely pathogenic	Pheochromocytoma;Gastrointestinal stromal tumor;Paragangliomas 4	1	criteria provided, single submitter	6-Dec-19	0	0.93	1.831	-0.561	0.533	-0.277	1.648	0.945	0.828	1.299	-0.169	0.933	3.5	42.5	17345224	17380665	succinate dehydrogenase complex, subunit B, iron sulfur (Ip)	Oxidative phosphorylation deficiency	Complex II subunits and assembly factors	CWS2|IP|PGL4|SDH|SDH1|SDH2|SDHIP	P21912	1	PMID28435121_hESCs: 1 | PMID12592411_heart_0: 1 | PMID14651853_Sum: 4 | PMID15253431_Sum: 1 | PMID16415296_unknown_0: 1 | PMID17519225_T_leukemia_cell_line_0: 1 | PMID17705834_embryonic_stem_cell_line_0: 1 | PMID23956156_INS.1Beta_cell_line__0: 1 | PMID18348319_heart_0: 1 | PMID19567276_skeletal_muscle_0: 1 | PMID19700791_liver_0: 1 | PMID24708184_Sum: 4 | PMID26450961_Sum: 14 | PMID12210211_Sum:…	literature, APEX_matrix, targetP signal+, yeast mito homolog, Rickettsial homolog, mito protein domain+, induction, coexpression++, MS/MS++	MIM	OXPHOS > Complex II > CII subunits | Metabolism > Carbohydrate metabolism > TCA cycle | Metabolism > Metals and cofactors > Fe-S-containing proteins | OXPHOS > OXPHOS subunits	43.2272
1	17371343	rs143058777	C	T	.	.	c.R38H	SDHB	ENSG00000117118	ENST00000375499	840	C	0	0.996397524	0.579576791	.	.	Likely benign	Paragangliomas 4;Pheochromocytoma;Gastrointestinal stromal tumor|Carney-Stratakis syndrome|Hereditary Paraganglioma-Pheochromocytoma Syndromes|not specified|Hereditary cancer-predisposing syndrome	4	criteria provided, multiple submitters, no conflicts	31-Dec-19	0	0.93	1.538	-0.055	1.502	0.44	2.897	0.336	-0.417	-1.673	-1.474	-0.078	2.7	117.4	17345224	17380665	succinate dehydrogenase complex, subunit B, iron sulfur (Ip)	Oxidative phosphorylation deficiency	Complex II subunits and assembly factors	CWS2|IP|PGL4|SDH|SDH1|SDH2|SDHIP	P21912	1	PMID28435121_hESCs: 1 | PMID12592411_heart_0: 1 | PMID14651853_Sum: 4 | PMID15253431_Sum: 1 | PMID16415296_unknown_0: 1 | PMID17519225_T_leukemia_cell_line_0: 1 | PMID17705834_embryonic_stem_cell_line_0: 1 | PMID23956156_INS.1Beta_cell_line__0: 1 | PMID18348319_heart_0: 1 | PMID19567276_skeletal_muscle_0: 1 | PMID19700791_liver_0: 1 | PMID24708184_Sum: 4 | PMID26450961_Sum: 14 | PMID12210211_Sum:…	literature, APEX_matrix, targetP signal+, yeast mito homolog, Rickettsial homolog, mito protein domain+, induction, coexpression++, MS/MS++	MIM	OXPHOS > Complex II > CII subunits | Metabolism > Carbohydrate metabolism > TCA cycle | Metabolism > Metals and cofactors > Fe-S-containing proteins | OXPHOS > OXPHOS subunits	43.2272
1	17380483	rs111430410	C	T	.	.	c.R11H	SDHB	ENSG00000117118	ENST00000375499	840	C	0	0.996397524	0.579576791	*	^	Benign/Likely benign	Renal cell carcinoma, papillary, 1|Pheochromocytoma;Gastrointestinal stromal tumor;Paragangliomas 4|Hereditary Paraganglioma-Pheochromocytoma Syndromes|Hereditary cancer-predisposing syndrome|not specified|Paragangliomas 4|Gastrointestinal stromal tumor|Pheochromocytoma;Paraganglioma	9	criteria provided, multiple submitters, no conflicts	10-Jul-20	0	0.93	1.538	-0.055	1.502	0.44	2.897	0.336	-0.417	-1.673	-1.474	-0.078	2.7	143.9	17345224	17380665	succinate dehydrogenase complex, subunit B, iron sulfur (Ip)	Oxidative phosphorylation deficiency	Complex II subunits and assembly factors	CWS2|IP|PGL4|SDH|SDH1|SDH2|SDHIP	P21912	1	PMID28435121_hESCs: 1 | PMID12592411_heart_0: 1 | PMID14651853_Sum: 4 | PMID15253431_Sum: 1 | PMID16415296_unknown_0: 1 | PMID17519225_T_leukemia_cell_line_0: 1 | PMID17705834_embryonic_stem_cell_line_0: 1 | PMID23956156_INS.1Beta_cell_line__0: 1 | PMID18348319_heart_0: 1 | PMID19567276_skeletal_muscle_0: 1 | PMID19700791_liver_0: 1 | PMID24708184_Sum: 4 | PMID26450961_Sum: 14 | PMID12210211_Sum:…	literature, APEX_matrix, targetP signal+, yeast mito homolog, Rickettsial homolog, mito protein domain+, induction, coexpression++, MS/MS++	MIM	OXPHOS > Complex II > CII subunits | Metabolism > Carbohydrate metabolism > TCA cycle | Metabolism > Metals and cofactors > Fe-S-containing proteins | OXPHOS > OXPHOS subunits	43.2272
1	17380507	rs11203289	G	C	.	.	c.A3G	SDHB	ENSG00000117118	ENST00000375499	840	G	0	0.996397524	0.361541609	*	^	Benign/Likely benign	Cowden syndrome|not provided|not specified|Hereditary cancer-predisposing syndrome|Hereditary Paraganglioma-Pheochromocytoma Syndromes|Carney-Stratakis syndrome|Paragangliomas 4|Gastrointestinal stromal tumor|Gastrointestinal stromal tumor;Pheochromocytoma;Paragangliomas 4	13	criteria provided, multiple submitters, no conflicts	31-Dec-19	0	0.93	-0.591	-1.302	-0.733	1.57	-0.146	-0.384	1.652	1.33	1.045	2.064	2.5	68.1	17345224	17380665	succinate dehydrogenase complex, subunit B, iron sulfur (Ip)	Oxidative phosphorylation deficiency	Complex II subunits and assembly factors	CWS2|IP|PGL4|SDH|SDH1|SDH2|SDHIP	P21912	1	PMID28435121_hESCs: 1 | PMID12592411_heart_0: 1 | PMID14651853_Sum: 4 | PMID15253431_Sum: 1 | PMID16415296_unknown_0: 1 | PMID17519225_T_leukemia_cell_line_0: 1 | PMID17705834_embryonic_stem_cell_line_0: 1 | PMID23956156_INS.1Beta_cell_line__0: 1 | PMID18348319_heart_0: 1 | PMID19567276_skeletal_muscle_0: 1 | PMID19700791_liver_0: 1 | PMID24708184_Sum: 4 | PMID26450961_Sum: 14 | PMID12210211_Sum:…	literature, APEX_matrix, targetP signal+, yeast mito homolog, Rickettsial homolog, mito protein domain+, induction, coexpression++, MS/MS++	MIM	OXPHOS > Complex II > CII subunits | Metabolism > Carbohydrate metabolism > TCA cycle | Metabolism > Metals and cofactors > Fe-S-containing proteins | OXPHOS > OXPHOS subunits	43.2272
1	19557348	rs149861361	C	T	.	.	c.R685Q	EMC1	ENSG00000127463	ENST00000477853	2979	C	0	0.854636637	0.50061869	.	.	Benign	not provided	1	criteria provided, single submitter	31-Dec-19	0	0.95	1.538	-0.055	1.502	0.44	2.897	0.931	-0.179	-3.005	-0.503	-1.853	3.3	63.1	19542157	19578053	ER membrane protein complex subunit 1	Mitochondrial quality control defects	ER–mitochondrial tethering	CAVIPMR|KIAA0090	Q8N766	0.69	PMID28435121_hESCs: 1 | PMID17519225_T_leukemia_cell_line_0: 1 | PMID17705834_embryonic_stem_cell_line_0: 1 | PMID23956156_INS.1Beta_cell_line__0: 1 | PMID18348319_heart_0: 1 | PMID24708184_Sum: 3 | PMID26450961_Sum: 2 | PMID15501831_Sum: 1 | PMID15598749_T_leukemia_cell_line_0: 1 | PMID23971408_neuroblastoma_.SH.SY5Y._cell_line_0: 1 | MS_Brain_Sum: 3 | MS_Liver_Sum: 1 | MS_Heart_Sum: 1 | MTS_Mea…	0	Unknown	NA	-8.3
1	19557838	rs116784512	G	A	.	.	c.R621C	EMC1	ENSG00000127463	ENST00000477853	2979	G	0	0.854636637	0.681053914	.	.	Benign	not provided	1	criteria provided, single submitter	31-Dec-19	0	0.95	1.538	-0.055	1.502	0.44	2.897	-1.343	0.465	-0.862	-1.02	-0.255	0	91.3	19542157	19578053	ER membrane protein complex subunit 1	Mitochondrial quality control defects	ER–mitochondrial tethering	CAVIPMR|KIAA0090	Q8N766	0.69	PMID28435121_hESCs: 1 | PMID17519225_T_leukemia_cell_line_0: 1 | PMID17705834_embryonic_stem_cell_line_0: 1 | PMID23956156_INS.1Beta_cell_line__0: 1 | PMID18348319_heart_0: 1 | PMID24708184_Sum: 3 | PMID26450961_Sum: 2 | PMID15501831_Sum: 1 | PMID15598749_T_leukemia_cell_line_0: 1 | PMID23971408_neuroblastoma_.SH.SY5Y._cell_line_0: 1 | MS_Brain_Sum: 3 | MS_Liver_Sum: 1 | MS_Heart_Sum: 1 | MTS_Mea…	0	Unknown	NA	-8.3
1	19557912	rs140940082	G	A	.	.	c.S596L	EMC1	ENSG00000127463	ENST00000477853	2979	G	0	0.854636637	0.242950948	.	.	Benign	not provided	1	criteria provided, single submitter	31-Dec-19	0	0.95	-0.228	1.399	-4.76	0.67	-2.647	-1.019	-0.987	-1.505	1.266	-0.912	0.2	57.4	19542157	19578053	ER membrane protein complex subunit 1	Mitochondrial quality control defects	ER–mitochondrial tethering	CAVIPMR|KIAA0090	Q8N766	0.69	PMID28435121_hESCs: 1 | PMID17519225_T_leukemia_cell_line_0: 1 | PMID17705834_embryonic_stem_cell_line_0: 1 | PMID23956156_INS.1Beta_cell_line__0: 1 | PMID18348319_heart_0: 1 | PMID24708184_Sum: 3 | PMID26450961_Sum: 2 | PMID15501831_Sum: 1 | PMID15598749_T_leukemia_cell_line_0: 1 | PMID23971408_neuroblastoma_.SH.SY5Y._cell_line_0: 1 | MS_Brain_Sum: 3 | MS_Liver_Sum: 1 | MS_Heart_Sum: 1 | MTS_Mea…	0	Unknown	NA	-8.3
1	19564521	rs146431577	C	T	.	.	c.R401Q	EMC1	ENSG00000127463	ENST00000477853	2979	C	0	0.854636637	0.50061869	.	.	Likely benign	not provided	1	criteria provided, single submitter	31-Dec-19	0	0.95	1.538	-0.055	1.502	0.44	2.897	0.931	-0.179	-3.005	-0.503	-1.853	3.3	89	19542157	19578053	ER membrane protein complex subunit 1	Mitochondrial quality control defects	ER–mitochondrial tethering	CAVIPMR|KIAA0090	Q8N766	0.69	PMID28435121_hESCs: 1 | PMID17519225_T_leukemia_cell_line_0: 1 | PMID17705834_embryonic_stem_cell_line_0: 1 | PMID23956156_INS.1Beta_cell_line__0: 1 | PMID18348319_heart_0: 1 | PMID24708184_Sum: 3 | PMID26450961_Sum: 2 | PMID15501831_Sum: 1 | PMID15598749_T_leukemia_cell_line_0: 1 | PMID23971408_neuroblastoma_.SH.SY5Y._cell_line_0: 1 | MS_Brain_Sum: 3 | MS_Liver_Sum: 1 | MS_Heart_Sum: 1 | MTS_Mea…	0	Unknown	NA	-8.3
1	19564554	rs144716849	G	A	.	.	c.T390M	EMC1	ENSG00000127463	ENST00000477853	2979	G	0	0.854636637	0.393608067	.	.	Benign	not provided	1	criteria provided, single submitter	31-Dec-19	0	0.95	-0.032	0.326	2.213	0.908	1.313	-0.663	-1.524	2.219	-1.005	1.212	1.7	55.3	19542157	19578053	ER membrane protein complex subunit 1	Mitochondrial quality control defects	ER–mitochondrial tethering	CAVIPMR|KIAA0090	Q8N766	0.69	PMID28435121_hESCs: 1 | PMID17519225_T_leukemia_cell_line_0: 1 | PMID17705834_embryonic_stem_cell_line_0: 1 | PMID23956156_INS.1Beta_cell_line__0: 1 | PMID18348319_heart_0: 1 | PMID24708184_Sum: 3 | PMID26450961_Sum: 2 | PMID15501831_Sum: 1 | PMID15598749_T_leukemia_cell_line_0: 1 | PMID23971408_neuroblastoma_.SH.SY5Y._cell_line_0: 1 | MS_Brain_Sum: 3 | MS_Liver_Sum: 1 | MS_Heart_Sum: 1 | MTS_Mea…	0	Unknown	NA	-8.3
1	19566340	rs35951065	G	A	.	.	c.T309M	EMC1	ENSG00000127463	ENST00000477853	2979	G	0	0.854636637	0.393608067	.	.	Benign	not provided	1	criteria provided, single submitter	31-Dec-19	0	0.95	-0.032	0.326	2.213	0.908	1.313	-0.663	-1.524	2.219	-1.005	1.212	1.7	62	19542157	19578053	ER membrane protein complex subunit 1	Mitochondrial quality control defects	ER–mitochondrial tethering	CAVIPMR|KIAA0090	Q8N766	0.69	PMID28435121_hESCs: 1 | PMID17519225_T_leukemia_cell_line_0: 1 | PMID17705834_embryonic_stem_cell_line_0: 1 | PMID23956156_INS.1Beta_cell_line__0: 1 | PMID18348319_heart_0: 1 | PMID24708184_Sum: 3 | PMID26450961_Sum: 2 | PMID15501831_Sum: 1 | PMID15598749_T_leukemia_cell_line_0: 1 | PMID23971408_neuroblastoma_.SH.SY5Y._cell_line_0: 1 | MS_Brain_Sum: 3 | MS_Liver_Sum: 1 | MS_Heart_Sum: 1 | MTS_Mea…	0	Unknown	NA	-8.3
1	19566442	rs374425694	C	T	.	.	c.R275Q	EMC1	ENSG00000127463	ENST00000477853	2979	C	0	0.854636637	0.50061869	.	.	Likely benign	not provided	1	criteria provided, single submitter	31-Dec-19	0	0.95	1.538	-0.055	1.502	0.44	2.897	0.931	-0.179	-3.005	-0.503	-1.853	3.3	103.5	19542157	19578053	ER membrane protein complex subunit 1	Mitochondrial quality control defects	ER–mitochondrial tethering	CAVIPMR|KIAA0090	Q8N766	0.69	PMID28435121_hESCs: 1 | PMID17519225_T_leukemia_cell_line_0: 1 | PMID17705834_embryonic_stem_cell_line_0: 1 | PMID23956156_INS.1Beta_cell_line__0: 1 | PMID18348319_heart_0: 1 | PMID24708184_Sum: 3 | PMID26450961_Sum: 2 | PMID15501831_Sum: 1 | PMID15598749_T_leukemia_cell_line_0: 1 | PMID23971408_neuroblastoma_.SH.SY5Y._cell_line_0: 1 | MS_Brain_Sum: 3 | MS_Liver_Sum: 1 | MS_Heart_Sum: 1 | MTS_Mea…	0	Unknown	NA	-8.3
1	19566858	rs141614470	G	A	.	.	c.P240L	EMC1	ENSG00000127463	ENST00000477853	2979	G	0	0.854636637	0.376944675	.	.	Benign/Likely benign	not provided	2	criteria provided, multiple submitters, no conflicts	31-Dec-19	0	0.95	0.189	2.081	-1.628	0.421	-1.392	-1.019	-0.987	-1.505	1.266	-0.912	0.3	68.6	19542157	19578053	ER membrane protein complex subunit 1	Mitochondrial quality control defects	ER–mitochondrial tethering	CAVIPMR|KIAA0090	Q8N766	0.69	PMID28435121_hESCs: 1 | PMID17519225_T_leukemia_cell_line_0: 1 | PMID17705834_embryonic_stem_cell_line_0: 1 | PMID23956156_INS.1Beta_cell_line__0: 1 | PMID18348319_heart_0: 1 | PMID24708184_Sum: 3 | PMID26450961_Sum: 2 | PMID15501831_Sum: 1 | PMID15598749_T_leukemia_cell_line_0: 1 | PMID23971408_neuroblastoma_.SH.SY5Y._cell_line_0: 1 | MS_Brain_Sum: 3 | MS_Liver_Sum: 1 | MS_Heart_Sum: 1 | MTS_Mea…	0	Unknown	NA	-8.3
1	29527028	rs148978800	G	A	.	.	c.A277V	MECR	ENSG00000116353	ENST00000263702	1119	G	0	1.078420304	0.352313408	.	.	Benign/Likely benign	not provided	2	criteria provided, multiple submitters, no conflicts	1-Jun-20	0	0.96	-0.591	-1.302	-0.733	1.57	-0.146	-1.337	-0.279	-0.544	1.242	-1.262	3.7	21.8	29519168	29557470	mitochondrial trans-2-enoyl-CoA reductase	Vitamin and cofactor metabolism defects	Lipoic acid biosynthesis	CGI-63|DYTOABG|ETR1|FASN2B|NRBF1	Q9BV79	1	PMID12592411_heart_0: 1 | PMID16415296_unknown_0: 1 | PMID17705834_embryonic_stem_cell_line_0: 1 | PMID23956156_INS.1Beta_cell_line__0: 1 | PMID18348319_heart_0: 1 | PMID19567276_skeletal_muscle_0: 1 | PMID19700791_liver_0: 1 | PMID24708184_Sum: 4 | PMID26450961_Sum: 14 | PMID16615898_Sum: 1 | MS_Placenta_Sum: 1 | MS_Brain_Sum: 5 | MS_Skeletal_Muscle_Sum: 2 | MS_Liver_Sum: 3 | MS_Kidney_Sum: 1 | …	literature, APEX_matrix, targetP signal+, yeast mito homolog++, mito protein domain, coexpression, MS/MS++	Matrix	Metabolism > Lipid metabolism > Type II fatty acid synthesis	27.7
1	29527085	rs34835902	C	A	.	.	c.R258L	MECR	ENSG00000116353	ENST00000263702	1119	C	0	1.078420304	0.581612464	.	.	Benign	not provided	1	criteria provided, single submitter	31-Dec-19	0	0.96	1.538	-0.055	1.502	0.44	2.897	-1.019	-0.987	-1.505	1.266	-0.912	0.7	79.5	29519168	29557470	mitochondrial trans-2-enoyl-CoA reductase	Vitamin and cofactor metabolism defects	Lipoic acid biosynthesis	CGI-63|DYTOABG|ETR1|FASN2B|NRBF1	Q9BV79	1	PMID12592411_heart_0: 1 | PMID16415296_unknown_0: 1 | PMID17705834_embryonic_stem_cell_line_0: 1 | PMID23956156_INS.1Beta_cell_line__0: 1 | PMID18348319_heart_0: 1 | PMID19567276_skeletal_muscle_0: 1 | PMID19700791_liver_0: 1 | PMID24708184_Sum: 4 | PMID26450961_Sum: 14 | PMID16615898_Sum: 1 | MS_Placenta_Sum: 1 | MS_Brain_Sum: 5 | MS_Skeletal_Muscle_Sum: 2 | MS_Liver_Sum: 3 | MS_Kidney_Sum: 1 | …	literature, APEX_matrix, targetP signal+, yeast mito homolog++, mito protein domain, coexpression, MS/MS++	Matrix	Metabolism > Lipid metabolism > Type II fatty acid synthesis	27.7
1	29528531	rs11544658	C	T	.	.	c.R227K	MECR	ENSG00000116353	ENST00000263702	1119	C	0	1.078420304	0.368128265	.	.	Benign	not provided	1	criteria provided, single submitter	31-Dec-19	0	0.96	1.538	-0.055	1.502	0.44	2.897	1.831	-0.561	0.533	-0.277	1.648	8.1	85.5	29519168	29557470	mitochondrial trans-2-enoyl-CoA reductase	Vitamin and cofactor metabolism defects	Lipoic acid biosynthesis	CGI-63|DYTOABG|ETR1|FASN2B|NRBF1	Q9BV79	1	PMID12592411_heart_0: 1 | PMID16415296_unknown_0: 1 | PMID17705834_embryonic_stem_cell_line_0: 1 | PMID23956156_INS.1Beta_cell_line__0: 1 | PMID18348319_heart_0: 1 | PMID19567276_skeletal_muscle_0: 1 | PMID19700791_liver_0: 1 | PMID24708184_Sum: 4 | PMID26450961_Sum: 14 | PMID16615898_Sum: 1 | MS_Placenta_Sum: 1 | MS_Brain_Sum: 5 | MS_Skeletal_Muscle_Sum: 2 | MS_Liver_Sum: 3 | MS_Kidney_Sum: 1 | …	literature, APEX_matrix, targetP signal+, yeast mito homolog++, mito protein domain, coexpression, MS/MS++	Matrix	Metabolism > Lipid metabolism > Type II fatty acid synthesis	27.7
1	33478877	rs12116440	C	T	.	.	c.A209T	AK2	ENSG00000004455	ENST00000672715	717	C	0	0.971026173	0.324795944	.	.	Benign/Likely benign	not specified|not provided|Reticular dysgenesis	3	criteria provided, multiple submitters, no conflicts	31-Dec-19	0	0.91	-0.591	-1.302	-0.733	1.57	-0.146	-0.032	0.326	2.213	0.908	1.313	3.1	45.7	33473540	33502512	adenylate kinase 2	Disorders of mitochondrial DNA mainteNAce	Nucleotide pool mainteNAce	ADK2	P54819	1	PMID28435121_hESCs: 1 | PMID12592411_heart_0: 1 | PMID14651853_Sum: 2 | PMID15253431_Sum: 2 | PMID16415296_unknown_0: 1 | PMID17519225_T_leukemia_cell_line_0: 1 | PMID17705834_embryonic_stem_cell_line_0: 1 | PMID23956156_INS.1Beta_cell_line__0: 1 | PMID18348319_heart_0: 1 | PMID19567276_skeletal_muscle_0: 1 | PMID19700791_liver_0: 1 | PMID24708184_Sum: 4 | PMID26450961_Sum: 14 | PMID11840540_live…	literature, APEX_IMS, Rickettsial homolog, mito protein domain, coexpression+, MS/MS++	IMS	Metabolism > Nucleotide metabolism > Nucleotide synthesis and processing	17.2
1	33478931	rs80324279	G	C	.	.	c.H191D	AK2	ENSG00000004455	ENST00000672715	717	G	0	0.971026173	0.693393943	.	.	Benign	Reticular dysgenesis	1	criteria provided, single submitter	31-Dec-19	1	0.91	0.336	-0.417	-1.673	-1.474	-0.078	1.05	0.302	-3.656	-0.259	-3.242	0.3	42.5	33473540	33502512	adenylate kinase 2	Disorders of mitochondrial DNA mainteNAce	Nucleotide pool mainteNAce	ADK2	P54819	1	PMID28435121_hESCs: 1 | PMID12592411_heart_0: 1 | PMID14651853_Sum: 2 | PMID15253431_Sum: 2 | PMID16415296_unknown_0: 1 | PMID17519225_T_leukemia_cell_line_0: 1 | PMID17705834_embryonic_stem_cell_line_0: 1 | PMID23956156_INS.1Beta_cell_line__0: 1 | PMID18348319_heart_0: 1 | PMID19567276_skeletal_muscle_0: 1 | PMID19700791_liver_0: 1 | PMID24708184_Sum: 4 | PMID26450961_Sum: 14 | PMID11840540_live…	literature, APEX_IMS, Rickettsial homolog, mito protein domain, coexpression+, MS/MS++	IMS	Metabolism > Nucleotide metabolism > Nucleotide synthesis and processing	17.2
1	33478978	.	C	G	.	.	c.R175P	AK2	ENSG00000004455	ENST00000672715	717	C	41.9416	0.971026173	0.749882719	.	.	Likely pathogenic	Reticular dysgenesis	1	criteria provided, single submitter	15-Dec-19	1	0.91	1.538	-0.055	1.502	0.44	2.897	0.189	2.081	-1.628	0.421	-1.392	0.9	68.1	33473540	33502512	adenylate kinase 2	Disorders of mitochondrial DNA mainteNAce	Nucleotide pool mainteNAce	ADK2	P54819	1	PMID28435121_hESCs: 1 | PMID12592411_heart_0: 1 | PMID14651853_Sum: 2 | PMID15253431_Sum: 2 | PMID16415296_unknown_0: 1 | PMID17519225_T_leukemia_cell_line_0: 1 | PMID17705834_embryonic_stem_cell_line_0: 1 | PMID23956156_INS.1Beta_cell_line__0: 1 | PMID18348319_heart_0: 1 | PMID19567276_skeletal_muscle_0: 1 | PMID19700791_liver_0: 1 | PMID24708184_Sum: 4 | PMID26450961_Sum: 14 | PMID11840540_live…	literature, APEX_IMS, Rickettsial homolog, mito protein domain, coexpression+, MS/MS++	IMS	Metabolism > Nucleotide metabolism > Nucleotide synthesis and processing	17.2
1	33480161	rs148421308	C	T	.	.	c.E154K	AK2	ENSG00000004455	ENST00000672715	717	C	0	0.971026173	0.475595177	.	.	Likely benign	Reticular dysgenesis	1	criteria provided, single submitter	31-Dec-19	1	0.91	1.357	-1.453	1.477	0.113	-0.837	1.831	-0.561	0.533	-0.277	1.648	4.3	121.2	33473540	33502512	adenylate kinase 2	Disorders of mitochondrial DNA mainteNAce	Nucleotide pool mainteNAce	ADK2	P54819	1	PMID28435121_hESCs: 1 | PMID12592411_heart_0: 1 | PMID14651853_Sum: 2 | PMID15253431_Sum: 2 | PMID16415296_unknown_0: 1 | PMID17519225_T_leukemia_cell_line_0: 1 | PMID17705834_embryonic_stem_cell_line_0: 1 | PMID23956156_INS.1Beta_cell_line__0: 1 | PMID18348319_heart_0: 1 | PMID19567276_skeletal_muscle_0: 1 | PMID19700791_liver_0: 1 | PMID24708184_Sum: 4 | PMID26450961_Sum: 14 | PMID11840540_live…	literature, APEX_IMS, Rickettsial homolog, mito protein domain, coexpression+, MS/MS++	IMS	Metabolism > Nucleotide metabolism > Nucleotide synthesis and processing	17.2
1	33480161	rs148421308	C	T	.	.	c.E154K	AK2	ENSG00000004455	ENST00000672715	717	C	0	0.971026173	0.475595177	.	.	Likely benign	Reticular dysgenesis	1	criteria provided, single submitter	31-Dec-19	1	0.91	1.357	-1.453	1.477	0.113	-0.837	1.831	-0.561	0.533	-0.277	1.648	4.3	121.2	33473540	33502512	adenylate kinase 2	Disorders of mitochondrial DNA mainteNAce	Nucleotide pool mainteNAce	ADK2	P54819	1	PMID28435121_hESCs: 1 | PMID12592411_heart_0: 1 | PMID14651853_Sum: 2 | PMID15253431_Sum: 2 | PMID16415296_unknown_0: 1 | PMID17519225_T_leukemia_cell_line_0: 1 | PMID17705834_embryonic_stem_cell_line_0: 1 | PMID23956156_INS.1Beta_cell_line__0: 1 | PMID18348319_heart_0: 1 | PMID19567276_skeletal_muscle_0: 1 | PMID19700791_liver_0: 1 | PMID24708184_Sum: 4 | PMID26450961_Sum: 14 | PMID11840540_live…	literature, APEX_IMS, Rickettsial homolog, mito protein domain, coexpression+, MS/MS++	IMS	Metabolism > Nucleotide metabolism > Nucleotide synthesis and processing	17.2
1	33490060	rs548856916	T	C	.	.	c.M68V	AK2	ENSG00000004455	ENST00000672715	717	T	0	0.971026173	0.372886312	.	.	Likely benign	Reticular dysgenesis	1	criteria provided, single submitter	31-Dec-19	1	0.91	-0.663	-1.524	2.219	-1.005	1.212	-1.337	-0.279	-0.544	1.242	-1.262	0.8	19.1	33473540	33502512	adenylate kinase 2	Disorders of mitochondrial DNA mainteNAce	Nucleotide pool mainteNAce	ADK2	P54819	1	PMID28435121_hESCs: 1 | PMID12592411_heart_0: 1 | PMID14651853_Sum: 2 | PMID15253431_Sum: 2 | PMID16415296_unknown_0: 1 | PMID17519225_T_leukemia_cell_line_0: 1 | PMID17705834_embryonic_stem_cell_line_0: 1 | PMID23956156_INS.1Beta_cell_line__0: 1 | PMID18348319_heart_0: 1 | PMID19567276_skeletal_muscle_0: 1 | PMID19700791_liver_0: 1 | PMID24708184_Sum: 4 | PMID26450961_Sum: 14 | PMID11840540_live…	literature, APEX_IMS, Rickettsial homolog, mito protein domain, coexpression+, MS/MS++	IMS	Metabolism > Nucleotide metabolism > Nucleotide synthesis and processing	17.2
1	33502381	rs138577419	G	C	.	.	c.R17G	AK2	ENSG00000004455	ENST00000672715	717	G	0	0.971026173	0.617702943	.	.	Likely benign	Reticular dysgenesis	1	criteria provided, single submitter	31-Dec-19	0	0.91	1.538	-0.055	1.502	0.44	2.897	-0.384	1.652	1.33	1.045	2.064	0.4	31.1	33473540	33502512	adenylate kinase 2	Disorders of mitochondrial DNA mainteNAce	Nucleotide pool mainteNAce	ADK2	P54819	1	PMID28435121_hESCs: 1 | PMID12592411_heart_0: 1 | PMID14651853_Sum: 2 | PMID15253431_Sum: 2 | PMID16415296_unknown_0: 1 | PMID17519225_T_leukemia_cell_line_0: 1 | PMID17705834_embryonic_stem_cell_line_0: 1 | PMID23956156_INS.1Beta_cell_line__0: 1 | PMID18348319_heart_0: 1 | PMID19567276_skeletal_muscle_0: 1 | PMID19700791_liver_0: 1 | PMID24708184_Sum: 4 | PMID26450961_Sum: 14 | PMID11840540_live…	literature, APEX_IMS, Rickettsial homolog, mito protein domain, coexpression+, MS/MS++	IMS	Metabolism > Nucleotide metabolism > Nucleotide synthesis and processing	17.2
1	33502405	rs267606647	C	T	.	.	c.E9K	AK2	ENSG00000004455	ENST00000672715	717	C	0	0.971026173	0.475595177	*	^	Likely benign	Reticular dysgenesis	1	criteria provided, single submitter	31-Dec-19	0	0.91	1.357	-1.453	1.477	0.113	-0.837	1.831	-0.561	0.533	-0.277	1.648	4.3	131	33473540	33502512	adenylate kinase 2	Disorders of mitochondrial DNA mainteNAce	Nucleotide pool mainteNAce	ADK2	P54819	1	PMID28435121_hESCs: 1 | PMID12592411_heart_0: 1 | PMID14651853_Sum: 2 | PMID15253431_Sum: 2 | PMID16415296_unknown_0: 1 | PMID17519225_T_leukemia_cell_line_0: 1 | PMID17705834_embryonic_stem_cell_line_0: 1 | PMID23956156_INS.1Beta_cell_line__0: 1 | PMID18348319_heart_0: 1 | PMID19567276_skeletal_muscle_0: 1 | PMID19700791_liver_0: 1 | PMID24708184_Sum: 4 | PMID26450961_Sum: 14 | PMID11840540_live…	literature, APEX_IMS, Rickettsial homolog, mito protein domain, coexpression+, MS/MS++	IMS	Metabolism > Nucleotide metabolism > Nucleotide synthesis and processing	17.2
1	40315871	rs34889376	G	A	.	.	c.T208M	TRIT1	ENSG00000043514	ENST00000316891	1401	G	0	0.882096755	0.393608067	.	.	Benign	not provided	1	criteria provided, single submitter	31-Dec-19	0	0.96	-0.032	0.326	2.213	0.908	1.313	-0.663	-1.524	2.219	-1.005	1.212	1.7	89.3	40306705	40349177	tRNA isopentenyltransferase 1	Mitochondrial translation defects	tRNA modification	COXPD35|GRO1|IPPT|IPT|IPTase|MOD5|hGRO1	Q9H3H1	0.99	MONOS_Homolog: 1 | PMID24708184_Sum: 1 | PMID26450961_Sum: 1 | MS_Brain_Sum: 1 | MTS_Mean: 0.64039375 | hela_subcell_location_Mitochondrion: 1 | HPA_NonMitochondria: 1 | HPA_Cytoplasm: 1 | Rickettsia_Homolog: 1 | compartments_knowledge_difference: 0.4 | Comm_Mito_Ratio: 0.333 |	literature, APEX_matrix, targetP signal, yeast mito homolog, Rickettsial homolog, mito protein domain, coexpression	Matrix	Mitochondrial central dogma > mtRNA metabolism > mt-tRNA modifications | Mitochondrial central dogma > mtRNA metabolism > mt-rRNA modifications	11.8
1	53158503	rs12134752	C	T	.	.	c.R48Q	COA7	ENSG00000162377	ENST00000371538	693	C	0	1.022051158	0.50061869	.	.	Likely benign	not provided	1	criteria provided, single submitter	31-Dec-19	1	0.87	1.538	-0.055	1.502	0.44	2.897	0.931	-0.179	-3.005	-0.503	-1.853	3.3	142.8	53152013	53164038	cytochrome c oxidase assembly factor 7 (putative)	Oxidative phosphorylation deficiency	Complex IV subunits and assembly factors	C1orf163|RESA1|SCAN3|SELRC1	Q96BR5	1	PMID28435121_hESCs: 1 | PMID18348319_heart_0: 1 | PMID24708184_Sum: 4 | PMID26450961_Sum: 13 | MS_Placenta_Sum: 1 | MS_Brain_Sum: 5 | MS_Skeletal_Muscle_Sum: 1 | MS_Liver_Sum: 1 | MS_Kidney_Sum: 1 | MS_Heart_Sum: 1 | MTS_Mean: 0.027675 | hela_subcell_location_Mitochondrion: 1 | HPA_Mitochondria: 1 | HPA_NonMitochondria: 1 | MammalMitoEvidenceGFP: 1 | compartments_knowledge_difference: 1.2 | Comm_…	literature, APEX_IMS, mito protein domain, coexpression, MS/MS	IMS	OXPHOS > Complex IV > CIV assembly factors | OXPHOS > OXPHOS assembly factors	2.1
1	119575538	rs17023101	A	G	.	.	c.L360P	WARS2	ENSG00000116874	ENST00000235521	1080	A	0	0.76402464	0.883389724	.	.	Benign	not provided	1	criteria provided, single submitter	31-Dec-19	0	0.97	-1.019	-0.987	-1.505	1.266	-0.912	0.189	2.081	-1.628	0.421	-1.392	0.9	128.1	119573838	119683295	tryptophanyl tRNA synthetase 2, mitochondrial	Mitochondrial translation defects	Mitochondrial aminoacyl-tRNA synthetases	NEMMLAS|TrpRS|mtTrpRS	Q9UGM6	1	PMID17519225_T_leukemia_cell_line_0: 1 | PMID23956156_INS.1Beta_cell_line__0: 1 | PMID18348319_heart_0: 1 | PMID24708184_Sum: 2 | PMID26450961_Sum: 9 | PMID15598749_T_leukemia_cell_line_0: 1 | MS_Placenta_Sum: 1 | MS_Brain_Sum: 4 | MS_Skeletal_Muscle_Sum: 1 | MS_Kidney_Sum: 1 | MS_Heart_Sum: 1 | MTS_Mean: 0.88784375 | hela_subcell_location_Mitochondrion: 1 | HPA_Mitochondria: 1 | HPA_NonMitochond…	literature, APEX_matrix, targetP signal, yeast mito homolog++, Rickettsial homolog, mito protein domain, coexpression, MS/MS	Matrix	Mitochondrial central dogma > Translation > mt-tRNA synthetases	21.6
1	119584950	rs150022801	T	C	.	.	c.H151R	WARS2	ENSG00000116874	ENST00000235521	1080	T	0	0.76402464	0.560774246	.	.	Likely benign	not provided	1	criteria provided, single submitter	31-Dec-19	0	0.97	0.336	-0.417	-1.673	-1.474	-0.078	1.538	-0.055	1.502	0.44	2.897	1.3	114.7	119573838	119683295	tryptophanyl tRNA synthetase 2, mitochondrial	Mitochondrial translation defects	Mitochondrial aminoacyl-tRNA synthetases	NEMMLAS|TrpRS|mtTrpRS	Q9UGM6	1	PMID17519225_T_leukemia_cell_line_0: 1 | PMID23956156_INS.1Beta_cell_line__0: 1 | PMID18348319_heart_0: 1 | PMID24708184_Sum: 2 | PMID26450961_Sum: 9 | PMID15598749_T_leukemia_cell_line_0: 1 | MS_Placenta_Sum: 1 | MS_Brain_Sum: 4 | MS_Skeletal_Muscle_Sum: 1 | MS_Kidney_Sum: 1 | MS_Heart_Sum: 1 | MTS_Mean: 0.88784375 | hela_subcell_location_Mitochondrion: 1 | HPA_Mitochondria: 1 | HPA_NonMitochond…	literature, APEX_matrix, targetP signal, yeast mito homolog++, Rickettsial homolog, mito protein domain, coexpression, MS/MS	Matrix	Mitochondrial central dogma > Translation > mt-tRNA synthetases	21.6
1	150470019	rs115390773	A	G	.	.	c.H345R	TARS2	ENSG00000143374	ENST00000369064	2154	A	0	0.760719364	0.560774246	.	.	Likely benign	not specified|not provided	4	criteria provided, multiple submitters, no conflicts	31-Dec-19	0	0.97	0.336	-0.417	-1.673	-1.474	-0.078	1.538	-0.055	1.502	0.44	2.897	1.3	132.2	150459839	150480085	threonyl-tRNA synthetase 2, mitochondrial (putative)	Mitochondrial translation defects	Mitochondrial aminoacyl-tRNA synthetases	COXPD21|TARSL1|thrRS	Q9BW92	1	PMID28435121_hESCs: 1 | PMID17705834_embryonic_stem_cell_line_0: 1 | PMID23956156_INS.1Beta_cell_line__0: 1 | PMID18348319_heart_0: 1 | PMID19700791_liver_0: 1 | PMID24708184_Sum: 4 | PMID26450961_Sum: 13 | MS_Placenta_Sum: 1 | MS_Brain_Sum: 5 | MS_Skeletal_Muscle_Sum: 1 | MS_Liver_Sum: 2 | MS_Kidney_Sum: 1 | MS_Heart_Sum: 1 | MTS_Mean: 0.52978125 | hela_subcell_location_Mitochondrion: 1 | HPA_No…	APEX_matrix, targetP signal, Rickettsial homolog, mito protein domain, MS/MS++	Matrix	Mitochondrial central dogma > Translation > mt-tRNA synthetases	14.6
1	150470145	rs141179905	C	T	.	.	c.P387L	TARS2	ENSG00000143374	ENST00000369064	2154	C	0	0.760719364	0.376944675	*	-	Likely benign	not specified|not provided	4	criteria provided, multiple submitters, no conflicts	31-Dec-19	0	0.97	0.189	2.081	-1.628	0.421	-1.392	-1.019	-0.987	-1.505	1.266	-0.912	0.3	71.9	150459839	150480085	threonyl-tRNA synthetase 2, mitochondrial (putative)	Mitochondrial translation defects	Mitochondrial aminoacyl-tRNA synthetases	COXPD21|TARSL1|thrRS	Q9BW92	1	PMID28435121_hESCs: 1 | PMID17705834_embryonic_stem_cell_line_0: 1 | PMID23956156_INS.1Beta_cell_line__0: 1 | PMID18348319_heart_0: 1 | PMID19700791_liver_0: 1 | PMID24708184_Sum: 4 | PMID26450961_Sum: 13 | MS_Placenta_Sum: 1 | MS_Brain_Sum: 5 | MS_Skeletal_Muscle_Sum: 1 | MS_Liver_Sum: 2 | MS_Kidney_Sum: 1 | MS_Heart_Sum: 1 | MTS_Mean: 0.52978125 | hela_subcell_location_Mitochondrion: 1 | HPA_No…	APEX_matrix, targetP signal, Rickettsial homolog, mito protein domain, MS/MS++	Matrix	Mitochondrial central dogma > Translation > mt-tRNA synthetases	14.6
1	150471424	rs116552645	G	A	.	.	c.V485I	TARS2	ENSG00000143374	ENST00000369064	2154	G	0	0.760719364	0.161188039	.	.	Benign/Likely benign	not specified|not provided	3	criteria provided, multiple submitters, no conflicts	31-Dec-19	0	0.97	-1.337	-0.279	-0.544	1.242	-1.262	-1.239	-0.547	2.131	0.393	0.816	10.9	51.4	150459839	150480085	threonyl-tRNA synthetase 2, mitochondrial (putative)	Mitochondrial translation defects	Mitochondrial aminoacyl-tRNA synthetases	COXPD21|TARSL1|thrRS	Q9BW92	1	PMID28435121_hESCs: 1 | PMID17705834_embryonic_stem_cell_line_0: 1 | PMID23956156_INS.1Beta_cell_line__0: 1 | PMID18348319_heart_0: 1 | PMID19700791_liver_0: 1 | PMID24708184_Sum: 4 | PMID26450961_Sum: 13 | MS_Placenta_Sum: 1 | MS_Brain_Sum: 5 | MS_Skeletal_Muscle_Sum: 1 | MS_Liver_Sum: 2 | MS_Kidney_Sum: 1 | MS_Heart_Sum: 1 | MTS_Mean: 0.52978125 | hela_subcell_location_Mitochondrion: 1 | HPA_No…	APEX_matrix, targetP signal, Rickettsial homolog, mito protein domain, MS/MS++	Matrix	Mitochondrial central dogma > Translation > mt-tRNA synthetases	14.6
1	150471443	rs145751121	G	A	.	.	c.R491H	TARS2	ENSG00000143374	ENST00000369064	2154	G	0	0.760719364	0.579576791	.	.	Likely benign	not provided	1	criteria provided, single submitter	31-Dec-19	0	0.97	1.538	-0.055	1.502	0.44	2.897	0.336	-0.417	-1.673	-1.474	-0.078	2.7	90.5	150459839	150480085	threonyl-tRNA synthetase 2, mitochondrial (putative)	Mitochondrial translation defects	Mitochondrial aminoacyl-tRNA synthetases	COXPD21|TARSL1|thrRS	Q9BW92	1	PMID28435121_hESCs: 1 | PMID17705834_embryonic_stem_cell_line_0: 1 | PMID23956156_INS.1Beta_cell_line__0: 1 | PMID18348319_heart_0: 1 | PMID19700791_liver_0: 1 | PMID24708184_Sum: 4 | PMID26450961_Sum: 13 | MS_Placenta_Sum: 1 | MS_Brain_Sum: 5 | MS_Skeletal_Muscle_Sum: 1 | MS_Liver_Sum: 2 | MS_Kidney_Sum: 1 | MS_Heart_Sum: 1 | MTS_Mean: 0.52978125 | hela_subcell_location_Mitochondrion: 1 | HPA_No…	APEX_matrix, targetP signal, Rickettsial homolog, mito protein domain, MS/MS++	Matrix	Mitochondrial central dogma > Translation > mt-tRNA synthetases	14.6
1	154960848	rs145054820	G	A	.	.	c.G214R	FLAD1	ENSG00000160688	ENST00000292180	1761	G	0	0.940120422	0.53810599	.	.	Likely benign	not provided	1	criteria provided, single submitter	31-Dec-19	0	0.97	-0.384	1.652	1.33	1.045	2.064	1.538	-0.055	1.502	0.44	2.897	0.6	45.2	154955769	154965587	flavin adenine dinucleotide synthetase 1	Vitamin and cofactor metabolism defects	Riboflavin metabolism and transport	FAD1|FADS|LSMFLAD|PP591	Q8NFF5	0.99	PMID28435121_hESCs: 1 | PMID23956156_INS.1Beta_cell_line__0: 1 | PMID19700791_liver_0: 1 | PMID24708184_Sum: 2 | PMID26450961_Sum: 3 | MS_Brain_Sum: 1 | MS_Liver_Sum: 1 | MTS_Mean: 0.2459 | hela_subcell_location_Mitochondrion: 1 | HPA_NonMitochondria: 1 | HPA_Cytoplasm: 1 | compartments_knowledge_difference: -0.2 | Comm_Mito_Ratio: 0.364 |	APEX_matrix, targetP signal, mito protein domain, induction, coexpression	Matrix	Metabolism > Vitamin metabolism > Vitamin B2 metabolism	10.9
1	154962102	rs146796757	G	A	.	.	c.S395N	FLAD1	ENSG00000160688	ENST00000292180	1761	G	0	0.940120422	0.288154631	.	.	Benign/Likely benign	not specified|not provided	2	criteria provided, multiple submitters, no conflicts	31-Dec-19	0	0.97	-0.228	1.399	-4.76	0.67	-2.647	0.945	0.828	1.299	-0.169	0.933	5.6	74.6	154955769	154965587	flavin adenine dinucleotide synthetase 1	Vitamin and cofactor metabolism defects	Riboflavin metabolism and transport	FAD1|FADS|LSMFLAD|PP591	Q8NFF5	0.99	PMID28435121_hESCs: 1 | PMID23956156_INS.1Beta_cell_line__0: 1 | PMID19700791_liver_0: 1 | PMID24708184_Sum: 2 | PMID26450961_Sum: 3 | MS_Brain_Sum: 1 | MS_Liver_Sum: 1 | MTS_Mean: 0.2459 | hela_subcell_location_Mitochondrion: 1 | HPA_NonMitochondria: 1 | HPA_Cytoplasm: 1 | compartments_knowledge_difference: -0.2 | Comm_Mito_Ratio: 0.364 |	APEX_matrix, targetP signal, mito protein domain, induction, coexpression	Matrix	Metabolism > Vitamin metabolism > Vitamin B2 metabolism	10.9
1	154962679	rs144820916	G	A	.	.	c.R437H	FLAD1	ENSG00000160688	ENST00000292180	1761	G	0	0.940120422	0.579576791	.	.	Likely benign	not provided	1	criteria provided, single submitter	31-Dec-19	1	0.97	1.538	-0.055	1.502	0.44	2.897	0.336	-0.417	-1.673	-1.474	-0.078	2.7	76.5	154955769	154965587	flavin adenine dinucleotide synthetase 1	Vitamin and cofactor metabolism defects	Riboflavin metabolism and transport	FAD1|FADS|LSMFLAD|PP591	Q8NFF5	0.99	PMID28435121_hESCs: 1 | PMID23956156_INS.1Beta_cell_line__0: 1 | PMID19700791_liver_0: 1 | PMID24708184_Sum: 2 | PMID26450961_Sum: 3 | MS_Brain_Sum: 1 | MS_Liver_Sum: 1 | MTS_Mean: 0.2459 | hela_subcell_location_Mitochondrion: 1 | HPA_NonMitochondria: 1 | HPA_Cytoplasm: 1 | compartments_knowledge_difference: -0.2 | Comm_Mito_Ratio: 0.364 |	APEX_matrix, targetP signal, mito protein domain, induction, coexpression	Matrix	Metabolism > Vitamin metabolism > Vitamin B2 metabolism	10.9
1	154962679	rs144820916	G	A	.	.	c.R437H	FLAD1	ENSG00000160688	ENST00000292180	1761	G	0	0.940120422	0.579576791	.	.	Likely benign	not provided	1	criteria provided, single submitter	31-Dec-19	1	0.97	1.538	-0.055	1.502	0.44	2.897	0.336	-0.417	-1.673	-1.474	-0.078	2.7	76.5	154955769	154965587	flavin adenine dinucleotide synthetase 1	Vitamin and cofactor metabolism defects	Riboflavin metabolism and transport	FAD1|FADS|LSMFLAD|PP591	Q8NFF5	0.99	PMID28435121_hESCs: 1 | PMID23956156_INS.1Beta_cell_line__0: 1 | PMID19700791_liver_0: 1 | PMID24708184_Sum: 2 | PMID26450961_Sum: 3 | MS_Brain_Sum: 1 | MS_Liver_Sum: 1 | MTS_Mean: 0.2459 | hela_subcell_location_Mitochondrion: 1 | HPA_NonMitochondria: 1 | HPA_Cytoplasm: 1 | compartments_knowledge_difference: -0.2 | Comm_Mito_Ratio: 0.364 |	APEX_matrix, targetP signal, mito protein domain, induction, coexpression	Matrix	Metabolism > Vitamin metabolism > Vitamin B2 metabolism	10.9
1	155580061	rs762798018	G	A	.	.	c.V8M	MSTO1	ENSG00000125459	ENST00000245564	1710	G	0	0.023296524	0.359925753	.	.	Pathogenic	Mitochondrial myopathy-cerebellar ataxia-pigmentary retinopathy syndrome	1	no assertion criteria provided	3-Dec-20	0	0.95	-1.337	-0.279	-0.544	1.242	-1.262	-0.663	-1.524	2.219	-1.005	1.212	3.4	4.2	155579960	155584758	misato 1, mitochondrial distribution and morphology regulator	Mitochondrial quality control defects	Mitochondrial dynamics	LST005|MMYAT|MST	Q9BUK6	0.94	MTS_Mean: 0.21243125 | HPA_NonMitochondria: 1 | HPA_Cytoplasm: 1 | compartments_knowledge_difference: 1.8 |	yeast mito homolog, mito protein domain+	Unknown	NA	3.1
1	155581038	rs150529804	C	T	.	.	c.L108F	MSTO1	ENSG00000125459	ENST00000245564	1710	C	0	0.023296524	0.438187171	.	.	Benign	not provided	1	criteria provided, single submitter	31-Dec-19	0	0.95	-1.019	-0.987	-1.505	1.266	-0.912	-1.006	-0.59	1.891	-0.397	0.412	3.7	70	155579960	155584758	misato 1, mitochondrial distribution and morphology regulator	Mitochondrial quality control defects	Mitochondrial dynamics	LST005|MMYAT|MST	Q9BUK6	0.94	MTS_Mean: 0.21243125 | HPA_NonMitochondria: 1 | HPA_Cytoplasm: 1 | compartments_knowledge_difference: 1.8 |	yeast mito homolog, mito protein domain+	Unknown	NA	3.1
1	155582000	rs753488873	G	C	.	.	c.D236H	MSTO1	ENSG00000125459	ENST00000245564	1710	G	0	0.714192679	0.528628216	.	.	Likely pathogenic	Mitochondrial myopathy-cerebellar ataxia-pigmentary retinopathy syndrome	1	criteria provided, single submitter	28-May-20	1	0.95	1.05	0.302	-3.656	-0.259	-3.242	0.336	-0.417	-1.673	-1.474	-0.078	1.1	50.9	155579960	155584758	misato 1, mitochondrial distribution and morphology regulator	Mitochondrial quality control defects	Mitochondrial dynamics	LST005|MMYAT|MST	Q9BUK6	0.94	MTS_Mean: 0.21243125 | HPA_NonMitochondria: 1 | HPA_Cytoplasm: 1 | compartments_knowledge_difference: 1.8 |	yeast mito homolog, mito protein domain+	Unknown	NA	3.1
1	155583002	rs61375216	A	G	.	.	c.I421V	MSTO1	ENSG00000125459	ENST00000245564	1710	A	0	0.714192679	0.187485418	.	.	Benign	not provided	1	criteria provided, single submitter	31-Dec-19	0	0.95	-1.239	-0.547	2.131	0.393	0.816	-1.337	-0.279	-0.544	1.242	-1.262	8.8	34.7	155579960	155584758	misato 1, mitochondrial distribution and morphology regulator	Mitochondrial quality control defects	Mitochondrial dynamics	LST005|MMYAT|MST	Q9BUK6	0.94	MTS_Mean: 0.21243125 | HPA_NonMitochondria: 1 | HPA_Cytoplasm: 1 | compartments_knowledge_difference: 1.8 |	yeast mito homolog, mito protein domain+	Unknown	NA	3.1
1	155583296	rs112258960	T	C	.	.	c.C443R	MSTO1	ENSG00000125459	ENST00000245564	1710	T	0	0.714192679	1	*	^	Benign	not provided	1	criteria provided, single submitter	31-Dec-19	0	0.95	-1.343	0.465	-0.862	-1.02	-0.255	1.538	-0.055	1.502	0.44	2.897	0.2	21.8	155579960	155584758	misato 1, mitochondrial distribution and morphology regulator	Mitochondrial quality control defects	Mitochondrial dynamics	LST005|MMYAT|MST	Q9BUK6	0.94	MTS_Mean: 0.21243125 | HPA_NonMitochondria: 1 | HPA_Cytoplasm: 1 | compartments_knowledge_difference: 1.8 |	yeast mito homolog, mito protein domain+	Unknown	NA	3.1
1	155583296	rs112258960	T	C	.	.	c.C443R	MSTO1	ENSG00000125459	ENST00000245564	1710	T	0	0.714192679	1	*	^	Benign	not provided	1	criteria provided, single submitter	31-Dec-19	0	0.95	-1.343	0.465	-0.862	-1.02	-0.255	1.538	-0.055	1.502	0.44	2.897	0.2	21.8	155579960	155584758	misato 1, mitochondrial distribution and morphology regulator	Mitochondrial quality control defects	Mitochondrial dynamics	LST005|MMYAT|MST	Q9BUK6	0.94	MTS_Mean: 0.21243125 | HPA_NonMitochondria: 1 | HPA_Cytoplasm: 1 | compartments_knowledge_difference: 1.8 |	yeast mito homolog, mito protein domain+	Unknown	NA	3.1
1	156563805	rs143449130	G	A	.	.	c.A266T	NAXE	ENSG00000163382	ENST00000368235	864	G	0	0.848411943	0.324795944	.	.	Benign	not provided	1	criteria provided, single submitter	31-Dec-19	0	0.94	-0.591	-1.302	-0.733	1.57	-0.146	-0.032	0.326	2.213	0.908	1.313	3.1	42.4	156561557	156564091	apolipoprotein A-I binding protein	Vitamin and cofactor metabolism defects	NADPH metabolism	AIBP|APOA1BP|PEBEL|YJEFN1	Q8NCW5	1	MONOS_Homolog: 1 | PMID15253431_Sum: 1 | PMID17519225_T_leukemia_cell_line_0: 1 | PMID17705834_embryonic_stem_cell_line_0: 1 | PMID23956156_INS.1Beta_cell_line__0: 1 | PMID18348319_heart_0: 1 | PMID19567276_skeletal_muscle_0: 1 | PMID19700791_liver_0: 1 | PMID24708184_Sum: 4 | PMID26450961_Sum: 14 | PMID16615898_Sum: 4 | PMID23971408_neuroblastoma_.SH.SY5Y._cell_line_0: 1 | MS_Placenta_Sum: 2 | M…	APEX_matrix, targetP signal, mito protein domain, coexpression, MS/MS++	Matrix	Metabolism > Metals and cofactors > NAD biosynthesis and metabolism	16
1	156563805	rs143449130	G	A	.	.	c.A266T	NAXE	ENSG00000163382	ENST00000368235	864	G	0	0.848411943	0.324795944	.	.	Benign	not provided	1	criteria provided, single submitter	31-Dec-19	0	0.94	-0.591	-1.302	-0.733	1.57	-0.146	-0.032	0.326	2.213	0.908	1.313	3.1	42.4	156561557	156564091	apolipoprotein A-I binding protein	Vitamin and cofactor metabolism defects	NADPH metabolism	AIBP|APOA1BP|PEBEL|YJEFN1	Q8NCW5	1	MONOS_Homolog: 1 | PMID15253431_Sum: 1 | PMID17519225_T_leukemia_cell_line_0: 1 | PMID17705834_embryonic_stem_cell_line_0: 1 | PMID23956156_INS.1Beta_cell_line__0: 1 | PMID18348319_heart_0: 1 | PMID19567276_skeletal_muscle_0: 1 | PMID19700791_liver_0: 1 | PMID24708184_Sum: 4 | PMID26450961_Sum: 14 | PMID16615898_Sum: 4 | PMID23971408_neuroblastoma_.SH.SY5Y._cell_line_0: 1 | MS_Placenta_Sum: 2 | M…	APEX_matrix, targetP signal, mito protein domain, coexpression, MS/MS++	Matrix	Metabolism > Metals and cofactors > NAD biosynthesis and metabolism	16
1	161326605	rs786203457	A	G	.	.	c.H127R	SDHC	ENSG00000143252	ENST00000367975	507	A	72.8423	0.810655241	0.560774246	.	.	Pathogenic/Likely pathogenic	Hereditary cancer-predisposing syndrome|not provided|Gastrointestinal stromal tumor;Paragangliomas 3	3	criteria provided, multiple submitters, no conflicts	15-Apr-20	1	0.96	0.336	-0.417	-1.673	-1.474	-0.078	1.538	-0.055	1.502	0.44	2.897	1.3	68.8	161284165	161334535	succinate dehydrogenase complex, subunit C, integral membrane protein, 15kDa	Oxidative phosphorylation deficiency	Complex II subunits and assembly factors	CYB560|CYBL|PGL3|QPS1|SDH3	Q99643	1	PMID28435121_hESCs: 1 | PMID12592411_heart_0: 1 | PMID14651853_Sum: 1 | PMID15253431_Sum: 1 | PMID16415296_unknown_0: 1 | PMID17519225_T_leukemia_cell_line_0: 1 | PMID17705834_embryonic_stem_cell_line_0: 1 | PMID23956156_INS.1Beta_cell_line__0: 1 | PMID18348319_heart_0: 1 | PMID19567276_skeletal_muscle_0: 1 | PMID19700791_liver_0: 1 | PMID24708184_Sum: 4 | PMID26450961_Sum: 14 | PMID12210211_Sum:…	literature, targetP signal+, Rickettsial homolog, mito protein domain, induction, coexpression++, MS/MS+	MIM	OXPHOS > Complex II > CII subunits | Metabolism > Carbohydrate metabolism > TCA cycle | Metabolism > Metals and cofactors > Heme-containing proteins | OXPHOS > OXPHOS subunits	28.8
1	169437392	rs17847484	A	G	.	.	c.I441T	SLC19A2	ENSG00000117479	ENST00000236137	1491	A	0	0.989811375	0.597875652	.	.	Benign/Likely benign	not specified|Thiamine-responsive megaloblastic anemia|Megaloblastic anemia, thiamine-responsive, with diabetes mellitus and sensorineural deafness|not provided	4	criteria provided, multiple submitters, no conflicts	31-Dec-19	0	0.86	-1.239	-0.547	2.131	0.393	0.816	-0.032	0.326	2.213	0.908	1.313	2	26.2	169433148	169455208	solute carrier family 19 (thiamine transporter), member 2	Vitamin and cofactor metabolism defects	Thiamine metabolism and transport	TC1|THMD1|THT1|THTR1|TRMA	O60779	0.17	MTS_Mean: 0.4006125 | hela_subcell_location_NotMitochondrion: 1 | HPA_NonMitochondria: 1 | HPA_Cytoplasm: 1 | compartments_knowledge_difference: -1 | Comm_Mito_Ratio: 0.077 |	targetP signal, mito protein domain, induction	Unknown	NA	4.1
1	169438012	rs150049339	T	A	.	.	c.T365S	SLC19A2	ENSG00000117479	ENST00000236137	1491	T	0	0.989811375	0.252395672	.	.	Benign	not provided	2	criteria provided, multiple submitters, no conflicts	31-Dec-19	0	0.86	-0.032	0.326	2.213	0.908	1.313	-0.228	1.399	-4.76	0.67	-2.647	6.1	25.3	169433148	169455208	solute carrier family 19 (thiamine transporter), member 2	Vitamin and cofactor metabolism defects	Thiamine metabolism and transport	TC1|THMD1|THT1|THTR1|TRMA	O60779	0.17	MTS_Mean: 0.4006125 | hela_subcell_location_NotMitochondrion: 1 | HPA_NonMitochondria: 1 | HPA_Cytoplasm: 1 | compartments_knowledge_difference: -1 | Comm_Mito_Ratio: 0.077 |	targetP signal, mito protein domain, induction	Unknown	NA	4.1
1	220267695	rs772530946	C	T	.	.	c.S46F	IARS2	ENSG00000067704	ENST00000366922	3036	C	0	0.979846362	0.448466224	*	-	Likely benign	not provided	1	criteria provided, single submitter	31-Dec-19	0	0.97	-0.228	1.399	-4.76	0.67	-2.647	-1.006	-0.59	1.891	-0.397	0.412	0.9	71.3	220267454	220321383	isoleucyl-tRNA synthetase 2, mitochondrial	Mitochondrial translation defects	Mitochondrial aminoacyl-tRNA synthetases	CAGSSS|ILERS	Q9NSE4	1	PMID28435121_hESCs: 1 | PMID12592411_heart_0: 1 | PMID14651853_Sum: 1 | PMID15253431_Sum: 2 | PMID17519225_T_leukemia_cell_line_0: 1 | PMID23956156_INS.1Beta_cell_line__0: 1 | PMID18348319_heart_0: 1 | PMID19567276_skeletal_muscle_0: 1 | PMID19700791_liver_0: 1 | PMID24708184_Sum: 4 | PMID26450961_Sum: 14 | PMID15598749_T_leukemia_cell_line_0: 1 | PMID16615898_Sum: 5 | PMID16615899_liver_0: 1 | P…	APEX_matrix, targetP signal+, yeast mito homolog++, Rickettsial homolog, mito protein domain, coexpression++, MS/MS++	Matrix	Mitochondrial central dogma > Translation > mt-tRNA synthetases	34.7
1	220287740	rs11800305	A	G	.	.	c.I522V	IARS2	ENSG00000067704	ENST00000366922	3036	A	0	0.979846362	0.187485418	.	.	Benign	not specified|not provided	3	criteria provided, multiple submitters, no conflicts	31-Dec-19	0	0.97	-1.239	-0.547	2.131	0.393	0.816	-1.337	-0.279	-0.544	1.242	-1.262	8.8	2.9	220267454	220321383	isoleucyl-tRNA synthetase 2, mitochondrial	Mitochondrial translation defects	Mitochondrial aminoacyl-tRNA synthetases	CAGSSS|ILERS	Q9NSE4	1	PMID28435121_hESCs: 1 | PMID12592411_heart_0: 1 | PMID14651853_Sum: 1 | PMID15253431_Sum: 2 | PMID17519225_T_leukemia_cell_line_0: 1 | PMID23956156_INS.1Beta_cell_line__0: 1 | PMID18348319_heart_0: 1 | PMID19567276_skeletal_muscle_0: 1 | PMID19700791_liver_0: 1 | PMID24708184_Sum: 4 | PMID26450961_Sum: 14 | PMID15598749_T_leukemia_cell_line_0: 1 | PMID16615898_Sum: 5 | PMID16615899_liver_0: 1 | P…	APEX_matrix, targetP signal+, yeast mito homolog++, Rickettsial homolog, mito protein domain, coexpression++, MS/MS++	Matrix	Mitochondrial central dogma > Translation > mt-tRNA synthetases	34.7
1	220307849	rs142067804	A	G	.	.	c.Y648C	IARS2	ENSG00000067704	ENST00000366922	3036	A	0	0.979846362	0.588823175	.	.	Benign	not provided	1	criteria provided, single submitter	31-Dec-19	0	0.97	0.26	0.83	3.097	-0.838	1.512	-1.343	0.465	-0.862	-1.02	-0.255	0.2	5.9	220267454	220321383	isoleucyl-tRNA synthetase 2, mitochondrial	Mitochondrial translation defects	Mitochondrial aminoacyl-tRNA synthetases	CAGSSS|ILERS	Q9NSE4	1	PMID28435121_hESCs: 1 | PMID12592411_heart_0: 1 | PMID14651853_Sum: 1 | PMID15253431_Sum: 2 | PMID17519225_T_leukemia_cell_line_0: 1 | PMID23956156_INS.1Beta_cell_line__0: 1 | PMID18348319_heart_0: 1 | PMID19567276_skeletal_muscle_0: 1 | PMID19700791_liver_0: 1 | PMID24708184_Sum: 4 | PMID26450961_Sum: 14 | PMID15598749_T_leukemia_cell_line_0: 1 | PMID16615898_Sum: 5 | PMID16615899_liver_0: 1 | P…	APEX_matrix, targetP signal+, yeast mito homolog++, Rickettsial homolog, mito protein domain, coexpression++, MS/MS++	Matrix	Mitochondrial central dogma > Translation > mt-tRNA synthetases	34.7
1	220311332	rs143722284	G	A	.	.	c.E708K	IARS2	ENSG00000067704	ENST00000366922	3036	G	0	0.979846362	0.475595177	.	.	Likely benign	Leigh syndrome|not provided|not specified|Cataracts, growth hormone deficiency, sensory neuropathy, sensorineural hearing loss, and skeletal dysplasia	5	criteria provided, multiple submitters, no conflicts	31-Dec-19	0	0.97	1.357	-1.453	1.477	0.113	-0.837	1.831	-0.561	0.533	-0.277	1.648	4.3	85.2	220267454	220321383	isoleucyl-tRNA synthetase 2, mitochondrial	Mitochondrial translation defects	Mitochondrial aminoacyl-tRNA synthetases	CAGSSS|ILERS	Q9NSE4	1	PMID28435121_hESCs: 1 | PMID12592411_heart_0: 1 | PMID14651853_Sum: 1 | PMID15253431_Sum: 2 | PMID17519225_T_leukemia_cell_line_0: 1 | PMID23956156_INS.1Beta_cell_line__0: 1 | PMID18348319_heart_0: 1 | PMID19567276_skeletal_muscle_0: 1 | PMID19700791_liver_0: 1 | PMID24708184_Sum: 4 | PMID26450961_Sum: 14 | PMID15598749_T_leukemia_cell_line_0: 1 | PMID16615898_Sum: 5 | PMID16615899_liver_0: 1 | P…	APEX_matrix, targetP signal+, yeast mito homolog++, Rickettsial homolog, mito protein domain, coexpression++, MS/MS++	Matrix	Mitochondrial central dogma > Translation > mt-tRNA synthetases	34.7
1	220320957	rs141564642	G	C	.	.	c.E1007Q	IARS2	ENSG00000067704	ENST00000366922	3036	G	0	0.979846362	0.346446015	.	.	Likely benign	not provided	1	criteria provided, single submitter	31-Dec-19	1	0.97	1.357	-1.453	1.477	0.113	-0.837	0.931	-0.179	-3.005	-0.503	-1.853	4.9	113.9	220267454	220321383	isoleucyl-tRNA synthetase 2, mitochondrial	Mitochondrial translation defects	Mitochondrial aminoacyl-tRNA synthetases	CAGSSS|ILERS	Q9NSE4	1	PMID28435121_hESCs: 1 | PMID12592411_heart_0: 1 | PMID14651853_Sum: 1 | PMID15253431_Sum: 2 | PMID17519225_T_leukemia_cell_line_0: 1 | PMID23956156_INS.1Beta_cell_line__0: 1 | PMID18348319_heart_0: 1 | PMID19567276_skeletal_muscle_0: 1 | PMID19700791_liver_0: 1 | PMID24708184_Sum: 4 | PMID26450961_Sum: 14 | PMID15598749_T_leukemia_cell_line_0: 1 | PMID16615898_Sum: 5 | PMID16615899_liver_0: 1 | P…	APEX_matrix, targetP signal+, yeast mito homolog++, Rickettsial homolog, mito protein domain, coexpression++, MS/MS++	Matrix	Mitochondrial central dogma > Translation > mt-tRNA synthetases	34.7
1	227152761	rs76249490	C	T	.	.	c.H80Y	COQ8A	ENSG00000163050	ENST00000366777	1941	C	0	1.206382085	0.505743855	*	-	Benign/Likely benign	not specified|Autosomal recessive cerebellar ataxia|Coenzyme Q10 deficiency, primary, 4|not provided	4	criteria provided, multiple submitters, no conflicts	31-Dec-19	0	0.94	0.336	-0.417	-1.673	-1.474	-0.078	0.26	0.83	3.097	-0.838	1.512	1.7	104	227127937	227175246	aarF domain containing kinase 3	Vitamin and cofactor metabolism defects	Coenzyme Q10 biosynthesis	ADCK3|ARCA2|CABC1|COQ10D4|COQ8|SCAR9	Q8NI60	1	PMID28435121_hESCs: 1 | PMID15253431_Sum: 2 | PMID16415296_unknown_0: 1 | PMID23956156_INS.1Beta_cell_line__0: 1 | PMID18348319_heart_0: 1 | PMID19567276_skeletal_muscle_0: 1 | PMID19700791_liver_0: 1 | PMID24708184_Sum: 1 | PMID26450961_Sum: 14 | PMID16615898_Sum: 2 | PMID16615899_liver_0: 1 | MS_Placenta_Sum: 1 | MS_Brain_Sum: 3 | MS_Skeletal_Muscle_Sum: 2 | MS_Liver_Sum: 4 | MS_Kidney_Sum: 1 |…	literature, APEX_matrix, yeast mito homolog+, Rickettsial homolog, mito protein domain, induction, coexpression+, MS/MS++	MIM	Metabolism > Metals and cofactors > Coenzyme Q metabolism	25.2
1	227152821	rs150696959	G	T	.	.	c.D100Y	COQ8A	ENSG00000163050	ENST00000366777	1941	G	0	1.206382085	0.571408726	*	-	Benign/Likely benign	not specified|not provided|Coenzyme Q10 deficiency, primary, 4	3	criteria provided, multiple submitters, no conflicts	31-Dec-19	0	0.94	1.05	0.302	-3.656	-0.259	-3.242	0.26	0.83	3.097	-0.838	1.512	0.4	105.5	227127937	227175246	aarF domain containing kinase 3	Vitamin and cofactor metabolism defects	Coenzyme Q10 biosynthesis	ADCK3|ARCA2|CABC1|COQ10D4|COQ8|SCAR9	Q8NI60	1	PMID28435121_hESCs: 1 | PMID15253431_Sum: 2 | PMID16415296_unknown_0: 1 | PMID23956156_INS.1Beta_cell_line__0: 1 | PMID18348319_heart_0: 1 | PMID19567276_skeletal_muscle_0: 1 | PMID19700791_liver_0: 1 | PMID24708184_Sum: 1 | PMID26450961_Sum: 14 | PMID16615898_Sum: 2 | PMID16615899_liver_0: 1 | MS_Placenta_Sum: 1 | MS_Brain_Sum: 3 | MS_Skeletal_Muscle_Sum: 2 | MS_Liver_Sum: 4 | MS_Kidney_Sum: 1 |…	literature, APEX_matrix, yeast mito homolog+, Rickettsial homolog, mito protein domain, induction, coexpression+, MS/MS++	MIM	Metabolism > Metals and cofactors > Coenzyme Q metabolism	25.2
1	227152908	rs372953250	G	A	.	.	c.G129R	COQ8A	ENSG00000163050	ENST00000366777	1941	G	0	1.206382085	0.53810599	*	-	Likely benign	not provided	1	criteria provided, single submitter	31-Dec-19	0	0.94	-0.384	1.652	1.33	1.045	2.064	1.538	-0.055	1.502	0.44	2.897	0.6	46.5	227127937	227175246	aarF domain containing kinase 3	Vitamin and cofactor metabolism defects	Coenzyme Q10 biosynthesis	ADCK3|ARCA2|CABC1|COQ10D4|COQ8|SCAR9	Q8NI60	1	PMID28435121_hESCs: 1 | PMID15253431_Sum: 2 | PMID16415296_unknown_0: 1 | PMID23956156_INS.1Beta_cell_line__0: 1 | PMID18348319_heart_0: 1 | PMID19567276_skeletal_muscle_0: 1 | PMID19700791_liver_0: 1 | PMID24708184_Sum: 1 | PMID26450961_Sum: 14 | PMID16615898_Sum: 2 | PMID16615899_liver_0: 1 | MS_Placenta_Sum: 1 | MS_Brain_Sum: 3 | MS_Skeletal_Muscle_Sum: 2 | MS_Liver_Sum: 4 | MS_Kidney_Sum: 1 |…	literature, APEX_matrix, yeast mito homolog+, Rickettsial homolog, mito protein domain, induction, coexpression+, MS/MS++	MIM	Metabolism > Metals and cofactors > Coenzyme Q metabolism	25.2
1	227174370	rs141725964	C	T	.	.	c.R626C	COQ8A	ENSG00000163050	ENST00000366777	1941	C	0	1.206382085	0.681053914	.	.	Benign/Likely benign	not specified|not provided	4	criteria provided, multiple submitters, no conflicts	1-Apr-20	0	0.94	1.538	-0.055	1.502	0.44	2.897	-1.343	0.465	-0.862	-1.02	-0.255	0	140.2	227127937	227175246	aarF domain containing kinase 3	Vitamin and cofactor metabolism defects	Coenzyme Q10 biosynthesis	ADCK3|ARCA2|CABC1|COQ10D4|COQ8|SCAR9	Q8NI60	1	PMID28435121_hESCs: 1 | PMID15253431_Sum: 2 | PMID16415296_unknown_0: 1 | PMID23956156_INS.1Beta_cell_line__0: 1 | PMID18348319_heart_0: 1 | PMID19567276_skeletal_muscle_0: 1 | PMID19700791_liver_0: 1 | PMID24708184_Sum: 1 | PMID26450961_Sum: 14 | PMID16615898_Sum: 2 | PMID16615899_liver_0: 1 | MS_Placenta_Sum: 1 | MS_Brain_Sum: 3 | MS_Skeletal_Muscle_Sum: 2 | MS_Liver_Sum: 4 | MS_Kidney_Sum: 1 |…	literature, APEX_matrix, yeast mito homolog+, Rickettsial homolog, mito protein domain, induction, coexpression+, MS/MS++	MIM	Metabolism > Metals and cofactors > Coenzyme Q metabolism	25.2
1	228353803	rs765926471	T	C	.	.	c.Y96H	IBA57	ENSG00000181873	ENST00000366711	1068	T	8.18447	0.902522521	0.626087495	.	.	Pathogenic	Multiple mitochondrial dysfunctions syndrome 3	2	criteria provided, single submitter	1-Dec-19	0	0.96	0.26	0.83	3.097	-0.838	1.512	0.336	-0.417	-1.673	-1.474	-0.078	2.9	11.6	228353428	228369958	IBA57 homolog, iron-sulfur cluster assembly	Vitamin and cofactor metabolism defects	Lipoic acid biosynthesis	C1orf69|MMDS3|SPG74	Q5T440	1	PMID28435121_hESCs: 1 | PMID17705834_embryonic_stem_cell_line_0: 1 | PMID23956156_INS.1Beta_cell_line__0: 1 | PMID18348319_heart_0: 1 | PMID19567276_skeletal_muscle_0: 1 | PMID19700791_liver_0: 1 | PMID24708184_Sum: 1 | PMID26450961_Sum: 13 | PMID16582907_liver_0: 1 | PMID16615898_Sum: 1 | MS_Placenta_Sum: 1 | MS_Brain_Sum: 3 | MS_Skeletal_Muscle_Sum: 1 | MS_Liver_Sum: 3 | MS_Kidney_Sum: 1 | MS_H…	APEX_matrix, targetP signal, yeast mito homolog++, Rickettsial homolog, mito protein domain, coexpression, MS/MS++	Matrix	Metabolism > Metals and cofactors > Fe-S cluster biosynthesis	26.9
1	228363073	rs142734560	C	G	.	.	c.F310L	IBA57	ENSG00000181873	ENST00000366711	1068	C	0	0.902522521	0.513975788	.	.	Likely benign	Spastic paraplegia 74, autosomal recessive;Multiple mitochondrial dysfunctions syndrome 3	1	criteria provided, single submitter	31-Dec-19	0	0.96	-1.006	-0.59	1.891	-0.397	0.412	-1.019	-0.987	-1.505	1.266	-0.912	2.8	8.8	228353428	228369958	IBA57 homolog, iron-sulfur cluster assembly	Vitamin and cofactor metabolism defects	Lipoic acid biosynthesis	C1orf69|MMDS3|SPG74	Q5T440	1	PMID28435121_hESCs: 1 | PMID17705834_embryonic_stem_cell_line_0: 1 | PMID23956156_INS.1Beta_cell_line__0: 1 | PMID18348319_heart_0: 1 | PMID19567276_skeletal_muscle_0: 1 | PMID19700791_liver_0: 1 | PMID24708184_Sum: 1 | PMID26450961_Sum: 13 | PMID16582907_liver_0: 1 | PMID16615898_Sum: 1 | MS_Placenta_Sum: 1 | MS_Brain_Sum: 3 | MS_Skeletal_Muscle_Sum: 1 | MS_Liver_Sum: 3 | MS_Kidney_Sum: 1 | MS_H…	APEX_matrix, targetP signal, yeast mito homolog++, Rickettsial homolog, mito protein domain, coexpression, MS/MS++	Matrix	Metabolism > Metals and cofactors > Fe-S cluster biosynthesis	26.9
1	228363123	rs61745091	T	C	.	.	c.I327T	IBA57	ENSG00000181873	ENST00000366711	1068	T	0	0.902522521	0.597875652	.	.	Benign	not provided|Spastic paraplegia 74, autosomal recessive;Multiple mitochondrial dysfunctions syndrome 3	2	criteria provided, single submitter	31-Dec-19	0	0.96	-1.239	-0.547	2.131	0.393	0.816	-0.032	0.326	2.213	0.908	1.313	2	9	228353428	228369958	IBA57 homolog, iron-sulfur cluster assembly	Vitamin and cofactor metabolism defects	Lipoic acid biosynthesis	C1orf69|MMDS3|SPG74	Q5T440	1	PMID28435121_hESCs: 1 | PMID17705834_embryonic_stem_cell_line_0: 1 | PMID23956156_INS.1Beta_cell_line__0: 1 | PMID18348319_heart_0: 1 | PMID19567276_skeletal_muscle_0: 1 | PMID19700791_liver_0: 1 | PMID24708184_Sum: 1 | PMID26450961_Sum: 13 | PMID16582907_liver_0: 1 | PMID16615898_Sum: 1 | MS_Placenta_Sum: 1 | MS_Brain_Sum: 3 | MS_Skeletal_Muscle_Sum: 1 | MS_Liver_Sum: 3 | MS_Kidney_Sum: 1 | MS_H…	APEX_matrix, targetP signal, yeast mito homolog++, Rickettsial homolog, mito protein domain, coexpression, MS/MS++	Matrix	Metabolism > Metals and cofactors > Fe-S cluster biosynthesis	26.9
1	241663859	rs863224009	A	C	.	.	c.L423R	FH	ENSG00000091483	ENST00000366560	1530	A	46.4167	0.874737146	0.7677277	.	.	Likely pathogenic	not provided|Hereditary cancer-predisposing syndrome	2	criteria provided, multiple submitters, no conflicts	14-Jul-20	1	0.98	-1.019	-0.987	-1.505	1.266	-0.912	1.538	-0.055	1.502	0.44	2.897	1	4.5	241660856	241683085	fumarate hydratase	Metabolic defects	Tricarboxylic acid cycle enzymes	FMRD|HLRCC|HsFH|LRCC|MCL|MCUL1	P07954	1	PMID28435121_hESCs: 1 | PMID12592411_heart_0: 1 | PMID14651853_Sum: 4 | PMID15253431_Sum: 2 | PMID16415296_unknown_0: 1 | PMID17519225_T_leukemia_cell_line_0: 1 | PMID17705834_embryonic_stem_cell_line_0: 1 | PMID23956156_INS.1Beta_cell_line__0: 1 | PMID18348319_heart_0: 1 | PMID19567276_skeletal_muscle_0: 1 | PMID19700791_liver_0: 1 | PMID24708184_Sum: 4 | PMID26450961_Sum: 14 | PMID11840540_live…	literature, APEX_matrix, targetP signal+, yeast mito homolog, Rickettsial homolog, mito protein domain, induction, coexpression++, MS/MS++	Matrix	Metabolism > Carbohydrate metabolism > TCA cycle	35.8
1	241663872	rs200004220	A	G	.	.	c.S419P	FH	ENSG00000091483	ENST00000366560	1530	A	91.7047	0.874737146	0.597476914	.	.	Pathogenic/Likely pathogenic	not provided|Hereditary leiomyomatosis and renal cell cancer|Fumarase deficiency|Hereditary cancer-predisposing syndrome	4	criteria provided, multiple submitters, no conflicts	9-Mar-20	1	0.98	-0.228	1.399	-4.76	0.67	-2.647	0.189	2.081	-1.628	0.421	-1.392	2.8	8.8	241660856	241683085	fumarate hydratase	Metabolic defects	Tricarboxylic acid cycle enzymes	FMRD|HLRCC|HsFH|LRCC|MCL|MCUL1	P07954	1	PMID28435121_hESCs: 1 | PMID12592411_heart_0: 1 | PMID14651853_Sum: 4 | PMID15253431_Sum: 2 | PMID16415296_unknown_0: 1 | PMID17519225_T_leukemia_cell_line_0: 1 | PMID17705834_embryonic_stem_cell_line_0: 1 | PMID23956156_INS.1Beta_cell_line__0: 1 | PMID18348319_heart_0: 1 | PMID19567276_skeletal_muscle_0: 1 | PMID19700791_liver_0: 1 | PMID24708184_Sum: 4 | PMID26450961_Sum: 14 | PMID11840540_live…	literature, APEX_matrix, targetP signal+, yeast mito homolog, Rickettsial homolog, mito protein domain, induction, coexpression++, MS/MS++	Matrix	Metabolism > Carbohydrate metabolism > TCA cycle	35.8
1	241665810	rs1178007598	T	C	.	.	c.N390S	FH	ENSG00000091483	ENST00000366560	1530	T	80.6254	0.874737146	0.142682672	.	.	Likely pathogenic	Fumarase deficiency	1	criteria provided, single submitter	1-Jan-20	1	0.98	0.945	0.828	1.299	-0.169	0.933	-0.228	1.399	-4.76	0.67	-2.647	3	23.2	241660856	241683085	fumarate hydratase	Metabolic defects	Tricarboxylic acid cycle enzymes	FMRD|HLRCC|HsFH|LRCC|MCL|MCUL1	P07954	1	PMID28435121_hESCs: 1 | PMID12592411_heart_0: 1 | PMID14651853_Sum: 4 | PMID15253431_Sum: 2 | PMID16415296_unknown_0: 1 | PMID17519225_T_leukemia_cell_line_0: 1 | PMID17705834_embryonic_stem_cell_line_0: 1 | PMID23956156_INS.1Beta_cell_line__0: 1 | PMID18348319_heart_0: 1 | PMID19567276_skeletal_muscle_0: 1 | PMID19700791_liver_0: 1 | PMID24708184_Sum: 4 | PMID26450961_Sum: 14 | PMID11840540_live…	literature, APEX_matrix, targetP signal+, yeast mito homolog, Rickettsial homolog, mito protein domain, induction, coexpression++, MS/MS++	Matrix	Metabolism > Carbohydrate metabolism > TCA cycle	35.8
1	241665822	rs750447792	T	C	.	.	c.Q386R	FH	ENSG00000091483	ENST00000366560	1530	T	0	0.874737146	0.428027931	.	.	Likely pathogenic	Fumarase deficiency|Hereditary cancer-predisposing syndrome	2	criteria provided, multiple submitters, no conflicts	19-Aug-20	1	0.98	0.931	-0.179	-3.005	-0.503	-1.853	1.538	-0.055	1.502	0.44	2.897	2.4	48.7	241660856	241683085	fumarate hydratase	Metabolic defects	Tricarboxylic acid cycle enzymes	FMRD|HLRCC|HsFH|LRCC|MCL|MCUL1	P07954	1	PMID28435121_hESCs: 1 | PMID12592411_heart_0: 1 | PMID14651853_Sum: 4 | PMID15253431_Sum: 2 | PMID16415296_unknown_0: 1 | PMID17519225_T_leukemia_cell_line_0: 1 | PMID17705834_embryonic_stem_cell_line_0: 1 | PMID23956156_INS.1Beta_cell_line__0: 1 | PMID18348319_heart_0: 1 | PMID19567276_skeletal_muscle_0: 1 | PMID19700791_liver_0: 1 | PMID24708184_Sum: 4 | PMID26450961_Sum: 14 | PMID11840540_live…	literature, APEX_matrix, targetP signal+, yeast mito homolog, Rickettsial homolog, mito protein domain, induction, coexpression++, MS/MS++	Matrix	Metabolism > Carbohydrate metabolism > TCA cycle	35.8
1	241665852	rs200796606	T	G	.	.	c.Q376P	FH	ENSG00000091483	ENST00000366560	1530	T	0	0.874737146	0.56051881	.	.	Pathogenic/Likely pathogenic	Fumarase deficiency|Hereditary cancer-predisposing syndrome|not provided	6	criteria provided, multiple submitters, no conflicts	30-Dec-19	1	0.98	0.931	-0.179	-3.005	-0.503	-1.853	0.189	2.081	-1.628	0.421	-1.392	0.8	30.3	241660856	241683085	fumarate hydratase	Metabolic defects	Tricarboxylic acid cycle enzymes	FMRD|HLRCC|HsFH|LRCC|MCL|MCUL1	P07954	1	PMID28435121_hESCs: 1 | PMID12592411_heart_0: 1 | PMID14651853_Sum: 4 | PMID15253431_Sum: 2 | PMID16415296_unknown_0: 1 | PMID17519225_T_leukemia_cell_line_0: 1 | PMID17705834_embryonic_stem_cell_line_0: 1 | PMID23956156_INS.1Beta_cell_line__0: 1 | PMID18348319_heart_0: 1 | PMID19567276_skeletal_muscle_0: 1 | PMID19700791_liver_0: 1 | PMID24708184_Sum: 4 | PMID26450961_Sum: 14 | PMID11840540_live…	literature, APEX_matrix, targetP signal+, yeast mito homolog, Rickettsial homolog, mito protein domain, induction, coexpression++, MS/MS++	Matrix	Metabolism > Carbohydrate metabolism > TCA cycle	35.8
1	241667353	rs863224004	C	T	.	.	c.S366N	FH	ENSG00000091483	ENST00000366560	1530	C	96.6798	0.874737146	0.288154631	.	.	Pathogenic/Likely pathogenic	not provided|Fumarase deficiency|Hereditary cancer-predisposing syndrome	3	criteria provided, multiple submitters, no conflicts	13-Feb-20	1	0.98	-0.228	1.399	-4.76	0.67	-2.647	0.945	0.828	1.299	-0.169	0.933	5.6	43.8	241660856	241683085	fumarate hydratase	Metabolic defects	Tricarboxylic acid cycle enzymes	FMRD|HLRCC|HsFH|LRCC|MCL|MCUL1	P07954	1	PMID28435121_hESCs: 1 | PMID12592411_heart_0: 1 | PMID14651853_Sum: 4 | PMID15253431_Sum: 2 | PMID16415296_unknown_0: 1 | PMID17519225_T_leukemia_cell_line_0: 1 | PMID17705834_embryonic_stem_cell_line_0: 1 | PMID23956156_INS.1Beta_cell_line__0: 1 | PMID18348319_heart_0: 1 | PMID19567276_skeletal_muscle_0: 1 | PMID19700791_liver_0: 1 | PMID24708184_Sum: 4 | PMID26450961_Sum: 14 | PMID11840540_live…	literature, APEX_matrix, targetP signal+, yeast mito homolog, Rickettsial homolog, mito protein domain, induction, coexpression++, MS/MS++	Matrix	Metabolism > Carbohydrate metabolism > TCA cycle	35.8
1	241667357	rs863223966	T	C	.	.	c.S365G	FH	ENSG00000091483	ENST00000366560	1530	T	96.6798	0.874737146	0.273124162	.	.	Pathogenic	not provided|Hereditary cancer-predisposing syndrome|Hereditary leiomyomatosis and renal cell cancer|Fumarase deficiency	4	criteria provided, multiple submitters, no conflicts	11-Jun-20	1	0.98	-0.228	1.399	-4.76	0.67	-2.647	-0.384	1.652	1.33	1.045	2.064	1.9	27.8	241660856	241683085	fumarate hydratase	Metabolic defects	Tricarboxylic acid cycle enzymes	FMRD|HLRCC|HsFH|LRCC|MCL|MCUL1	P07954	1	PMID28435121_hESCs: 1 | PMID12592411_heart_0: 1 | PMID14651853_Sum: 4 | PMID15253431_Sum: 2 | PMID16415296_unknown_0: 1 | PMID17519225_T_leukemia_cell_line_0: 1 | PMID17705834_embryonic_stem_cell_line_0: 1 | PMID23956156_INS.1Beta_cell_line__0: 1 | PMID18348319_heart_0: 1 | PMID19567276_skeletal_muscle_0: 1 | PMID19700791_liver_0: 1 | PMID24708184_Sum: 4 | PMID26450961_Sum: 14 | PMID11840540_live…	literature, APEX_matrix, targetP signal+, yeast mito homolog, Rickettsial homolog, mito protein domain, induction, coexpression++, MS/MS++	Matrix	Metabolism > Carbohydrate metabolism > TCA cycle	35.8
1	241667427	rs863223973	A	C	.	.	c.D341E	FH	ENSG00000091483	ENST00000366560	1530	A	17.8196	0.874737146	0.290708436	.	.	Likely pathogenic	Hereditary cancer-predisposing syndrome|Fumarase deficiency	2	criteria provided, multiple submitters, no conflicts	5-Dec-19	1	0.98	1.05	0.302	-3.656	-0.259	-3.242	1.357	-1.453	1.477	0.113	-0.837	5.8	15.4	241660856	241683085	fumarate hydratase	Metabolic defects	Tricarboxylic acid cycle enzymes	FMRD|HLRCC|HsFH|LRCC|MCL|MCUL1	P07954	1	PMID28435121_hESCs: 1 | PMID12592411_heart_0: 1 | PMID14651853_Sum: 4 | PMID15253431_Sum: 2 | PMID16415296_unknown_0: 1 | PMID17519225_T_leukemia_cell_line_0: 1 | PMID17705834_embryonic_stem_cell_line_0: 1 | PMID23956156_INS.1Beta_cell_line__0: 1 | PMID18348319_heart_0: 1 | PMID19567276_skeletal_muscle_0: 1 | PMID19700791_liver_0: 1 | PMID24708184_Sum: 4 | PMID26450961_Sum: 14 | PMID11840540_live…	literature, APEX_matrix, targetP signal+, yeast mito homolog, Rickettsial homolog, mito protein domain, induction, coexpression++, MS/MS++	Matrix	Metabolism > Carbohydrate metabolism > TCA cycle	35.8
1	241667430	rs398123159	A	T	.	.	c.N340K	FH	ENSG00000091483	ENST00000366560	1530	A	0	0.874737146	0.499112247	.	.	Pathogenic/Likely pathogenic	not provided|Hereditary cancer-predisposing syndrome|Fumarase deficiency|Hereditary leiomyomatosis and renal cell cancer	5	criteria provided, multiple submitters, no conflicts	24-Dec-19	1	0.98	0.945	0.828	1.299	-0.169	0.933	1.831	-0.561	0.533	-0.277	1.648	2.3	57.7	241660856	241683085	fumarate hydratase	Metabolic defects	Tricarboxylic acid cycle enzymes	FMRD|HLRCC|HsFH|LRCC|MCL|MCUL1	P07954	1	PMID28435121_hESCs: 1 | PMID12592411_heart_0: 1 | PMID14651853_Sum: 4 | PMID15253431_Sum: 2 | PMID16415296_unknown_0: 1 | PMID17519225_T_leukemia_cell_line_0: 1 | PMID17705834_embryonic_stem_cell_line_0: 1 | PMID23956156_INS.1Beta_cell_line__0: 1 | PMID18348319_heart_0: 1 | PMID19567276_skeletal_muscle_0: 1 | PMID19700791_liver_0: 1 | PMID24708184_Sum: 4 | PMID26450961_Sum: 14 | PMID11840540_live…	literature, APEX_matrix, targetP signal+, yeast mito homolog, Rickettsial homolog, mito protein domain, induction, coexpression++, MS/MS++	Matrix	Metabolism > Carbohydrate metabolism > TCA cycle	35.8
1	241667503	rs863224002	G	T	.	.	c.A316D	FH	ENSG00000091483	ENST00000366560	1530	G	88.1366	0.874737146	0.796484025	.	.	Likely pathogenic	not provided|Hereditary cancer-predisposing syndrome|Fumarase deficiency	3	criteria provided, multiple submitters, no conflicts	13-Dec-19	1	0.98	-0.591	-1.302	-0.733	1.57	-0.146	1.05	0.302	-3.656	-0.259	-3.242	2	48.6	241660856	241683085	fumarate hydratase	Metabolic defects	Tricarboxylic acid cycle enzymes	FMRD|HLRCC|HsFH|LRCC|MCL|MCUL1	P07954	1	PMID28435121_hESCs: 1 | PMID12592411_heart_0: 1 | PMID14651853_Sum: 4 | PMID15253431_Sum: 2 | PMID16415296_unknown_0: 1 | PMID17519225_T_leukemia_cell_line_0: 1 | PMID17705834_embryonic_stem_cell_line_0: 1 | PMID23956156_INS.1Beta_cell_line__0: 1 | PMID18348319_heart_0: 1 | PMID19567276_skeletal_muscle_0: 1 | PMID19700791_liver_0: 1 | PMID24708184_Sum: 4 | PMID26450961_Sum: 14 | PMID11840540_live…	literature, APEX_matrix, targetP signal+, yeast mito homolog, Rickettsial homolog, mito protein domain, induction, coexpression++, MS/MS++	Matrix	Metabolism > Carbohydrate metabolism > TCA cycle	35.8
1	241667515	.	A	G	.	.	c.F312S	FH	ENSG00000091483	ENST00000366560	1530	A	88.1366	0.874737146	1	.	.	Likely pathogenic	Fumarase deficiency	1	criteria provided, single submitter	4-Dec-19	1	0.98	-1.006	-0.59	1.891	-0.397	0.412	-0.228	1.399	-4.76	0.67	-2.647	0.5	67	241660856	241683085	fumarate hydratase	Metabolic defects	Tricarboxylic acid cycle enzymes	FMRD|HLRCC|HsFH|LRCC|MCL|MCUL1	P07954	1	PMID28435121_hESCs: 1 | PMID12592411_heart_0: 1 | PMID14651853_Sum: 4 | PMID15253431_Sum: 2 | PMID16415296_unknown_0: 1 | PMID17519225_T_leukemia_cell_line_0: 1 | PMID17705834_embryonic_stem_cell_line_0: 1 | PMID23956156_INS.1Beta_cell_line__0: 1 | PMID18348319_heart_0: 1 | PMID19567276_skeletal_muscle_0: 1 | PMID19700791_liver_0: 1 | PMID24708184_Sum: 4 | PMID26450961_Sum: 14 | PMID11840540_live…	literature, APEX_matrix, targetP signal+, yeast mito homolog, Rickettsial homolog, mito protein domain, induction, coexpression++, MS/MS++	Matrix	Metabolism > Carbohydrate metabolism > TCA cycle	35.8
1	241671941	rs372505976	T	C	.	.	c.T234A	FH	ENSG00000091483	ENST00000366560	1530	T	0	0.874737146	0.33770663	.	.	Pathogenic/Likely pathogenic	Hereditary cancer-predisposing syndrome|not provided|Fumarase deficiency	3	criteria provided, multiple submitters, no conflicts	23-Jan-20	1	0.98	-0.032	0.326	2.213	0.908	1.313	-0.591	-1.302	-0.733	1.57	-0.146	3.2	12.5	241660856	241683085	fumarate hydratase	Metabolic defects	Tricarboxylic acid cycle enzymes	FMRD|HLRCC|HsFH|LRCC|MCL|MCUL1	P07954	1	PMID28435121_hESCs: 1 | PMID12592411_heart_0: 1 | PMID14651853_Sum: 4 | PMID15253431_Sum: 2 | PMID16415296_unknown_0: 1 | PMID17519225_T_leukemia_cell_line_0: 1 | PMID17705834_embryonic_stem_cell_line_0: 1 | PMID23956156_INS.1Beta_cell_line__0: 1 | PMID18348319_heart_0: 1 | PMID19567276_skeletal_muscle_0: 1 | PMID19700791_liver_0: 1 | PMID24708184_Sum: 4 | PMID26450961_Sum: 14 | PMID11840540_live…	literature, APEX_matrix, targetP signal+, yeast mito homolog, Rickettsial homolog, mito protein domain, induction, coexpression++, MS/MS++	Matrix	Metabolism > Carbohydrate metabolism > TCA cycle	35.8
1	241671943	rs121913123	C	T	.	.	c.R233H	FH	ENSG00000091483	ENST00000366560	1530	C	0	0.874737146	0.579576791	.	.	Pathogenic	Hereditary leiomyomatosis and renal cell cancer|Fumarase deficiency|not provided|Hereditary cancer-predisposing syndrome	7	criteria provided, multiple submitters, no conflicts	27-Dec-19	1	0.98	1.538	-0.055	1.502	0.44	2.897	0.336	-0.417	-1.673	-1.474	-0.078	2.7	37.3	241660856	241683085	fumarate hydratase	Metabolic defects	Tricarboxylic acid cycle enzymes	FMRD|HLRCC|HsFH|LRCC|MCL|MCUL1	P07954	1	PMID28435121_hESCs: 1 | PMID12592411_heart_0: 1 | PMID14651853_Sum: 4 | PMID15253431_Sum: 2 | PMID16415296_unknown_0: 1 | PMID17519225_T_leukemia_cell_line_0: 1 | PMID17705834_embryonic_stem_cell_line_0: 1 | PMID23956156_INS.1Beta_cell_line__0: 1 | PMID18348319_heart_0: 1 | PMID19567276_skeletal_muscle_0: 1 | PMID19700791_liver_0: 1 | PMID24708184_Sum: 4 | PMID26450961_Sum: 14 | PMID11840540_live…	literature, APEX_matrix, targetP signal+, yeast mito homolog, Rickettsial homolog, mito protein domain, induction, coexpression++, MS/MS++	Matrix	Metabolism > Carbohydrate metabolism > TCA cycle	35.8
1	241672057	rs863223965	A	G	.	.	c.M195T	FH	ENSG00000091483	ENST00000366560	1530	A	30.2023	0.874737146	0.501463176	.	.	Pathogenic/Likely pathogenic	not provided|Fumarase deficiency	2	criteria provided, multiple submitters, no conflicts	4-Dec-19	0	0.98	-0.663	-1.524	2.219	-1.005	1.212	-0.032	0.326	2.213	0.908	1.313	0.8	12	241660856	241683085	fumarate hydratase	Metabolic defects	Tricarboxylic acid cycle enzymes	FMRD|HLRCC|HsFH|LRCC|MCL|MCUL1	P07954	1	PMID28435121_hESCs: 1 | PMID12592411_heart_0: 1 | PMID14651853_Sum: 4 | PMID15253431_Sum: 2 | PMID16415296_unknown_0: 1 | PMID17519225_T_leukemia_cell_line_0: 1 | PMID17705834_embryonic_stem_cell_line_0: 1 | PMID23956156_INS.1Beta_cell_line__0: 1 | PMID18348319_heart_0: 1 | PMID19567276_skeletal_muscle_0: 1 | PMID19700791_liver_0: 1 | PMID24708184_Sum: 4 | PMID26450961_Sum: 14 | PMID11840540_live…	literature, APEX_matrix, targetP signal+, yeast mito homolog, Rickettsial homolog, mito protein domain, induction, coexpression++, MS/MS++	Matrix	Metabolism > Carbohydrate metabolism > TCA cycle	35.8
1	241675268	rs779707997	T	C	.	.	c.Q185R	FH	ENSG00000091483	ENST00000366560	1530	T	0	0.874737146	0.428027931	.	.	Pathogenic/Likely pathogenic	not provided|Hereditary leiomyomatosis and renal cell cancer|Hereditary cancer-predisposing syndrome|Fumarase deficiency	4	criteria provided, multiple submitters, no conflicts	6-Dec-19	0	0.98	0.931	-0.179	-3.005	-0.503	-1.853	1.538	-0.055	1.502	0.44	2.897	2.4	52.7	241660856	241683085	fumarate hydratase	Metabolic defects	Tricarboxylic acid cycle enzymes	FMRD|HLRCC|HsFH|LRCC|MCL|MCUL1	P07954	1	PMID28435121_hESCs: 1 | PMID12592411_heart_0: 1 | PMID14651853_Sum: 4 | PMID15253431_Sum: 2 | PMID16415296_unknown_0: 1 | PMID17519225_T_leukemia_cell_line_0: 1 | PMID17705834_embryonic_stem_cell_line_0: 1 | PMID23956156_INS.1Beta_cell_line__0: 1 | PMID18348319_heart_0: 1 | PMID19567276_skeletal_muscle_0: 1 | PMID19700791_liver_0: 1 | PMID24708184_Sum: 4 | PMID26450961_Sum: 14 | PMID11840540_live…	literature, APEX_matrix, targetP signal+, yeast mito homolog, Rickettsial homolog, mito protein domain, induction, coexpression++, MS/MS++	Matrix	Metabolism > Carbohydrate metabolism > TCA cycle	35.8
1	241675344	rs878853694	T	C	.	.	c.R160G	FH	ENSG00000091483	ENST00000366560	1530	T	59.5269	0.874737146	0.617702943	.	.	Pathogenic/Likely pathogenic	Fumarase deficiency|Hereditary cancer-predisposing syndrome	2	criteria provided, multiple submitters, no conflicts	21-Jan-20	0	0.98	1.538	-0.055	1.502	0.44	2.897	-0.384	1.652	1.33	1.045	2.064	0.4	34.6	241660856	241683085	fumarate hydratase	Metabolic defects	Tricarboxylic acid cycle enzymes	FMRD|HLRCC|HsFH|LRCC|MCL|MCUL1	P07954	1	PMID28435121_hESCs: 1 | PMID12592411_heart_0: 1 | PMID14651853_Sum: 4 | PMID15253431_Sum: 2 | PMID16415296_unknown_0: 1 | PMID17519225_T_leukemia_cell_line_0: 1 | PMID17705834_embryonic_stem_cell_line_0: 1 | PMID23956156_INS.1Beta_cell_line__0: 1 | PMID18348319_heart_0: 1 | PMID19567276_skeletal_muscle_0: 1 | PMID19700791_liver_0: 1 | PMID24708184_Sum: 4 | PMID26450961_Sum: 14 | PMID11840540_live…	literature, APEX_matrix, targetP signal+, yeast mito homolog, Rickettsial homolog, mito protein domain, induction, coexpression++, MS/MS++	Matrix	Metabolism > Carbohydrate metabolism > TCA cycle	35.8
1	241682946	rs187226800	G	A	.	.	c.P26L	FH	ENSG00000091483	ENST00000366560	1530	G	0	0.874737146	0.376944675	*	-	Benign/Likely benign	not specified|Fumarase deficiency|Multiple Cutaneous and Uterine Leiomyomas|Hereditary leiomyomatosis and renal cell cancer|Hereditary cancer-predisposing syndrome	7	criteria provided, multiple submitters, no conflicts	16-Jun-20	0	0.98	0.189	2.081	-1.628	0.421	-1.392	-1.019	-0.987	-1.505	1.266	-0.912	0.3	79.9	241660856	241683085	fumarate hydratase	Metabolic defects	Tricarboxylic acid cycle enzymes	FMRD|HLRCC|HsFH|LRCC|MCL|MCUL1	P07954	1	PMID28435121_hESCs: 1 | PMID12592411_heart_0: 1 | PMID14651853_Sum: 4 | PMID15253431_Sum: 2 | PMID16415296_unknown_0: 1 | PMID17519225_T_leukemia_cell_line_0: 1 | PMID17705834_embryonic_stem_cell_line_0: 1 | PMID23956156_INS.1Beta_cell_line__0: 1 | PMID18348319_heart_0: 1 | PMID19567276_skeletal_muscle_0: 1 | PMID19700791_liver_0: 1 | PMID24708184_Sum: 4 | PMID26450961_Sum: 14 | PMID11840540_live…	literature, APEX_matrix, targetP signal+, yeast mito homolog, Rickettsial homolog, mito protein domain, induction, coexpression++, MS/MS++	Matrix	Metabolism > Carbohydrate metabolism > TCA cycle	35.8
1	241682970	rs201887750	G	A	.	.	c.P18L	FH	ENSG00000091483	ENST00000366560	1530	G	0	0.874737146	0.376944675	*	-	Benign/Likely benign	not specified|Fumarase deficiency|Hereditary leiomyomatosis and renal cell cancer|Multiple Cutaneous and Uterine Leiomyomas|Hereditary cancer-predisposing syndrome|not provided	7	criteria provided, multiple submitters, no conflicts	31-Dec-19	0	0.98	0.189	2.081	-1.628	0.421	-1.392	-1.019	-0.987	-1.505	1.266	-0.912	0.3	78.7	241660856	241683085	fumarate hydratase	Metabolic defects	Tricarboxylic acid cycle enzymes	FMRD|HLRCC|HsFH|LRCC|MCL|MCUL1	P07954	1	PMID28435121_hESCs: 1 | PMID12592411_heart_0: 1 | PMID14651853_Sum: 4 | PMID15253431_Sum: 2 | PMID16415296_unknown_0: 1 | PMID17519225_T_leukemia_cell_line_0: 1 | PMID17705834_embryonic_stem_cell_line_0: 1 | PMID23956156_INS.1Beta_cell_line__0: 1 | PMID18348319_heart_0: 1 | PMID19567276_skeletal_muscle_0: 1 | PMID19700791_liver_0: 1 | PMID24708184_Sum: 4 | PMID26450961_Sum: 14 | PMID11840540_live…	literature, APEX_matrix, targetP signal+, yeast mito homolog, Rickettsial homolog, mito protein domain, induction, coexpression++, MS/MS++	Matrix	Metabolism > Carbohydrate metabolism > TCA cycle	35.8
10	3181157	rs2279219	G	C	.	.	c.I952M	PITRM1	ENSG00000107959	ENST00000224949	3111	G	0	1.183814762	0.373012059	.	.	Benign	not provided	1	criteria provided, single submitter	31-Dec-19	0	0.98	-1.239	-0.547	2.131	0.393	0.816	-0.663	-1.524	2.219	-1.005	1.212	5.5	7.2	3179918	3215033	pitrilysin metallopeptidase 1	Mitochondrial quality control defects	Mitochondrial protein quality control	MP1|PreP	Q5JRX3	1	PMID12592411_heart_0: 1 | PMID17705834_embryonic_stem_cell_line_0: 1 | PMID23956156_INS.1Beta_cell_line__0: 1 | PMID18348319_heart_0: 1 | PMID19700791_liver_0: 1 | PMID24708184_Sum: 4 | PMID26450961_Sum: 14 | PMID15598749_T_leukemia_cell_line_0: 1 | PMID16615898_Sum: 6 | MS_Placenta_Sum: 2 | MS_Brain_Sum: 6 | MS_Skeletal_Muscle_Sum: 1 | MS_Liver_Sum: 3 | MS_Kidney_Sum: 2 | MS_Heart_Sum: 4 | MTS_M…	literature, APEX_matrix, targetP signal, yeast mito homolog++, mito protein domain+, coexpression, MS/MS++	Matrix	Protein import, sorting and homeostasis > Protein homeostasis > Proteases	27.8
10	3185599	rs35046873	G	A	.	.	c.T876M	PITRM1	ENSG00000107959	ENST00000224949	3111	G	0	1.183814762	0.393608067	.	.	Benign	not provided	1	criteria provided, single submitter	31-Dec-19	0	0.98	-0.032	0.326	2.213	0.908	1.313	-0.663	-1.524	2.219	-1.005	1.212	1.7	70.4	3179918	3215033	pitrilysin metallopeptidase 1	Mitochondrial quality control defects	Mitochondrial protein quality control	MP1|PreP	Q5JRX3	1	PMID12592411_heart_0: 1 | PMID17705834_embryonic_stem_cell_line_0: 1 | PMID23956156_INS.1Beta_cell_line__0: 1 | PMID18348319_heart_0: 1 | PMID19700791_liver_0: 1 | PMID24708184_Sum: 4 | PMID26450961_Sum: 14 | PMID15598749_T_leukemia_cell_line_0: 1 | PMID16615898_Sum: 6 | MS_Placenta_Sum: 2 | MS_Brain_Sum: 6 | MS_Skeletal_Muscle_Sum: 1 | MS_Liver_Sum: 3 | MS_Kidney_Sum: 2 | MS_Heart_Sum: 4 | MTS_M…	literature, APEX_matrix, targetP signal, yeast mito homolog++, mito protein domain+, coexpression, MS/MS++	Matrix	Protein import, sorting and homeostasis > Protein homeostasis > Proteases	27.8
10	3187831	rs34837384	C	T	.	.	c.R805Q	PITRM1	ENSG00000107959	ENST00000224949	3111	C	0	1.183814762	0.50061869	.	.	Benign	not provided	1	criteria provided, single submitter	31-Dec-19	0	0.98	1.538	-0.055	1.502	0.44	2.897	0.931	-0.179	-3.005	-0.503	-1.853	3.3	137.4	3179918	3215033	pitrilysin metallopeptidase 1	Mitochondrial quality control defects	Mitochondrial protein quality control	MP1|PreP	Q5JRX3	1	PMID12592411_heart_0: 1 | PMID17705834_embryonic_stem_cell_line_0: 1 | PMID23956156_INS.1Beta_cell_line__0: 1 | PMID18348319_heart_0: 1 | PMID19700791_liver_0: 1 | PMID24708184_Sum: 4 | PMID26450961_Sum: 14 | PMID15598749_T_leukemia_cell_line_0: 1 | PMID16615898_Sum: 6 | MS_Placenta_Sum: 2 | MS_Brain_Sum: 6 | MS_Skeletal_Muscle_Sum: 1 | MS_Liver_Sum: 3 | MS_Kidney_Sum: 2 | MS_Heart_Sum: 4 | MTS_M…	literature, APEX_matrix, targetP signal, yeast mito homolog++, mito protein domain+, coexpression, MS/MS++	Matrix	Protein import, sorting and homeostasis > Protein homeostasis > Proteases	27.8
10	3189807	rs79257157	G	A	.	.	c.T731M	PITRM1	ENSG00000107959	ENST00000224949	3111	G	0	1.183814762	0.393608067	.	.	Benign	not provided	1	criteria provided, single submitter	31-Dec-19	0	0.98	-0.032	0.326	2.213	0.908	1.313	-0.663	-1.524	2.219	-1.005	1.212	1.7	34.6	3179918	3215033	pitrilysin metallopeptidase 1	Mitochondrial quality control defects	Mitochondrial protein quality control	MP1|PreP	Q5JRX3	1	PMID12592411_heart_0: 1 | PMID17705834_embryonic_stem_cell_line_0: 1 | PMID23956156_INS.1Beta_cell_line__0: 1 | PMID18348319_heart_0: 1 | PMID19700791_liver_0: 1 | PMID24708184_Sum: 4 | PMID26450961_Sum: 14 | PMID15598749_T_leukemia_cell_line_0: 1 | PMID16615898_Sum: 6 | MS_Placenta_Sum: 2 | MS_Brain_Sum: 6 | MS_Skeletal_Muscle_Sum: 1 | MS_Liver_Sum: 3 | MS_Kidney_Sum: 2 | MS_Heart_Sum: 4 | MTS_M…	literature, APEX_matrix, targetP signal, yeast mito homolog++, mito protein domain+, coexpression, MS/MS++	Matrix	Protein import, sorting and homeostasis > Protein homeostasis > Proteases	27.8
10	3193456	rs184954182	A	G	.	.	c.L574S	PITRM1	ENSG00000107959	ENST00000224949	3111	A	0	1.183814762	0.704767544	.	.	Benign	not provided	1	criteria provided, single submitter	31-Dec-19	0	0.98	-1.019	-0.987	-1.505	1.266	-0.912	-0.228	1.399	-4.76	0.67	-2.647	0.5	21.6	3179918	3215033	pitrilysin metallopeptidase 1	Mitochondrial quality control defects	Mitochondrial protein quality control	MP1|PreP	Q5JRX3	1	PMID12592411_heart_0: 1 | PMID17705834_embryonic_stem_cell_line_0: 1 | PMID23956156_INS.1Beta_cell_line__0: 1 | PMID18348319_heart_0: 1 | PMID19700791_liver_0: 1 | PMID24708184_Sum: 4 | PMID26450961_Sum: 14 | PMID15598749_T_leukemia_cell_line_0: 1 | PMID16615898_Sum: 6 | MS_Placenta_Sum: 2 | MS_Brain_Sum: 6 | MS_Skeletal_Muscle_Sum: 1 | MS_Liver_Sum: 3 | MS_Kidney_Sum: 2 | MS_Heart_Sum: 4 | MTS_M…	literature, APEX_matrix, targetP signal, yeast mito homolog++, mito protein domain+, coexpression, MS/MS++	Matrix	Protein import, sorting and homeostasis > Protein homeostasis > Proteases	27.8
10	3199703	rs115840214	C	T	.	.	c.R424Q	PITRM1	ENSG00000107959	ENST00000224949	3111	C	0	1.183814762	0.50061869	.	.	Benign	not provided	1	criteria provided, single submitter	31-Dec-19	0	0.98	1.538	-0.055	1.502	0.44	2.897	0.931	-0.179	-3.005	-0.503	-1.853	3.3	83.7	3179918	3215033	pitrilysin metallopeptidase 1	Mitochondrial quality control defects	Mitochondrial protein quality control	MP1|PreP	Q5JRX3	1	PMID12592411_heart_0: 1 | PMID17705834_embryonic_stem_cell_line_0: 1 | PMID23956156_INS.1Beta_cell_line__0: 1 | PMID18348319_heart_0: 1 | PMID19700791_liver_0: 1 | PMID24708184_Sum: 4 | PMID26450961_Sum: 14 | PMID15598749_T_leukemia_cell_line_0: 1 | PMID16615898_Sum: 6 | MS_Placenta_Sum: 2 | MS_Brain_Sum: 6 | MS_Skeletal_Muscle_Sum: 1 | MS_Liver_Sum: 3 | MS_Kidney_Sum: 2 | MS_Heart_Sum: 4 | MTS_M…	literature, APEX_matrix, targetP signal, yeast mito homolog++, mito protein domain+, coexpression, MS/MS++	Matrix	Protein import, sorting and homeostasis > Protein homeostasis > Proteases	27.8
10	3214939	rs199766052	C	A	.	.	c.G9V	PITRM1	ENSG00000107959	ENST00000224949	3111	C	0	1.183814762	0.590031393	*	^	Benign	not provided	1	criteria provided, single submitter	31-Dec-19	0	0.98	-0.384	1.652	1.33	1.045	2.064	-1.337	-0.279	-0.544	1.242	-1.262	0.3	21.2	3179918	3215033	pitrilysin metallopeptidase 1	Mitochondrial quality control defects	Mitochondrial protein quality control	MP1|PreP	Q5JRX3	1	PMID12592411_heart_0: 1 | PMID17705834_embryonic_stem_cell_line_0: 1 | PMID23956156_INS.1Beta_cell_line__0: 1 | PMID18348319_heart_0: 1 | PMID19700791_liver_0: 1 | PMID24708184_Sum: 4 | PMID26450961_Sum: 14 | PMID15598749_T_leukemia_cell_line_0: 1 | PMID16615898_Sum: 6 | MS_Placenta_Sum: 2 | MS_Brain_Sum: 6 | MS_Skeletal_Muscle_Sum: 1 | MS_Liver_Sum: 3 | MS_Kidney_Sum: 2 | MS_Heart_Sum: 4 | MTS_M…	literature, APEX_matrix, targetP signal, yeast mito homolog++, mito protein domain+, coexpression, MS/MS++	Matrix	Protein import, sorting and homeostasis > Protein homeostasis > Proteases	27.8
10	3214945	rs759173740	C	G	.	.	c.R7P	PITRM1	ENSG00000107959	ENST00000224949	3111	C	0	1.183814762	0.749882719	*	^	Likely benign	not provided	1	criteria provided, single submitter	31-Dec-19	0	0.98	1.538	-0.055	1.502	0.44	2.897	0.189	2.081	-1.628	0.421	-1.392	0.9	92.4	3179918	3215033	pitrilysin metallopeptidase 1	Mitochondrial quality control defects	Mitochondrial protein quality control	MP1|PreP	Q5JRX3	1	PMID12592411_heart_0: 1 | PMID17705834_embryonic_stem_cell_line_0: 1 | PMID23956156_INS.1Beta_cell_line__0: 1 | PMID18348319_heart_0: 1 | PMID19700791_liver_0: 1 | PMID24708184_Sum: 4 | PMID26450961_Sum: 14 | PMID15598749_T_leukemia_cell_line_0: 1 | PMID16615898_Sum: 6 | MS_Placenta_Sum: 2 | MS_Brain_Sum: 6 | MS_Skeletal_Muscle_Sum: 1 | MS_Liver_Sum: 3 | MS_Kidney_Sum: 2 | MS_Heart_Sum: 4 | MTS_M…	literature, APEX_matrix, targetP signal, yeast mito homolog++, mito protein domain+, coexpression, MS/MS++	Matrix	Protein import, sorting and homeostasis > Protein homeostasis > Proteases	27.8
10	12129639	rs146741810	G	T	.	.	c.A210S	DHTKD1	ENSG00000181192	ENST00000263035	2757	G	0	1.063979428	0.268602286	.	.	Likely benign	2-aminoadipic 2-oxoadipic aciduria	2	criteria provided, single submitter	31-Dec-19	0	0.97	-0.591	-1.302	-0.733	1.57	-0.146	-0.228	1.399	-4.76	0.67	-2.647	5.1	18.8	12110915	12165227	dehydrogenase E1 and transketolase domain containing 1	Metabolic defects	Tricarboxylic acid cycle enzymes	AMOXAD|CMT2Q	Q96HY7	1	PMID28435121_hESCs: 1 | PMID16415296_unknown_0: 1 | PMID19567276_skeletal_muscle_0: 1 | PMID19700791_liver_0: 1 | PMID24708184_Sum: 1 | PMID26450961_Sum: 6 | PMID15986334_immortalized_lymphoblastoid_cell_line_0: 1 | PMID16615898_Sum: 3 | PMID16615899_liver_0: 1 | MS_Placenta_Sum: 2 | MS_Brain_Sum: 1 | MS_Skeletal_Muscle_Sum: 1 | MS_Liver_Sum: 4 | MS_Kidney_Sum: 2 | MTS_Mean: 0.97039375 | hela_sub…	APEX_matrix, targetP signal, yeast mito homolog+, Rickettsial homolog, mito protein domain+, MS/MS	Matrix	Metabolism > Amino acid metabolism > Lysine metabolism	20.8
10	12133572	rs34716552	A	G	.	.	c.N350D	DHTKD1	ENSG00000181192	ENST00000263035	2757	.	0	1.063979428	0.485976837	.	.	Benign/Likely benign	not provided|2-aminoadipic 2-oxoadipic aciduria	2	criteria provided, multiple submitters, no conflicts	31-Dec-19	1	0.97	0.945	0.828	1.299	-0.169	0.933	1.05	0.302	-3.656	-0.259	-3.242	6.1	57.7	12110915	12165227	dehydrogenase E1 and transketolase domain containing 1	Metabolic defects	Tricarboxylic acid cycle enzymes	AMOXAD|CMT2Q	Q96HY7	1	PMID28435121_hESCs: 1 | PMID16415296_unknown_0: 1 | PMID19567276_skeletal_muscle_0: 1 | PMID19700791_liver_0: 1 | PMID24708184_Sum: 1 | PMID26450961_Sum: 6 | PMID15986334_immortalized_lymphoblastoid_cell_line_0: 1 | PMID16615898_Sum: 3 | PMID16615899_liver_0: 1 | MS_Placenta_Sum: 2 | MS_Brain_Sum: 1 | MS_Skeletal_Muscle_Sum: 1 | MS_Liver_Sum: 4 | MS_Kidney_Sum: 2 | MTS_Mean: 0.97039375 | hela_sub…	APEX_matrix, targetP signal, yeast mito homolog+, Rickettsial homolog, mito protein domain+, MS/MS	Matrix	Metabolism > Amino acid metabolism > Lysine metabolism	20.8
10	12133602	rs755976465	G	A	.	.	c.V360M	DHTKD1	ENSG00000181192	ENST00000263035	2757	.	0	1.063979428	0.359925753	.	.	Likely benign	2-aminoadipic 2-oxoadipic aciduria	1	criteria provided, single submitter	31-Dec-19	0	0.97	-1.337	-0.279	-0.544	1.242	-1.262	-0.663	-1.524	2.219	-1.005	1.212	3.4	0.9	12110915	12165227	dehydrogenase E1 and transketolase domain containing 1	Metabolic defects	Tricarboxylic acid cycle enzymes	AMOXAD|CMT2Q	Q96HY7	1	PMID28435121_hESCs: 1 | PMID16415296_unknown_0: 1 | PMID19567276_skeletal_muscle_0: 1 | PMID19700791_liver_0: 1 | PMID24708184_Sum: 1 | PMID26450961_Sum: 6 | PMID15986334_immortalized_lymphoblastoid_cell_line_0: 1 | PMID16615898_Sum: 3 | PMID16615899_liver_0: 1 | MS_Placenta_Sum: 2 | MS_Brain_Sum: 1 | MS_Skeletal_Muscle_Sum: 1 | MS_Liver_Sum: 4 | MS_Kidney_Sum: 2 | MTS_Mean: 0.97039375 | hela_sub…	APEX_matrix, targetP signal, yeast mito homolog+, Rickettsial homolog, mito protein domain+, MS/MS	Matrix	Metabolism > Amino acid metabolism > Lysine metabolism	20.8
10	12133642	rs556384043	C	T	.	.	c.P373L	DHTKD1	ENSG00000181192	ENST00000263035	2757	.	0	1.063979428	0.376944675	.	.	Likely pathogenic	2-aminoadipic 2-oxoadipic aciduria	1	no assertion criteria provided	1-Apr-20	1	0.97	0.189	2.081	-1.628	0.421	-1.392	-1.019	-0.987	-1.505	1.266	-0.912	0.3	39.5	12110915	12165227	dehydrogenase E1 and transketolase domain containing 1	Metabolic defects	Tricarboxylic acid cycle enzymes	AMOXAD|CMT2Q	Q96HY7	1	PMID28435121_hESCs: 1 | PMID16415296_unknown_0: 1 | PMID19567276_skeletal_muscle_0: 1 | PMID19700791_liver_0: 1 | PMID24708184_Sum: 1 | PMID26450961_Sum: 6 | PMID15986334_immortalized_lymphoblastoid_cell_line_0: 1 | PMID16615898_Sum: 3 | PMID16615899_liver_0: 1 | MS_Placenta_Sum: 2 | MS_Brain_Sum: 1 | MS_Skeletal_Muscle_Sum: 1 | MS_Liver_Sum: 4 | MS_Kidney_Sum: 2 | MTS_Mean: 0.97039375 | hela_sub…	APEX_matrix, targetP signal, yeast mito homolog+, Rickettsial homolog, mito protein domain+, MS/MS	Matrix	Metabolism > Amino acid metabolism > Lysine metabolism	20.8
10	12139874	rs142006153	C	T	.	.	c.A517V	DHTKD1	ENSG00000181192	ENST00000263035	2757	.	0	1.063979428	0.352313408	.	.	Benign/Likely benign	not provided|not specified|2-aminoadipic 2-oxoadipic aciduria	3	criteria provided, multiple submitters, no conflicts	31-Dec-19	0	0.97	-0.591	-1.302	-0.733	1.57	-0.146	-1.337	-0.279	-0.544	1.242	-1.262	3.7	82.9	12110915	12165227	dehydrogenase E1 and transketolase domain containing 1	Metabolic defects	Tricarboxylic acid cycle enzymes	AMOXAD|CMT2Q	Q96HY7	1	PMID28435121_hESCs: 1 | PMID16415296_unknown_0: 1 | PMID19567276_skeletal_muscle_0: 1 | PMID19700791_liver_0: 1 | PMID24708184_Sum: 1 | PMID26450961_Sum: 6 | PMID15986334_immortalized_lymphoblastoid_cell_line_0: 1 | PMID16615898_Sum: 3 | PMID16615899_liver_0: 1 | MS_Placenta_Sum: 2 | MS_Brain_Sum: 1 | MS_Skeletal_Muscle_Sum: 1 | MS_Liver_Sum: 4 | MS_Kidney_Sum: 2 | MTS_Mean: 0.97039375 | hela_sub…	APEX_matrix, targetP signal, yeast mito homolog+, Rickettsial homolog, mito protein domain+, MS/MS	Matrix	Metabolism > Amino acid metabolism > Lysine metabolism	20.8
10	12139965	rs561793789	G	A	.	.	c.M547I	DHTKD1	ENSG00000181192	ENST00000263035	2757	.	0	1.063979428	0.458530605	.	.	Benign	2-aminoadipic 2-oxoadipic aciduria	1	criteria provided, single submitter	31-Dec-19	1	0.97	-0.663	-1.524	2.219	-1.005	1.212	-1.239	-0.547	2.131	0.393	0.816	2	43	12110915	12165227	dehydrogenase E1 and transketolase domain containing 1	Metabolic defects	Tricarboxylic acid cycle enzymes	AMOXAD|CMT2Q	Q96HY7	1	PMID28435121_hESCs: 1 | PMID16415296_unknown_0: 1 | PMID19567276_skeletal_muscle_0: 1 | PMID19700791_liver_0: 1 | PMID24708184_Sum: 1 | PMID26450961_Sum: 6 | PMID15986334_immortalized_lymphoblastoid_cell_line_0: 1 | PMID16615898_Sum: 3 | PMID16615899_liver_0: 1 | MS_Placenta_Sum: 2 | MS_Brain_Sum: 1 | MS_Skeletal_Muscle_Sum: 1 | MS_Liver_Sum: 4 | MS_Kidney_Sum: 2 | MTS_Mean: 0.97039375 | hela_sub…	APEX_matrix, targetP signal, yeast mito homolog+, Rickettsial homolog, mito protein domain+, MS/MS	Matrix	Metabolism > Amino acid metabolism > Lysine metabolism	20.8
10	12143116	rs147938299	A	G	.	.	c.Q611R	DHTKD1	ENSG00000181192	ENST00000263035	2757	A	0	1.063979428	0.428027931	.	.	Likely benign	2-aminoadipic 2-oxoadipic aciduria	1	criteria provided, single submitter	31-Dec-19	1	0.97	0.931	-0.179	-3.005	-0.503	-1.853	1.538	-0.055	1.502	0.44	2.897	2.4	51.3	12110915	12165227	dehydrogenase E1 and transketolase domain containing 1	Metabolic defects	Tricarboxylic acid cycle enzymes	AMOXAD|CMT2Q	Q96HY7	1	PMID28435121_hESCs: 1 | PMID16415296_unknown_0: 1 | PMID19567276_skeletal_muscle_0: 1 | PMID19700791_liver_0: 1 | PMID24708184_Sum: 1 | PMID26450961_Sum: 6 | PMID15986334_immortalized_lymphoblastoid_cell_line_0: 1 | PMID16615898_Sum: 3 | PMID16615899_liver_0: 1 | MS_Placenta_Sum: 2 | MS_Brain_Sum: 1 | MS_Skeletal_Muscle_Sum: 1 | MS_Liver_Sum: 4 | MS_Kidney_Sum: 2 | MTS_Mean: 0.97039375 | hela_sub…	APEX_matrix, targetP signal, yeast mito homolog+, Rickettsial homolog, mito protein domain+, MS/MS	Matrix	Metabolism > Amino acid metabolism > Lysine metabolism	20.8
10	12149981	rs35046964	C	A	.	.	c.D707E	DHTKD1	ENSG00000181192	ENST00000263035	2757	C	0	1.063979428	0.290708436	.	.	Benign	2-aminoadipic 2-oxoadipic aciduria	1	criteria provided, single submitter	31-Dec-19	1	0.97	1.05	0.302	-3.656	-0.259	-3.242	1.357	-1.453	1.477	0.113	-0.837	5.8	60.7	12110915	12165227	dehydrogenase E1 and transketolase domain containing 1	Metabolic defects	Tricarboxylic acid cycle enzymes	AMOXAD|CMT2Q	Q96HY7	1	PMID28435121_hESCs: 1 | PMID16415296_unknown_0: 1 | PMID19567276_skeletal_muscle_0: 1 | PMID19700791_liver_0: 1 | PMID24708184_Sum: 1 | PMID26450961_Sum: 6 | PMID15986334_immortalized_lymphoblastoid_cell_line_0: 1 | PMID16615898_Sum: 3 | PMID16615899_liver_0: 1 | MS_Placenta_Sum: 2 | MS_Brain_Sum: 1 | MS_Skeletal_Muscle_Sum: 1 | MS_Liver_Sum: 4 | MS_Kidney_Sum: 2 | MTS_Mean: 0.97039375 | hela_sub…	APEX_matrix, targetP signal, yeast mito homolog+, Rickettsial homolog, mito protein domain+, MS/MS	Matrix	Metabolism > Amino acid metabolism > Lysine metabolism	20.8
10	26998637	rs77826284	T	G	.	.	c.F136C	PDSS1	ENSG00000148459	ENST00000376215	1245	T	0	0.726120261	0.746221523	.	.	Benign	not specified|Coenzyme Q10 deficiency, primary, 2|not provided	3	criteria provided, multiple submitters, no conflicts	31-Dec-19	0	0.97	-1.006	-0.59	1.891	-0.397	0.412	-1.343	0.465	-0.862	-1.02	-0.255	1.6	7.9	26986594	27035726	prenyl (decaprenyl) diphosphate synthase, subunit 1	Vitamin and cofactor metabolism defects	Coenzyme Q10 biosynthesis	COQ1|COQ10D2|COQ1A|DPS|SPS|TPRT|TPT|TPT 1|hDPS1	Q5T2R2	1	PMID23956156_INS.1Beta_cell_line__0: 1 | PMID18348319_heart_0: 1 | PMID26450961_Sum: 4 | MS_Placenta_Sum: 1 | MS_Skeletal_Muscle_Sum: 1 | MS_Heart_Sum: 1 | MTS_Mean: 0.805575 | HPA_Cytoplasm: 1 | Rickettsia_Homolog: 1 | compartments_knowledge_difference: 1 | Comm_Mito_Ratio: 1 |	APEX_matrix, targetP signal, yeast mito homolog+, Rickettsial homolog, mito protein domain, coexpression	MIM	Metabolism > Metals and cofactors > Coenzyme Q metabolism	17
10	27425300	rs1057519312	G	A	.	.	c.R206W	YME1L1	ENSG00000136758	ENST00000326799	2319	G	0	1.077700037	0.394057305	.	.	Pathogenic	Optic atrophy 11	1	no assertion criteria provided	5-Jun-20	0	0.92	1.538	-0.055	1.502	0.44	2.897	-0.595	0.009	0.672	-2.128	-0.184	0.4	40.1	27399039	27443349	YME1-like 1 ATPase	Mitochondrial quality control defects	Mitochondrial dynamics	FTSH|MEG4|OPA11|PAMP|YME1L	Q96TA2	1	PMID28435121_hESCs: 1 | PMID17519225_T_leukemia_cell_line_0: 1 | PMID17705834_embryonic_stem_cell_line_0: 1 | PMID23956156_INS.1Beta_cell_line__0: 1 | PMID18348319_heart_0: 1 | PMID24708184_Sum: 4 | PMID26450961_Sum: 12 | PMID15598749_T_leukemia_cell_line_0: 1 | PMID16582907_liver_0: 1 | PMID17000643_Sum: 1 | PMID23971408_neuroblastoma_.SH.SY5Y._cell_line_0: 1 | PMID26217684_brain_0: 1 | MS_Place…	literature, APEX_IMS, Rickettsial homolog, mito protein domain+, MS/MS+	MIM	Protein import, sorting and homeostasis > Protein homeostasis > Proteases	13.7
10	27425308	rs147243198	A	G	.	.	c.I203T	YME1L1	ENSG00000136758	ENST00000326799	2319	A	0	1.077700037	0.597875652	.	.	Benign	not provided	1	criteria provided, single submitter	31-Dec-19	0	0.92	-1.239	-0.547	2.131	0.393	0.816	-0.032	0.326	2.213	0.908	1.313	2	29.2	27399039	27443349	YME1-like 1 ATPase	Mitochondrial quality control defects	Mitochondrial dynamics	FTSH|MEG4|OPA11|PAMP|YME1L	Q96TA2	1	PMID28435121_hESCs: 1 | PMID17519225_T_leukemia_cell_line_0: 1 | PMID17705834_embryonic_stem_cell_line_0: 1 | PMID23956156_INS.1Beta_cell_line__0: 1 | PMID18348319_heart_0: 1 | PMID24708184_Sum: 4 | PMID26450961_Sum: 12 | PMID15598749_T_leukemia_cell_line_0: 1 | PMID16582907_liver_0: 1 | PMID17000643_Sum: 1 | PMID23971408_neuroblastoma_.SH.SY5Y._cell_line_0: 1 | PMID26217684_brain_0: 1 | MS_Place…	literature, APEX_IMS, Rickettsial homolog, mito protein domain+, MS/MS+	MIM	Protein import, sorting and homeostasis > Protein homeostasis > Proteases	13.7
10	27434380	rs187142528	T	A	.	.	c.Q160L	YME1L1	ENSG00000136758	ENST00000326799	2319	T	0	1.077700037	0.335416149	.	.	Likely benign	not provided	1	criteria provided, single submitter	31-Dec-19	0	0.92	0.931	-0.179	-3.005	-0.503	-1.853	-1.019	-0.987	-1.505	1.266	-0.912	1	59.8	27399039	27443349	YME1-like 1 ATPase	Mitochondrial quality control defects	Mitochondrial dynamics	FTSH|MEG4|OPA11|PAMP|YME1L	Q96TA2	1	PMID28435121_hESCs: 1 | PMID17519225_T_leukemia_cell_line_0: 1 | PMID17705834_embryonic_stem_cell_line_0: 1 | PMID23956156_INS.1Beta_cell_line__0: 1 | PMID18348319_heart_0: 1 | PMID24708184_Sum: 4 | PMID26450961_Sum: 12 | PMID15598749_T_leukemia_cell_line_0: 1 | PMID16582907_liver_0: 1 | PMID17000643_Sum: 1 | PMID23971408_neuroblastoma_.SH.SY5Y._cell_line_0: 1 | PMID26217684_brain_0: 1 | MS_Place…	literature, APEX_IMS, Rickettsial homolog, mito protein domain+, MS/MS+	MIM	Protein import, sorting and homeostasis > Protein homeostasis > Proteases	13.7
10	30602650	rs17855116	C	T	.	.	c.S546N	MTPAP	ENSG00000107951	ENST00000263063	1746	C	0	0.810000787	0.288154631	*	^	Benign/Likely benign	not specified|not provided	3	criteria provided, multiple submitters, no conflicts	31-Dec-19	0	0.93	-0.228	1.399	-4.76	0.67	-2.647	0.945	0.828	1.299	-0.169	0.933	5.6	71.5	30598729	30638267	mitochondrial poly(A) polymerase	Mitochondrial translation defects	Protein synthesis	PAPD1|SPAX4|TENT6	Q9NVV4	1	PMID28435121_hESCs: 1 | PMID17705834_embryonic_stem_cell_line_0: 1 | PMID23956156_INS.1Beta_cell_line__0: 1 | PMID18348319_heart_0: 1 | PMID24708184_Sum: 4 | MS_Brain_Sum: 2 | MS_Heart_Sum: 1 | MTS_Mean: 0.63085625 | hela_subcell_location_Mitochondrion: 1 | HPA_Mitochondria: 1 | compartments_knowledge_difference: 1 | Comm_Mito_Ratio: 0.385 |	literature, APEX_matrix, targetP signal+, mito protein domain, induction	Matrix	Mitochondrial central dogma > mtRNA metabolism > mtRNA granules | Mitochondrial central dogma > mtRNA metabolism > mt-rRNA modifications | Mitochondrial central dogma > mtRNA metabolism > mt-mRNA modifications | Mitochondrial central dogma > mtRNA metabolism > mtRNA stability and decay	7.9
10	30638090	rs114438816	C	A	.	.	c.D39Y	MTPAP	ENSG00000107951	ENST00000263063	1746	C	0	0.810000787	0.571408726	*	-	Benign	not specified|not provided	3	criteria provided, multiple submitters, no conflicts	31-Dec-19	0	0.93	1.05	0.302	-3.656	-0.259	-3.242	0.26	0.83	3.097	-0.838	1.512	0.4	60.7	30598729	30638267	mitochondrial poly(A) polymerase	Mitochondrial translation defects	Protein synthesis	PAPD1|SPAX4|TENT6	Q9NVV4	1	PMID28435121_hESCs: 1 | PMID17705834_embryonic_stem_cell_line_0: 1 | PMID23956156_INS.1Beta_cell_line__0: 1 | PMID18348319_heart_0: 1 | PMID24708184_Sum: 4 | MS_Brain_Sum: 2 | MS_Heart_Sum: 1 | MTS_Mean: 0.63085625 | hela_subcell_location_Mitochondrion: 1 | HPA_Mitochondria: 1 | compartments_knowledge_difference: 1 | Comm_Mito_Ratio: 0.385 |	literature, APEX_matrix, targetP signal+, mito protein domain, induction	Matrix	Mitochondrial central dogma > mtRNA metabolism > mtRNA granules | Mitochondrial central dogma > mtRNA metabolism > mt-rRNA modifications | Mitochondrial central dogma > mtRNA metabolism > mt-mRNA modifications | Mitochondrial central dogma > mtRNA metabolism > mtRNA stability and decay	7.9
10	70179565	rs75569266	C	T	.	.	c.V928I	DNA2	ENSG00000138346	ENST00000358410	3180	C	0	1.063738549	0.161188039	.	.	Benign	not specified|not provided	4	criteria provided, multiple submitters, no conflicts	31-Dec-19	0	0.93	-1.337	-0.279	-0.544	1.242	-1.262	-1.239	-0.547	2.131	0.393	0.816	10.9	32.3	70173820	70231730	DNA replication helicase/nuclease 2	Disorders of mitochondrial DNA mainteNAce	Replication,mainteNAce,and transcription of mtDNA	DNA2L|hDNA2	P51530	0.99	PMID23956156_INS.1Beta_cell_line__0: 1 | PMID19700791_liver_0: 1 | PMID15507458_liver_0: 1 | MS_Liver_Sum: 2 | MTS_Mean: 0.1991875 | HPA_Mitochondria: 1 | Comm_Mito_Ratio: 0.312 |	literature, mito protein domain	Matrix	Mitochondrial central dogma > mtDNA maintaiNAce > mtDNA replication | Metabolism > Metals and cofactors > Fe-S-containing proteins	-6.2
10	70182334	rs73274785	G	C	.	.	c.F810L	DNA2	ENSG00000138346	ENST00000358410	3180	G	0	1.063738549	0.513975788	.	.	Benign	not specified|not provided	4	criteria provided, multiple submitters, no conflicts	31-Dec-19	0	0.93	-1.006	-0.59	1.891	-0.397	0.412	-1.019	-0.987	-1.505	1.266	-0.912	2.8	9.4	70173820	70231730	DNA replication helicase/nuclease 2	Disorders of mitochondrial DNA mainteNAce	Replication,mainteNAce,and transcription of mtDNA	DNA2L|hDNA2	P51530	0.99	PMID23956156_INS.1Beta_cell_line__0: 1 | PMID19700791_liver_0: 1 | PMID15507458_liver_0: 1 | MS_Liver_Sum: 2 | MTS_Mean: 0.1991875 | HPA_Mitochondria: 1 | Comm_Mito_Ratio: 0.312 |	literature, mito protein domain	Matrix	Mitochondrial central dogma > mtDNA maintaiNAce > mtDNA replication | Metabolism > Metals and cofactors > Fe-S-containing proteins	-6.2
10	70182644	rs149606167	T	C	.	.	c.I738V	DNA2	ENSG00000138346	ENST00000358410	3180	T	0	1.063738549	0.187485418	.	.	Benign	not provided	1	criteria provided, single submitter	31-Dec-19	0	0.93	-1.239	-0.547	2.131	0.393	0.816	-1.337	-0.279	-0.544	1.242	-1.262	8.8	2.7	70173820	70231730	DNA replication helicase/nuclease 2	Disorders of mitochondrial DNA mainteNAce	Replication,mainteNAce,and transcription of mtDNA	DNA2L|hDNA2	P51530	0.99	PMID23956156_INS.1Beta_cell_line__0: 1 | PMID19700791_liver_0: 1 | PMID15507458_liver_0: 1 | MS_Liver_Sum: 2 | MTS_Mean: 0.1991875 | HPA_Mitochondria: 1 | Comm_Mito_Ratio: 0.312 |	literature, mito protein domain	Matrix	Mitochondrial central dogma > mtDNA maintaiNAce > mtDNA replication | Metabolism > Metals and cofactors > Fe-S-containing proteins	-6.2
10	70191683	.	G	A	.	.	c.S640L	DNA2	ENSG00000138346	ENST00000358410	3180	G	24.8029	1.063738549	0.242950948	.	.	Likely pathogenic	Progressive external ophthalmoplegia with mitochondrial DNA deletions, autosomal dominant 6	1	criteria provided, single submitter	15-Jan-20	0	0.93	-0.228	1.399	-4.76	0.67	-2.647	-1.019	-0.987	-1.505	1.266	-0.912	0.2	4.4	70173820	70231730	DNA replication helicase/nuclease 2	Disorders of mitochondrial DNA mainteNAce	Replication,mainteNAce,and transcription of mtDNA	DNA2L|hDNA2	P51530	0.99	PMID23956156_INS.1Beta_cell_line__0: 1 | PMID19700791_liver_0: 1 | PMID15507458_liver_0: 1 | MS_Liver_Sum: 2 | MTS_Mean: 0.1991875 | HPA_Mitochondria: 1 | Comm_Mito_Ratio: 0.312 |	literature, mito protein domain	Matrix	Mitochondrial central dogma > mtDNA maintaiNAce > mtDNA replication | Metabolism > Metals and cofactors > Fe-S-containing proteins	-6.2
10	70192265	rs141731085	T	C	.	.	c.N550S	DNA2	ENSG00000138346	ENST00000358410	3180	T	0	1.063738549	0.142682672	.	.	Benign/Likely benign	not specified|not provided	2	criteria provided, multiple submitters, no conflicts	31-Dec-19	0	0.93	0.945	0.828	1.299	-0.169	0.933	-0.228	1.399	-4.76	0.67	-2.647	3	74.1	70173820	70231730	DNA replication helicase/nuclease 2	Disorders of mitochondrial DNA mainteNAce	Replication,mainteNAce,and transcription of mtDNA	DNA2L|hDNA2	P51530	0.99	PMID23956156_INS.1Beta_cell_line__0: 1 | PMID19700791_liver_0: 1 | PMID15507458_liver_0: 1 | MS_Liver_Sum: 2 | MTS_Mean: 0.1991875 | HPA_Mitochondria: 1 | Comm_Mito_Ratio: 0.312 |	literature, mito protein domain	Matrix	Mitochondrial central dogma > mtDNA maintaiNAce > mtDNA replication | Metabolism > Metals and cofactors > Fe-S-containing proteins	-6.2
10	70225520	rs114788132	T	C	.	.	c.E164G	DNA2	ENSG00000138346	ENST00000358410	3180	T	0	1.063738549	0.519097288	.	.	Benign	not specified|not provided	2	criteria provided, multiple submitters, no conflicts	31-Dec-19	0	0.93	1.357	-1.453	1.477	0.113	-0.837	-0.384	1.652	1.33	1.045	2.064	1.1	50.1	70173820	70231730	DNA replication helicase/nuclease 2	Disorders of mitochondrial DNA mainteNAce	Replication,mainteNAce,and transcription of mtDNA	DNA2L|hDNA2	P51530	0.99	PMID23956156_INS.1Beta_cell_line__0: 1 | PMID19700791_liver_0: 1 | PMID15507458_liver_0: 1 | MS_Liver_Sum: 2 | MTS_Mean: 0.1991875 | HPA_Mitochondria: 1 | Comm_Mito_Ratio: 0.312 |	literature, mito protein domain	Matrix	Mitochondrial central dogma > mtDNA maintaiNAce > mtDNA replication | Metabolism > Metals and cofactors > Fe-S-containing proteins	-6.2
10	75011683	rs116157972	G	T	.	.	c.H38N	MRPS16	ENSG00000182180	ENST00000372945	411	G	0	0.990455068	0.450333398	.	.	Benign/Likely benign	not specified|not provided	2	criteria provided, multiple submitters, no conflicts	31-Dec-19	1	0.92	0.336	-0.417	-1.673	-1.474	-0.078	0.945	0.828	1.299	-0.169	0.933	1.6	59.5	75008600	75012451	mitochondrial ribosomal protein S16	Mitochondrial translation defects	Mitoribosome subunits and assembly	CGI-132|COXPD2|MRP-S16|RPMS16	Q9Y3D3	1	PMID28435121_hESCs: 1 | PMID12592411_heart_0: 1 | PMID15253431_Sum: 1 | PMID17519225_T_leukemia_cell_line_0: 1 | PMID17705834_embryonic_stem_cell_line_0: 1 | PMID23956156_INS.1Beta_cell_line__0: 1 | PMID18348319_heart_0: 1 | PMID19567276_skeletal_muscle_0: 1 | PMID19700791_liver_0: 1 | PMID24708184_Sum: 4 | PMID26450961_Sum: 14 | PMID15986334_immortalized_lymphoblastoid_cell_line_0: 1 | MS_Placen…	literature, APEX_matrix, targetP signal, yeast mito homolog++, Rickettsial homolog, mito protein domain, MS/MS+	Matrix	Mitochondrial central dogma > Translation > Mitochondrial ribosome	21.5
10	75011736	rs202242186	C	T	.	.	c.R20H	MRPS16	ENSG00000182180	ENST00000372945	411	C	0	0.990455068	0.579576791	.	.	Likely benign	not provided	1	criteria provided, single submitter	31-Dec-19	0	0.92	1.538	-0.055	1.502	0.44	2.897	0.336	-0.417	-1.673	-1.474	-0.078	2.7	54.6	75008600	75012451	mitochondrial ribosomal protein S16	Mitochondrial translation defects	Mitoribosome subunits and assembly	CGI-132|COXPD2|MRP-S16|RPMS16	Q9Y3D3	1	PMID28435121_hESCs: 1 | PMID12592411_heart_0: 1 | PMID15253431_Sum: 1 | PMID17519225_T_leukemia_cell_line_0: 1 | PMID17705834_embryonic_stem_cell_line_0: 1 | PMID23956156_INS.1Beta_cell_line__0: 1 | PMID18348319_heart_0: 1 | PMID19567276_skeletal_muscle_0: 1 | PMID19700791_liver_0: 1 | PMID24708184_Sum: 4 | PMID26450961_Sum: 14 | PMID15986334_immortalized_lymphoblastoid_cell_line_0: 1 | MS_Placen…	literature, APEX_matrix, targetP signal, yeast mito homolog++, Rickettsial homolog, mito protein domain, MS/MS+	Matrix	Mitochondrial central dogma > Translation > Mitochondrial ribosome	21.5
10	97376271	rs529294368	G	A	.	.	c.A523V	ALDH18A1	ENSG00000059573	ENST00000371224	2385	G	0	0.943746699	0.352313408	.	.	Likely benign	Cutis laxa, autosomal dominant 3;Cutis laxa, autosomal recessive IIIA;Hereditary spastic paraplegia 9A	1	criteria provided, single submitter	31-Dec-19	0	0.94	-0.591	-1.302	-0.733	1.57	-0.146	-1.337	-0.279	-0.544	1.242	-1.262	3.7	3.4	97365685	97416567	aldehyde dehydrogenase 18 family, member A1	Other cellular defects associated with mitochondrial dysfunction	Miscellaneous or unknown function	ADCL3|ARCL3A|GSAS|P5CS|PYCS|SPG9|SPG9A|SPG9B	P54886	1	PMID28435121_hESCs: 1 | PMID17519225_T_leukemia_cell_line_0: 1 | PMID17705834_embryonic_stem_cell_line_0: 1 | PMID23956156_INS.1Beta_cell_line__0: 1 | PMID18348319_heart_0: 1 | PMID24708184_Sum: 4 | PMID26450961_Sum: 11 | PMID12652598_neuroblastoma_cell_line_IMR.32_0: 1 | PMID15501831_Sum: 1 | PMID15598749_T_leukemia_cell_line_0: 1 | PMID15986334_immortalized_lymphoblastoid_cell_line_0: 1 | PMID1…	literature, Rickettsial homolog, mito protein domain, coexpression, MS/MS++	Matrix	Metabolism > Amino acid metabolism > Proline metabolism	14.7
10	97381002	rs201069261	A	T	.	.	c.L418H	ALDH18A1	ENSG00000059573	ENST00000371224	2385	A	0	0.943746699	0.618116024	.	.	Likely benign	Cutis laxa, autosomal dominant 3;Cutis laxa, autosomal recessive IIIA;Hereditary spastic paraplegia 9A	1	criteria provided, single submitter	31-Dec-19	0	0.94	-1.019	-0.987	-1.505	1.266	-0.912	0.336	-0.417	-1.673	-1.474	-0.078	1.5	34.4	97365685	97416567	aldehyde dehydrogenase 18 family, member A1	Other cellular defects associated with mitochondrial dysfunction	Miscellaneous or unknown function	ADCL3|ARCL3A|GSAS|P5CS|PYCS|SPG9|SPG9A|SPG9B	P54886	1	PMID28435121_hESCs: 1 | PMID17519225_T_leukemia_cell_line_0: 1 | PMID17705834_embryonic_stem_cell_line_0: 1 | PMID23956156_INS.1Beta_cell_line__0: 1 | PMID18348319_heart_0: 1 | PMID24708184_Sum: 4 | PMID26450961_Sum: 11 | PMID12652598_neuroblastoma_cell_line_IMR.32_0: 1 | PMID15501831_Sum: 1 | PMID15598749_T_leukemia_cell_line_0: 1 | PMID15986334_immortalized_lymphoblastoid_cell_line_0: 1 | PMID1…	literature, Rickettsial homolog, mito protein domain, coexpression, MS/MS++	Matrix	Metabolism > Amino acid metabolism > Proline metabolism	14.7
10	97386497	rs3765571	G	T	.	.	c.S372Y	ALDH18A1	ENSG00000059573	ENST00000371224	2385	G	0	0.943746699	0.617163766	.	.	Benign	not specified|Cutis laxa, autosomal dominant 3;Cutis laxa, autosomal recessive IIIA;Hereditary spastic paraplegia 9A|Cutis laxa, autosomal recessive IIIA	4	criteria provided, multiple submitters, no conflicts	31-Dec-19	0	0.94	-0.228	1.399	-4.76	0.67	-2.647	0.26	0.83	3.097	-0.838	1.512	0.6	54.7	97365685	97416567	aldehyde dehydrogenase 18 family, member A1	Other cellular defects associated with mitochondrial dysfunction	Miscellaneous or unknown function	ADCL3|ARCL3A|GSAS|P5CS|PYCS|SPG9|SPG9A|SPG9B	P54886	1	PMID28435121_hESCs: 1 | PMID17519225_T_leukemia_cell_line_0: 1 | PMID17705834_embryonic_stem_cell_line_0: 1 | PMID23956156_INS.1Beta_cell_line__0: 1 | PMID18348319_heart_0: 1 | PMID24708184_Sum: 4 | PMID26450961_Sum: 11 | PMID12652598_neuroblastoma_cell_line_IMR.32_0: 1 | PMID15501831_Sum: 1 | PMID15598749_T_leukemia_cell_line_0: 1 | PMID15986334_immortalized_lymphoblastoid_cell_line_0: 1 | PMID1…	literature, Rickettsial homolog, mito protein domain, coexpression, MS/MS++	Matrix	Metabolism > Amino acid metabolism > Proline metabolism	14.7
10	101476166	rs144580290	A	G	.	.	c.I347T	COX15	ENSG00000014919	ENST00000016171	1230	A	0	1.06646769	0.597875652	.	.	Likely benign	not provided	1	criteria provided, single submitter	31-Dec-19	0	0.96	-1.239	-0.547	2.131	0.393	0.816	-0.032	0.326	2.213	0.908	1.313	2	63.8	101468504	101492423	cytochrome c oxidase assembly homolog 15 (yeast)	Oxidative phosphorylation deficiency	Complex IV subunits and assembly factors	CEMCOX2	Q7KZN9	1	PMID17705834_embryonic_stem_cell_line_0: 1 | PMID23956156_INS.1Beta_cell_line__0: 1 | PMID18348319_heart_0: 1 | PMID19700791_liver_0: 1 | PMID24708184_Sum: 4 | PMID26450961_Sum: 11 | PMID12865426_liver_0: 1 | PMID15598749_T_leukemia_cell_line_0: 1 | MS_Placenta_Sum: 1 | MS_Brain_Sum: 4 | MS_Liver_Sum: 3 | MS_Kidney_Sum: 1 | MS_Heart_Sum: 1 | MTS_Mean: 0.91709375 | hela_subcell_location_Mitochondr…	literature, targetP signal, yeast mito homolog++, Rickettsial homolog, mito protein domain+, coexpression++, MS/MS	MIM	OXPHOS > Complex IV > CIV assembly factors | Metabolism > Metals and cofactors > Heme synthesis and processing | OXPHOS > OXPHOS assembly factors	33.7
10	101483799	rs2231682	G	A	.	.	c.R222C	COX15	ENSG00000014919	ENST00000016171	1230	G	0	1.06646769	0.681053914	.	.	Benign/Likely benign	not provided|Leigh syndrome	2	criteria provided, multiple submitters, no conflicts	31-Dec-19	0	0.96	1.538	-0.055	1.502	0.44	2.897	-1.343	0.465	-0.862	-1.02	-0.255	0	68.4	101468504	101492423	cytochrome c oxidase assembly homolog 15 (yeast)	Oxidative phosphorylation deficiency	Complex IV subunits and assembly factors	CEMCOX2	Q7KZN9	1	PMID17705834_embryonic_stem_cell_line_0: 1 | PMID23956156_INS.1Beta_cell_line__0: 1 | PMID18348319_heart_0: 1 | PMID19700791_liver_0: 1 | PMID24708184_Sum: 4 | PMID26450961_Sum: 11 | PMID12865426_liver_0: 1 | PMID15598749_T_leukemia_cell_line_0: 1 | MS_Placenta_Sum: 1 | MS_Brain_Sum: 4 | MS_Liver_Sum: 3 | MS_Kidney_Sum: 1 | MS_Heart_Sum: 1 | MTS_Mean: 0.91709375 | hela_subcell_location_Mitochondr…	literature, targetP signal, yeast mito homolog++, Rickettsial homolog, mito protein domain+, coexpression++, MS/MS	MIM	OXPHOS > Complex IV > CIV assembly factors | Metabolism > Metals and cofactors > Heme synthesis and processing | OXPHOS > OXPHOS assembly factors	33.7
10	101486759	rs35483721	C	T	.	.	c.R183H	COX15	ENSG00000014919	ENST00000016171	1230	C	0	1.06646769	0.579576791	.	.	Benign/Likely benign	not specified|not provided|Cardioencephalomyopathy, fatal infantile, due to cytochrome c oxidase deficiency 2|Leigh syndrome	4	criteria provided, multiple submitters, no conflicts	31-Dec-19	0	0.96	1.538	-0.055	1.502	0.44	2.897	0.336	-0.417	-1.673	-1.474	-0.078	2.7	73.5	101468504	101492423	cytochrome c oxidase assembly homolog 15 (yeast)	Oxidative phosphorylation deficiency	Complex IV subunits and assembly factors	CEMCOX2	Q7KZN9	1	PMID17705834_embryonic_stem_cell_line_0: 1 | PMID23956156_INS.1Beta_cell_line__0: 1 | PMID18348319_heart_0: 1 | PMID19700791_liver_0: 1 | PMID24708184_Sum: 4 | PMID26450961_Sum: 11 | PMID12865426_liver_0: 1 | PMID15598749_T_leukemia_cell_line_0: 1 | MS_Placenta_Sum: 1 | MS_Brain_Sum: 4 | MS_Liver_Sum: 3 | MS_Kidney_Sum: 1 | MS_Heart_Sum: 1 | MTS_Mean: 0.91709375 | hela_subcell_location_Mitochondr…	literature, targetP signal, yeast mito homolog++, Rickettsial homolog, mito protein domain+, coexpression++, MS/MS	MIM	OXPHOS > Complex IV > CIV assembly factors | Metabolism > Metals and cofactors > Heme synthesis and processing | OXPHOS > OXPHOS assembly factors	33.7
10	135179506	rs200584793	G	A	.	.	c.A238V	ECHS1	ENSG00000127884	ENST00000368547	870	G	0	0.735259932	0.352313408	.	.	Pathogenic	Mitochondrial short-chain enoyl-coa hydratase 1 deficiency	1	no assertion criteria provided	14-Jul-20	0	0.96	-0.591	-1.302	-0.733	1.57	-0.146	-1.337	-0.279	-0.544	1.242	-1.262	3.7	50.5	135175986	135186908	enoyl CoA hydratase, short chain, 1, mitochondrial	Mitochondrial quality control defects	Toxicity	ECHS1D|SCEH	P30084	1	PMID28435121_hESCs: 1 | PMID12592411_heart_0: 1 | PMID14651853_Sum: 4 | PMID15253431_Sum: 2 | PMID16415296_unknown_0: 1 | PMID17519225_T_leukemia_cell_line_0: 1 | PMID23956156_INS.1Beta_cell_line__0: 1 | PMID18348319_heart_0: 1 | PMID19567276_skeletal_muscle_0: 1 | PMID19700791_liver_0: 1 | PMID24708184_Sum: 4 | PMID26450961_Sum: 14 | PMID11840540_liver_0: 1 | PMID12601808_placenta_0: 1 | PMID126…	literature, APEX_matrix, targetP signal+, yeast mito homolog+, Rickettsial homolog, mito protein domain, induction, coexpression+, MS/MS++	Matrix	Metabolism > Lipid metabolism > Fatty acid oxidation | Metabolism > Amino acid metabolism > Branched-chain amino acid metabolism | Metabolism > Amino acid metabolism > Lysine metabolism	33.7
10	135180474	rs557128093	T	C	.	.	c.T180A	ECHS1	ENSG00000127884	ENST00000368547	870	T	0	0.735259932	0.33770663	.	.	Pathogenic/Likely pathogenic	Mitochondrial short-chain enoyl-coa hydratase 1 deficiency	4	criteria provided, multiple submitters, no conflicts	1-Apr-20	1	0.96	-0.032	0.326	2.213	0.908	1.313	-0.591	-1.302	-0.733	1.57	-0.146	3.2	25.5	135175986	135186908	enoyl CoA hydratase, short chain, 1, mitochondrial	Mitochondrial quality control defects	Toxicity	ECHS1D|SCEH	P30084	1	PMID28435121_hESCs: 1 | PMID12592411_heart_0: 1 | PMID14651853_Sum: 4 | PMID15253431_Sum: 2 | PMID16415296_unknown_0: 1 | PMID17519225_T_leukemia_cell_line_0: 1 | PMID23956156_INS.1Beta_cell_line__0: 1 | PMID18348319_heart_0: 1 | PMID19567276_skeletal_muscle_0: 1 | PMID19700791_liver_0: 1 | PMID24708184_Sum: 4 | PMID26450961_Sum: 14 | PMID11840540_liver_0: 1 | PMID12601808_placenta_0: 1 | PMID126…	literature, APEX_matrix, targetP signal+, yeast mito homolog+, Rickettsial homolog, mito protein domain, induction, coexpression+, MS/MS++	Matrix	Metabolism > Lipid metabolism > Fatty acid oxidation | Metabolism > Amino acid metabolism > Branched-chain amino acid metabolism | Metabolism > Amino acid metabolism > Lysine metabolism	33.7
10	135182465	rs375032130	T	C	.	.	c.Q159R	ECHS1	ENSG00000127884	ENST00000368547	870	T	0	0.735259932	0.428027931	.	.	Pathogenic/Likely pathogenic	not provided|Mitochondrial short-chain enoyl-coa hydratase 1 deficiency	6	criteria provided, multiple submitters, no conflicts	30-Sep-20	0	0.96	0.931	-0.179	-3.005	-0.503	-1.853	1.538	-0.055	1.502	0.44	2.897	2.4	58.4	135175986	135186908	enoyl CoA hydratase, short chain, 1, mitochondrial	Mitochondrial quality control defects	Toxicity	ECHS1D|SCEH	P30084	1	PMID28435121_hESCs: 1 | PMID12592411_heart_0: 1 | PMID14651853_Sum: 4 | PMID15253431_Sum: 2 | PMID16415296_unknown_0: 1 | PMID17519225_T_leukemia_cell_line_0: 1 | PMID23956156_INS.1Beta_cell_line__0: 1 | PMID18348319_heart_0: 1 | PMID19567276_skeletal_muscle_0: 1 | PMID19700791_liver_0: 1 | PMID24708184_Sum: 4 | PMID26450961_Sum: 14 | PMID11840540_liver_0: 1 | PMID12601808_placenta_0: 1 | PMID126…	literature, APEX_matrix, targetP signal+, yeast mito homolog+, Rickettsial homolog, mito protein domain, induction, coexpression+, MS/MS++	Matrix	Metabolism > Lipid metabolism > Fatty acid oxidation | Metabolism > Amino acid metabolism > Branched-chain amino acid metabolism | Metabolism > Amino acid metabolism > Lysine metabolism	33.7
10	135184121	rs1426014295	C	G	.	.	c.E77Q	ECHS1	ENSG00000127884	ENST00000368547	870	C	0	0.735259932	0.346446015	.	.	Pathogenic	Mitochondrial short-chain enoyl-coa hydratase 1 deficiency	1	no assertion criteria provided	13-Jul-20	0	0.96	1.357	-1.453	1.477	0.113	-0.837	0.931	-0.179	-3.005	-0.503	-1.853	4.9	75.1	135175986	135186908	enoyl CoA hydratase, short chain, 1, mitochondrial	Mitochondrial quality control defects	Toxicity	ECHS1D|SCEH	P30084	1	PMID28435121_hESCs: 1 | PMID12592411_heart_0: 1 | PMID14651853_Sum: 4 | PMID15253431_Sum: 2 | PMID16415296_unknown_0: 1 | PMID17519225_T_leukemia_cell_line_0: 1 | PMID23956156_INS.1Beta_cell_line__0: 1 | PMID18348319_heart_0: 1 | PMID19567276_skeletal_muscle_0: 1 | PMID19700791_liver_0: 1 | PMID24708184_Sum: 4 | PMID26450961_Sum: 14 | PMID11840540_liver_0: 1 | PMID12601808_placenta_0: 1 | PMID126…	literature, APEX_matrix, targetP signal+, yeast mito homolog+, Rickettsial homolog, mito protein domain, induction, coexpression+, MS/MS++	Matrix	Metabolism > Lipid metabolism > Fatty acid oxidation | Metabolism > Amino acid metabolism > Branched-chain amino acid metabolism | Metabolism > Amino acid metabolism > Lysine metabolism	33.7
11	794491	rs150242281	C	T	.	.	c.V57I	SLC25A22	ENSG00000177542	ENST00000628067	969	C	0	0.785158797	0.161188039	.	.	Benign/Likely benign	not specified|Early infantile epileptic encephalopathy|Seizures	5	criteria provided, multiple submitters, no conflicts	31-Dec-19	0	0.81	-1.337	-0.279	-0.544	1.242	-1.262	-1.239	-0.547	2.131	0.393	0.816	10.9	14.3	790474	798269	solute carrier family 25 (mitochondrial carrier: glutamate), member 22	Mitochondrial quality control defects	Mitochondrial membrane phospholipid and import machinery	EIEE3|GC-1|GC1|NET44	Q9H936	1	PMID28435121_hESCs: 1 | PMID14651853_Sum: 1 | PMID17705834_embryonic_stem_cell_line_0: 1 | PMID23956156_INS.1Beta_cell_line__0: 1 | PMID18348319_heart_0: 1 | PMID19700791_liver_0: 1 | PMID24708184_Sum: 4 | PMID26450961_Sum: 13 | PMID15501831_Sum: 1 | PMID16615898_Sum: 2 | PMID16615899_liver_0: 1 | PMID23971408_neuroblastoma_.SH.SY5Y._cell_line_0: 1 | MS_Placenta_Sum: 1 | MS_Brain_Sum: 7 | MS_Live…	literature, yeast mito homolog+, mito protein domain+, MS/MS++	MIM	Small molecule transport > SLC25A family	17.6
11	34979120	rs765182974	G	A	.	.	c.G178R	PDHX	ENSG00000110435	ENST00000227868	1503	G	0	1.212228894	0.53810599	.	.	Likely benign	Pyruvate dehydrogenase E3-binding protein deficiency|not provided	2	criteria provided, multiple submitters, no conflicts	31-Dec-19	0	0.96	-0.384	1.652	1.33	1.045	2.064	1.538	-0.055	1.502	0.44	2.897	0.6	56.7	34937676	35017675	pyruvate dehydrogenase complex, component X	Metabolic defects	Pyruvate metabolism	DLDBP|E3BP|OPDX|PDHXD|PDX1|proX	O00330	1	PMID12592411_heart_0: 1 | PMID14651853_Sum: 1 | PMID15253431_Sum: 2 | PMID16415296_unknown_0: 1 | PMID17705834_embryonic_stem_cell_line_0: 1 | PMID23956156_INS.1Beta_cell_line__0: 1 | PMID18348319_heart_0: 1 | PMID19567276_skeletal_muscle_0: 1 | PMID19700791_liver_0: 1 | PMID24708184_Sum: 4 | PMID26450961_Sum: 14 | PMID12652598_neuroblastoma_cell_line_IMR.32_0: 1 | PMID15501831_Sum: 1 | PMID16615…	literature, APEX_matrix, targetP signal, yeast mito homolog+, Rickettsial homolog, mito protein domain+, induction, coexpression++, MS/MS+	Matrix	Metabolism > Carbohydrate metabolism > Pyruvate metabolism	37.7
11	34981990	rs61752925	G	A	.	.	c.R189H	PDHX	ENSG00000110435	ENST00000227868	1503	G	0	1.212228894	0.579576791	.	.	Benign	not specified|not provided	3	criteria provided, multiple submitters, no conflicts	31-Dec-19	1	0.96	1.538	-0.055	1.502	0.44	2.897	0.336	-0.417	-1.673	-1.474	-0.078	2.7	82.7	34937676	35017675	pyruvate dehydrogenase complex, component X	Metabolic defects	Pyruvate metabolism	DLDBP|E3BP|OPDX|PDHXD|PDX1|proX	O00330	1	PMID12592411_heart_0: 1 | PMID14651853_Sum: 1 | PMID15253431_Sum: 2 | PMID16415296_unknown_0: 1 | PMID17705834_embryonic_stem_cell_line_0: 1 | PMID23956156_INS.1Beta_cell_line__0: 1 | PMID18348319_heart_0: 1 | PMID19567276_skeletal_muscle_0: 1 | PMID19700791_liver_0: 1 | PMID24708184_Sum: 4 | PMID26450961_Sum: 14 | PMID12652598_neuroblastoma_cell_line_IMR.32_0: 1 | PMID15501831_Sum: 1 | PMID16615…	literature, APEX_matrix, targetP signal, yeast mito homolog+, Rickettsial homolog, mito protein domain+, induction, coexpression++, MS/MS+	Matrix	Metabolism > Carbohydrate metabolism > Pyruvate metabolism	37.7
11	35016544	rs34398018	G	A	.	.	c.R444K	PDHX	ENSG00000110435	ENST00000227868	1503	G	0	1.212228894	0.368128265	.	.	Benign	not specified|Pyruvate dehydrogenase E3-binding protein deficiency|not provided	3	criteria provided, multiple submitters, no conflicts	31-Dec-19	1	0.96	1.538	-0.055	1.502	0.44	2.897	1.831	-0.561	0.533	-0.277	1.648	8.1	75.9	34937676	35017675	pyruvate dehydrogenase complex, component X	Metabolic defects	Pyruvate metabolism	DLDBP|E3BP|OPDX|PDHXD|PDX1|proX	O00330	1	PMID12592411_heart_0: 1 | PMID14651853_Sum: 1 | PMID15253431_Sum: 2 | PMID16415296_unknown_0: 1 | PMID17705834_embryonic_stem_cell_line_0: 1 | PMID23956156_INS.1Beta_cell_line__0: 1 | PMID18348319_heart_0: 1 | PMID19567276_skeletal_muscle_0: 1 | PMID19700791_liver_0: 1 | PMID24708184_Sum: 4 | PMID26450961_Sum: 14 | PMID12652598_neuroblastoma_cell_line_IMR.32_0: 1 | PMID15501831_Sum: 1 | PMID16615…	literature, APEX_matrix, targetP signal, yeast mito homolog+, Rickettsial homolog, mito protein domain+, induction, coexpression++, MS/MS+	Matrix	Metabolism > Carbohydrate metabolism > Pyruvate metabolism	37.7
11	35016546	rs147948716	T	G	.	.	c.F445V	PDHX	ENSG00000110435	ENST00000227868	1503	T	0	1.212228894	0.639521479	.	.	Benign/Likely benign	Pyruvate dehydrogenase E3-binding protein deficiency|not provided	3	criteria provided, multiple submitters, no conflicts	31-Dec-19	0	0.96	-1.006	-0.59	1.891	-0.397	0.412	-1.337	-0.279	-0.544	1.242	-1.262	1.2	18.2	34937676	35017675	pyruvate dehydrogenase complex, component X	Metabolic defects	Pyruvate metabolism	DLDBP|E3BP|OPDX|PDHXD|PDX1|proX	O00330	1	PMID12592411_heart_0: 1 | PMID14651853_Sum: 1 | PMID15253431_Sum: 2 | PMID16415296_unknown_0: 1 | PMID17705834_embryonic_stem_cell_line_0: 1 | PMID23956156_INS.1Beta_cell_line__0: 1 | PMID18348319_heart_0: 1 | PMID19567276_skeletal_muscle_0: 1 | PMID19700791_liver_0: 1 | PMID24708184_Sum: 4 | PMID26450961_Sum: 14 | PMID12652598_neuroblastoma_cell_line_IMR.32_0: 1 | PMID15501831_Sum: 1 | PMID16615…	literature, APEX_matrix, targetP signal, yeast mito homolog+, Rickettsial homolog, mito protein domain+, induction, coexpression++, MS/MS+	Matrix	Metabolism > Carbohydrate metabolism > Pyruvate metabolism	37.7
11	61197650	rs148425779	C	T	.	.	c.S11L	SDHAF2	ENSG00000167985	ENST00000301761	498	C	0	0.985539374	0.242950948	*	^	Likely benign	Hereditary Paraganglioma-Pheochromocytoma Syndromes|Hereditary cancer-predisposing syndrome	2	criteria provided, multiple submitters, no conflicts	31-Dec-19	0	0.9	-0.228	1.399	-4.76	0.67	-2.647	-1.019	-0.987	-1.505	1.266	-0.912	0.2	56.3	61197596	61214239	succinate dehydrogenase complex assembly factor 2	Oxidative phosphorylation deficiency	Complex II subunits and assembly factors	C11orf79|PGL2|SDH5	Q9NX18	1	PMID17519225_T_leukemia_cell_line_0: 1 | PMID18348319_heart_0: 1 | PMID19567276_skeletal_muscle_0: 1 | PMID24708184_Sum: 1 | PMID26450961_Sum: 13 | MS_Placenta_Sum: 1 | MS_Brain_Sum: 4 | MS_Skeletal_Muscle_Sum: 1 | MS_Liver_Sum: 1 | MS_Kidney_Sum: 1 | MS_Heart_Sum: 2 | MTS_Mean: 0.73565 | hela_subcell_location_Mitochondrion: 1 | YeastMitoEvidenceGFP: 1 | MammalMitoEvidenceGFP: 1 | Rickettsia_Homo…	GFP, targetP signal, yeast mito homolog++, Rickettsial homolog, mito protein domain+, induction, coexpression, MS/MS	Matrix	OXPHOS > Complex II > CII assembly factors | OXPHOS > OXPHOS assembly factors	28.8
11	61205157	rs144867876	C	T	.	.	c.R33C	SDHAF2	ENSG00000167985	ENST00000301761	498	C	0	0.985539374	0.681053914	*	^	Benign/Likely benign	not provided|not specified|Hereditary cancer-predisposing syndrome|Hereditary Paraganglioma-Pheochromocytoma Syndromes	6	criteria provided, multiple submitters, no conflicts	31-Dec-19	0	0.9	1.538	-0.055	1.502	0.44	2.897	-1.343	0.465	-0.862	-1.02	-0.255	0	112.4	61197596	61214239	succinate dehydrogenase complex assembly factor 2	Oxidative phosphorylation deficiency	Complex II subunits and assembly factors	C11orf79|PGL2|SDH5	Q9NX18	1	PMID17519225_T_leukemia_cell_line_0: 1 | PMID18348319_heart_0: 1 | PMID19567276_skeletal_muscle_0: 1 | PMID24708184_Sum: 1 | PMID26450961_Sum: 13 | MS_Placenta_Sum: 1 | MS_Brain_Sum: 4 | MS_Skeletal_Muscle_Sum: 1 | MS_Liver_Sum: 1 | MS_Kidney_Sum: 1 | MS_Heart_Sum: 2 | MTS_Mean: 0.73565 | hela_subcell_location_Mitochondrion: 1 | YeastMitoEvidenceGFP: 1 | MammalMitoEvidenceGFP: 1 | Rickettsia_Homo…	GFP, targetP signal, yeast mito homolog++, Rickettsial homolog, mito protein domain+, induction, coexpression, MS/MS	Matrix	OXPHOS > Complex II > CII assembly factors | OXPHOS > OXPHOS assembly factors	28.8
11	61205292	rs113560320	G	A	.	.	c.G78R	SDHAF2	ENSG00000167985	ENST00000301761	498	G	14.2732	0.985539374	0.53810599	.	.	Pathogenic	Paragangliomas 2|Hereditary cancer-predisposing syndrome|not provided|Hereditary Paraganglioma-Pheochromocytoma Syndromes	5	criteria provided, multiple submitters, no conflicts	16-Dec-19	1	0.9	-0.384	1.652	1.33	1.045	2.064	1.538	-0.055	1.502	0.44	2.897	0.6	38.9	61197596	61214239	succinate dehydrogenase complex assembly factor 2	Oxidative phosphorylation deficiency	Complex II subunits and assembly factors	C11orf79|PGL2|SDH5	Q9NX18	1	PMID17519225_T_leukemia_cell_line_0: 1 | PMID18348319_heart_0: 1 | PMID19567276_skeletal_muscle_0: 1 | PMID24708184_Sum: 1 | PMID26450961_Sum: 13 | MS_Placenta_Sum: 1 | MS_Brain_Sum: 4 | MS_Skeletal_Muscle_Sum: 1 | MS_Liver_Sum: 1 | MS_Kidney_Sum: 1 | MS_Heart_Sum: 2 | MTS_Mean: 0.73565 | hela_subcell_location_Mitochondrion: 1 | YeastMitoEvidenceGFP: 1 | MammalMitoEvidenceGFP: 1 | Rickettsia_Homo…	GFP, targetP signal, yeast mito homolog++, Rickettsial homolog, mito protein domain+, induction, coexpression, MS/MS	Matrix	OXPHOS > Complex II > CII assembly factors | OXPHOS > OXPHOS assembly factors	28.8
11	61205484	rs373951663	C	T	.	.	c.A90V	SDHAF2	ENSG00000167985	ENST00000301761	498	C	0	0.985539374	0.352313408	.	.	Benign/Likely benign	Hereditary Paraganglioma-Pheochromocytoma Syndromes	2	criteria provided, multiple submitters, no conflicts	31-Dec-19	0	0.9	-0.591	-1.302	-0.733	1.57	-0.146	-1.337	-0.279	-0.544	1.242	-1.262	3.7	5.7	61197596	61214239	succinate dehydrogenase complex assembly factor 2	Oxidative phosphorylation deficiency	Complex II subunits and assembly factors	C11orf79|PGL2|SDH5	Q9NX18	1	PMID17519225_T_leukemia_cell_line_0: 1 | PMID18348319_heart_0: 1 | PMID19567276_skeletal_muscle_0: 1 | PMID24708184_Sum: 1 | PMID26450961_Sum: 13 | MS_Placenta_Sum: 1 | MS_Brain_Sum: 4 | MS_Skeletal_Muscle_Sum: 1 | MS_Liver_Sum: 1 | MS_Kidney_Sum: 1 | MS_Heart_Sum: 2 | MTS_Mean: 0.73565 | hela_subcell_location_Mitochondrion: 1 | YeastMitoEvidenceGFP: 1 | MammalMitoEvidenceGFP: 1 | Rickettsia_Homo…	GFP, targetP signal, yeast mito homolog++, Rickettsial homolog, mito protein domain+, induction, coexpression, MS/MS	Matrix	OXPHOS > Complex II > CII assembly factors | OXPHOS > OXPHOS assembly factors	28.8
11	61205534	rs140191819	C	T	.	.	c.R107C	SDHAF2	ENSG00000167985	ENST00000301761	498	C	0	0.985539374	0.681053914	.	.	Likely benign	Hereditary Paraganglioma-Pheochromocytoma Syndromes|Hereditary cancer-predisposing syndrome|not specified	3	criteria provided, multiple submitters, no conflicts	31-Dec-19	1	0.9	1.538	-0.055	1.502	0.44	2.897	-1.343	0.465	-0.862	-1.02	-0.255	0	118	61197596	61214239	succinate dehydrogenase complex assembly factor 2	Oxidative phosphorylation deficiency	Complex II subunits and assembly factors	C11orf79|PGL2|SDH5	Q9NX18	1	PMID17519225_T_leukemia_cell_line_0: 1 | PMID18348319_heart_0: 1 | PMID19567276_skeletal_muscle_0: 1 | PMID24708184_Sum: 1 | PMID26450961_Sum: 13 | MS_Placenta_Sum: 1 | MS_Brain_Sum: 4 | MS_Skeletal_Muscle_Sum: 1 | MS_Liver_Sum: 1 | MS_Kidney_Sum: 1 | MS_Heart_Sum: 2 | MTS_Mean: 0.73565 | hela_subcell_location_Mitochondrion: 1 | YeastMitoEvidenceGFP: 1 | MammalMitoEvidenceGFP: 1 | Rickettsia_Homo…	GFP, targetP signal, yeast mito homolog++, Rickettsial homolog, mito protein domain+, induction, coexpression, MS/MS	Matrix	OXPHOS > Complex II > CII assembly factors | OXPHOS > OXPHOS assembly factors	28.8
11	62439510	rs200284364	C	T	.	.	c.T69I	UQCC3	ENSG00000204922	ENST00000377953	279	C	0	0.801841752	0.430626828	.	.	Likely benign	not provided	1	criteria provided, single submitter	31-Dec-19	0	0.77	-0.032	0.326	2.213	0.908	1.313	-1.239	-0.547	2.131	0.393	0.816	1.6	100.5	62439125	62441162	ubiquinol-cytochrome c reductase complex assembly factor 3	Oxidative phosphorylation deficiency	Complex III subunits and assembly factors	C11orf83|CCDS41658.1|MC3DN9|UNQ655	Q6UW78	1	PMID24708184_Sum: 3 | PMID26450961_Sum: 7 | PMID26217684_brain_0: 1 | MS_Placenta_Sum: 1 | MS_Brain_Sum: 2 | MS_Skeletal_Muscle_Sum: 1 | MS_Liver_Sum: 1 | MTS_Mean: 0.0575875 | HPA_Mitochondria: 1 | HPA_NonMitochondria: 1 | HPA_Cytoplasm: 1 | compartments_knowledge_difference: 2.6 |	literature, coexpression, MS/MS	MIM	OXPHOS > Complex III > CIII assembly factors | OXPHOS > OXPHOS assembly factors	0.2
11	62439530	rs143509965	T	G	.	.	c.W76G	UQCC3	ENSG00000204922	ENST00000377953	279	T	0	0.801841752	1	.	.	Benign/Likely benign	not provided|not specified	3	criteria provided, multiple submitters, no conflicts	31-Dec-19	0	0.77	-0.595	0.009	0.672	-2.128	-0.184	-0.384	1.652	1.33	1.045	2.064	0.1	110	62439125	62441162	ubiquinol-cytochrome c reductase complex assembly factor 3	Oxidative phosphorylation deficiency	Complex III subunits and assembly factors	C11orf83|CCDS41658.1|MC3DN9|UNQ655	Q6UW78	1	PMID24708184_Sum: 3 | PMID26450961_Sum: 7 | PMID26217684_brain_0: 1 | MS_Placenta_Sum: 1 | MS_Brain_Sum: 2 | MS_Skeletal_Muscle_Sum: 1 | MS_Liver_Sum: 1 | MTS_Mean: 0.0575875 | HPA_Mitochondria: 1 | HPA_NonMitochondria: 1 | HPA_Cytoplasm: 1 | compartments_knowledge_difference: 2.6 |	literature, coexpression, MS/MS	MIM	OXPHOS > Complex III > CIII assembly factors | OXPHOS > OXPHOS assembly factors	0.2
11	62439560	rs200710595	G	A	.	.	c.G86S	UQCC3	ENSG00000204922	ENST00000377953	279	G	0	0.801841752	0.350907967	*	^	Likely benign	not provided	1	criteria provided, single submitter	31-Dec-19	0	0.77	-0.384	1.652	1.33	1.045	2.064	-0.228	1.399	-4.76	0.67	-2.647	3.3	54.1	62439125	62441162	ubiquinol-cytochrome c reductase complex assembly factor 3	Oxidative phosphorylation deficiency	Complex III subunits and assembly factors	C11orf83|CCDS41658.1|MC3DN9|UNQ655	Q6UW78	1	PMID24708184_Sum: 3 | PMID26450961_Sum: 7 | PMID26217684_brain_0: 1 | MS_Placenta_Sum: 1 | MS_Brain_Sum: 2 | MS_Skeletal_Muscle_Sum: 1 | MS_Liver_Sum: 1 | MTS_Mean: 0.0575875 | HPA_Mitochondria: 1 | HPA_NonMitochondria: 1 | HPA_Cytoplasm: 1 | compartments_knowledge_difference: 2.6 |	literature, coexpression, MS/MS	MIM	OXPHOS > Complex III > CIII assembly factors | OXPHOS > OXPHOS assembly factors	0.2
11	63742219	rs144339685	C	T	.	.	c.R23C	COX8A	ENSG00000176340	ENST00000314133	207	C	0	0.888773871	0.681053914	.	.	Benign	not provided	1	criteria provided, single submitter	31-Dec-19	0	0.92	1.538	-0.055	1.502	0.44	2.897	-1.343	0.465	-0.862	-1.02	-0.255	0	138.8	63742078	63744015	cytochrome c oxidase subunit VIIIA (ubiquitous)	Oxidative phosphorylation deficiency	Complex IV subunits and assembly factors	COX|COX8|COX8-2|COX8L|VIII|VIII-L	P10176	1	PMID12592411_heart_0: 1 | PMID26450961_Sum: 3 | MS_Placenta_Sum: 1 | MS_Heart_Sum: 1 | MTS_Mean: 0.7224125 | hela_subcell_location_Mitochondrion: 1 | compartments_knowledge_difference: 3 | Comm_Mito_Ratio: 0.941 |	literature, targetP signal, mito protein domain+, coexpression+, MS/MS	MIM	OXPHOS > Complex IV > CIV subunits | OXPHOS > OXPHOS subunits	17.8
11	66616777	rs149583113	G	C	.	.	c.A1071G	PC	ENSG00000173599	ENST00000393960	3534	G	0	0.767752233	0.361541609	.	.	Likely benign	Pyruvate carboxylase deficiency	1	criteria provided, single submitter	31-Dec-19	1	0.96	-0.591	-1.302	-0.733	1.57	-0.146	-0.384	1.652	1.33	1.045	2.064	2.5	71.9	66615996	66725847	pyruvate carboxylase	Metabolic defects	Pyruvate metabolism	PCB	P11498	1	MONOS_Homolog: 1 | PMID14651853_Sum: 4 | PMID16415296_unknown_0: 1 | PMID17519225_T_leukemia_cell_line_0: 1 | PMID17705834_embryonic_stem_cell_line_0: 1 | PMID23956156_INS.1Beta_cell_line__0: 1 | PMID18348319_heart_0: 1 | PMID19700791_liver_0: 1 | PMID24708184_Sum: 4 | PMID26450961_Sum: 14 | PMID11840540_liver_0: 1 | PMID12865426_liver_0: 1 | PMID15598749_T_leukemia_cell_line_0: 1 | PMID16615898_…	literature, targetP signal, Rickettsial homolog, mito protein domain, coexpression, MS/MS++	Matrix	Metabolism > Carbohydrate metabolism > Gluconeogenesis | Metabolism > Carbohydrate metabolism > TCA-associated | Metabolism > Vitamin metabolism > Biotin utilizing proteins	19.3
11	66618369	rs145400751	G	A	.	.	c.T750M	PC	ENSG00000173599	ENST00000393960	3534	G	0	0.767752233	0.393608067	.	.	Benign	not specified|Pyruvate carboxylase deficiency	2	criteria provided, multiple submitters, no conflicts	31-Dec-19	1	0.96	-0.032	0.326	2.213	0.908	1.313	-0.663	-1.524	2.219	-1.005	1.212	1.7	64.9	66615996	66725847	pyruvate carboxylase	Metabolic defects	Pyruvate metabolism	PCB	P11498	1	MONOS_Homolog: 1 | PMID14651853_Sum: 4 | PMID16415296_unknown_0: 1 | PMID17519225_T_leukemia_cell_line_0: 1 | PMID17705834_embryonic_stem_cell_line_0: 1 | PMID23956156_INS.1Beta_cell_line__0: 1 | PMID18348319_heart_0: 1 | PMID19700791_liver_0: 1 | PMID24708184_Sum: 4 | PMID26450961_Sum: 14 | PMID11840540_liver_0: 1 | PMID12865426_liver_0: 1 | PMID15598749_T_leukemia_cell_line_0: 1 | PMID16615898_…	literature, targetP signal, Rickettsial homolog, mito protein domain, coexpression, MS/MS++	Matrix	Metabolism > Carbohydrate metabolism > Gluconeogenesis | Metabolism > Carbohydrate metabolism > TCA-associated | Metabolism > Vitamin metabolism > Biotin utilizing proteins	19.3
11	66620033	rs199969388	T	C	.	.	c.T568A	PC	ENSG00000173599	ENST00000393960	3534	T	0	0.767752233	0.33770663	.	.	Benign/Likely benign	Pyruvate carboxylase deficiency	2	criteria provided, multiple submitters, no conflicts	31-Dec-19	0	0.96	-0.032	0.326	2.213	0.908	1.313	-0.591	-1.302	-0.733	1.57	-0.146	3.2	2.9	66615996	66725847	pyruvate carboxylase	Metabolic defects	Pyruvate metabolism	PCB	P11498	1	MONOS_Homolog: 1 | PMID14651853_Sum: 4 | PMID16415296_unknown_0: 1 | PMID17519225_T_leukemia_cell_line_0: 1 | PMID17705834_embryonic_stem_cell_line_0: 1 | PMID23956156_INS.1Beta_cell_line__0: 1 | PMID18348319_heart_0: 1 | PMID19700791_liver_0: 1 | PMID24708184_Sum: 4 | PMID26450961_Sum: 14 | PMID11840540_liver_0: 1 | PMID12865426_liver_0: 1 | PMID15598749_T_leukemia_cell_line_0: 1 | PMID16615898_…	literature, targetP signal, Rickettsial homolog, mito protein domain, coexpression, MS/MS++	Matrix	Metabolism > Carbohydrate metabolism > Gluconeogenesis | Metabolism > Carbohydrate metabolism > TCA-associated | Metabolism > Vitamin metabolism > Biotin utilizing proteins	19.3
11	66620302	rs555210692	C	T	.	.	c.V507I	PC	ENSG00000173599	ENST00000393960	3534	C	0	0.767752233	0.161188039	.	.	Likely benign	not specified|Pyruvate carboxylase deficiency	2	criteria provided, multiple submitters, no conflicts	31-Dec-19	0	0.96	-1.337	-0.279	-0.544	1.242	-1.262	-1.239	-0.547	2.131	0.393	0.816	10.9	10.7	66615996	66725847	pyruvate carboxylase	Metabolic defects	Pyruvate metabolism	PCB	P11498	1	MONOS_Homolog: 1 | PMID14651853_Sum: 4 | PMID16415296_unknown_0: 1 | PMID17519225_T_leukemia_cell_line_0: 1 | PMID17705834_embryonic_stem_cell_line_0: 1 | PMID23956156_INS.1Beta_cell_line__0: 1 | PMID18348319_heart_0: 1 | PMID19700791_liver_0: 1 | PMID24708184_Sum: 4 | PMID26450961_Sum: 14 | PMID11840540_liver_0: 1 | PMID12865426_liver_0: 1 | PMID15598749_T_leukemia_cell_line_0: 1 | PMID16615898_…	literature, targetP signal, Rickettsial homolog, mito protein domain, coexpression, MS/MS++	Matrix	Metabolism > Carbohydrate metabolism > Gluconeogenesis | Metabolism > Carbohydrate metabolism > TCA-associated | Metabolism > Vitamin metabolism > Biotin utilizing proteins	19.3
11	66639546	rs45471099	C	T	.	.	c.V29I	PC	ENSG00000173599	ENST00000393960	3534	C	0	0.484905249	0.161188039	*	^	Benign	not specified|Pyruvate carboxylase deficiency	3	criteria provided, multiple submitters, no conflicts	31-Dec-19	0	0.96	-1.337	-0.279	-0.544	1.242	-1.262	-1.239	-0.547	2.131	0.393	0.816	10.9	69.6	66615996	66725847	pyruvate carboxylase	Metabolic defects	Pyruvate metabolism	PCB	P11498	1	MONOS_Homolog: 1 | PMID14651853_Sum: 4 | PMID16415296_unknown_0: 1 | PMID17519225_T_leukemia_cell_line_0: 1 | PMID17705834_embryonic_stem_cell_line_0: 1 | PMID23956156_INS.1Beta_cell_line__0: 1 | PMID18348319_heart_0: 1 | PMID19700791_liver_0: 1 | PMID24708184_Sum: 4 | PMID26450961_Sum: 14 | PMID11840540_liver_0: 1 | PMID12865426_liver_0: 1 | PMID15598749_T_leukemia_cell_line_0: 1 | PMID16615898_…	literature, targetP signal, Rickettsial homolog, mito protein domain, coexpression, MS/MS++	Matrix	Metabolism > Carbohydrate metabolism > Gluconeogenesis | Metabolism > Carbohydrate metabolism > TCA-associated | Metabolism > Vitamin metabolism > Biotin utilizing proteins	19.3
11	72004419	rs112524097	T	C	.	.	c.T676A	CLPB	ENSG00000162129	ENST00000538039	2031	T	0	0.79465365	0.33770663	.	.	Benign/Likely benign	not specified|3-methylglutaconic aciduria with cataracts, neurologic involvement, and neutropenia	2	criteria provided, multiple submitters, no conflicts	31-Dec-19	0	0.98	-0.032	0.326	2.213	0.908	1.313	-0.591	-1.302	-0.733	1.57	-0.146	3.2	99.2	72003469	72145724	ClpB homolog, mitochondrial AAA ATPase chaperonin	Mitochondrial quality control defects	Mitochondrial protein quality control	ANKCLB|HSP78|MEGCANN|MGCA7|SKD3	Q9H078	1	PMID28435121_hESCs: 1 | PMID16415296_unknown_0: 1 | PMID17519225_T_leukemia_cell_line_0: 1 | PMID23956156_INS.1Beta_cell_line__0: 1 | PMID18348319_heart_0: 1 | PMID19567276_skeletal_muscle_0: 1 | PMID24708184_Sum: 4 | PMID26450961_Sum: 13 | PMID15598749_T_leukemia_cell_line_0: 1 | PMID23971408_neuroblastoma_.SH.SY5Y._cell_line_0: 1 | PMID26217684_brain_0: 1 | MS_Placenta_Sum: 1 | MS_Brain_Sum: 6 …	APEX_IMS, targetP signal+, yeast mito homolog+, Rickettsial homolog, mito protein domain, MS/MS++	IMS	Protein import, sorting and homeostasis > Protein homeostasis > Proteases	24.3
11	72004452	rs141383303	G	A	.	.	c.R665W	CLPB	ENSG00000162129	ENST00000538039	2031	G	0	0.79465365	0.394057305	.	.	Benign	not provided|3-methylglutaconic aciduria with cataracts, neurologic involvement, and neutropenia	2	criteria provided, multiple submitters, no conflicts	31-Dec-19	0	0.98	1.538	-0.055	1.502	0.44	2.897	-0.595	0.009	0.672	-2.128	-0.184	0.4	105.8	72003469	72145724	ClpB homolog, mitochondrial AAA ATPase chaperonin	Mitochondrial quality control defects	Mitochondrial protein quality control	ANKCLB|HSP78|MEGCANN|MGCA7|SKD3	Q9H078	1	PMID28435121_hESCs: 1 | PMID16415296_unknown_0: 1 | PMID17519225_T_leukemia_cell_line_0: 1 | PMID23956156_INS.1Beta_cell_line__0: 1 | PMID18348319_heart_0: 1 | PMID19567276_skeletal_muscle_0: 1 | PMID24708184_Sum: 4 | PMID26450961_Sum: 13 | PMID15598749_T_leukemia_cell_line_0: 1 | PMID23971408_neuroblastoma_.SH.SY5Y._cell_line_0: 1 | PMID26217684_brain_0: 1 | MS_Placenta_Sum: 1 | MS_Brain_Sum: 6 …	APEX_IMS, targetP signal+, yeast mito homolog+, Rickettsial homolog, mito protein domain, MS/MS++	IMS	Protein import, sorting and homeostasis > Protein homeostasis > Proteases	24.3
11	72004649	rs149463053	C	T	.	.	c.R599H	CLPB	ENSG00000162129	ENST00000538039	2031	C	0	0.79465365	0.579576791	.	.	Likely benign	3-methylglutaconic aciduria with cataracts, neurologic involvement, and neutropenia	1	criteria provided, single submitter	31-Dec-19	1	0.98	1.538	-0.055	1.502	0.44	2.897	0.336	-0.417	-1.673	-1.474	-0.078	2.7	66.1	72003469	72145724	ClpB homolog, mitochondrial AAA ATPase chaperonin	Mitochondrial quality control defects	Mitochondrial protein quality control	ANKCLB|HSP78|MEGCANN|MGCA7|SKD3	Q9H078	1	PMID28435121_hESCs: 1 | PMID16415296_unknown_0: 1 | PMID17519225_T_leukemia_cell_line_0: 1 | PMID23956156_INS.1Beta_cell_line__0: 1 | PMID18348319_heart_0: 1 | PMID19567276_skeletal_muscle_0: 1 | PMID24708184_Sum: 4 | PMID26450961_Sum: 13 | PMID15598749_T_leukemia_cell_line_0: 1 | PMID23971408_neuroblastoma_.SH.SY5Y._cell_line_0: 1 | PMID26217684_brain_0: 1 | MS_Placenta_Sum: 1 | MS_Brain_Sum: 6 …	APEX_IMS, targetP signal+, yeast mito homolog+, Rickettsial homolog, mito protein domain, MS/MS++	IMS	Protein import, sorting and homeostasis > Protein homeostasis > Proteases	24.3
11	72005439	rs150857620	T	C	.	.	c.Y537C	CLPB	ENSG00000162129	ENST00000538039	2031	T	0	0.79465365	0.588823175	.	.	Likely pathogenic	3-methylglutaconic aciduria with cataracts, neurologic involvement, and neutropenia|not provided	3	criteria provided, multiple submitters, no conflicts	23-Oct-20	0	0.98	0.26	0.83	3.097	-0.838	1.512	-1.343	0.465	-0.862	-1.02	-0.255	0.2	60.1	72003469	72145724	ClpB homolog, mitochondrial AAA ATPase chaperonin	Mitochondrial quality control defects	Mitochondrial protein quality control	ANKCLB|HSP78|MEGCANN|MGCA7|SKD3	Q9H078	1	PMID28435121_hESCs: 1 | PMID16415296_unknown_0: 1 | PMID17519225_T_leukemia_cell_line_0: 1 | PMID23956156_INS.1Beta_cell_line__0: 1 | PMID18348319_heart_0: 1 | PMID19567276_skeletal_muscle_0: 1 | PMID24708184_Sum: 4 | PMID26450961_Sum: 13 | PMID15598749_T_leukemia_cell_line_0: 1 | PMID23971408_neuroblastoma_.SH.SY5Y._cell_line_0: 1 | PMID26217684_brain_0: 1 | MS_Placenta_Sum: 1 | MS_Brain_Sum: 6 …	APEX_IMS, targetP signal+, yeast mito homolog+, Rickettsial homolog, mito protein domain, MS/MS++	IMS	Protein import, sorting and homeostasis > Protein homeostasis > Proteases	24.3
11	72005689	rs373383193	T	A	.	.	c.E512V	CLPB	ENSG00000162129	ENST00000538039	2031	T	0	0.79465365	0.515877269	.	.	Benign	not specified|3-methylglutaconic aciduria with cataracts, neurologic involvement, and neutropenia	2	criteria provided, multiple submitters, no conflicts	31-Dec-19	0	0.98	1.357	-1.453	1.477	0.113	-0.837	-1.337	-0.279	-0.544	1.242	-1.262	0.4	101.2	72003469	72145724	ClpB homolog, mitochondrial AAA ATPase chaperonin	Mitochondrial quality control defects	Mitochondrial protein quality control	ANKCLB|HSP78|MEGCANN|MGCA7|SKD3	Q9H078	1	PMID28435121_hESCs: 1 | PMID16415296_unknown_0: 1 | PMID17519225_T_leukemia_cell_line_0: 1 | PMID23956156_INS.1Beta_cell_line__0: 1 | PMID18348319_heart_0: 1 | PMID19567276_skeletal_muscle_0: 1 | PMID24708184_Sum: 4 | PMID26450961_Sum: 13 | PMID15598749_T_leukemia_cell_line_0: 1 | PMID23971408_neuroblastoma_.SH.SY5Y._cell_line_0: 1 | PMID26217684_brain_0: 1 | MS_Placenta_Sum: 1 | MS_Brain_Sum: 6 …	APEX_IMS, targetP signal+, yeast mito homolog+, Rickettsial homolog, mito protein domain, MS/MS++	IMS	Protein import, sorting and homeostasis > Protein homeostasis > Proteases	24.3
11	72012923	rs116118397	T	C	.	.	c.N418S	CLPB	ENSG00000162129	ENST00000538039	2031	T	0	0.79465365	0.142682672	.	.	Likely benign	3-methylglutaconic aciduria with cataracts, neurologic involvement, and neutropenia	1	criteria provided, single submitter	31-Dec-19	0	0.98	0.945	0.828	1.299	-0.169	0.933	-0.228	1.399	-4.76	0.67	-2.647	3	38.7	72003469	72145724	ClpB homolog, mitochondrial AAA ATPase chaperonin	Mitochondrial quality control defects	Mitochondrial protein quality control	ANKCLB|HSP78|MEGCANN|MGCA7|SKD3	Q9H078	1	PMID28435121_hESCs: 1 | PMID16415296_unknown_0: 1 | PMID17519225_T_leukemia_cell_line_0: 1 | PMID23956156_INS.1Beta_cell_line__0: 1 | PMID18348319_heart_0: 1 | PMID19567276_skeletal_muscle_0: 1 | PMID24708184_Sum: 4 | PMID26450961_Sum: 13 | PMID15598749_T_leukemia_cell_line_0: 1 | PMID23971408_neuroblastoma_.SH.SY5Y._cell_line_0: 1 | PMID26217684_brain_0: 1 | MS_Placenta_Sum: 1 | MS_Brain_Sum: 6 …	APEX_IMS, targetP signal+, yeast mito homolog+, Rickettsial homolog, mito protein domain, MS/MS++	IMS	Protein import, sorting and homeostasis > Protein homeostasis > Proteases	24.3
11	72040830	rs7938203	C	G	.	.	c.R265T	CLPB	ENSG00000162129	ENST00000538039	2031	C	0	0.79465365	0.775924907	.	.	Benign	not specified|3-methylglutaconic aciduria with cataracts, neurologic involvement, and neutropenia	2	criteria provided, multiple submitters, no conflicts	31-Dec-19	0	0.98	1.538	-0.055	1.502	0.44	2.897	-0.032	0.326	2.213	0.908	1.313	0.9	130.3	72003469	72145724	ClpB homolog, mitochondrial AAA ATPase chaperonin	Mitochondrial quality control defects	Mitochondrial protein quality control	ANKCLB|HSP78|MEGCANN|MGCA7|SKD3	Q9H078	1	PMID28435121_hESCs: 1 | PMID16415296_unknown_0: 1 | PMID17519225_T_leukemia_cell_line_0: 1 | PMID23956156_INS.1Beta_cell_line__0: 1 | PMID18348319_heart_0: 1 | PMID19567276_skeletal_muscle_0: 1 | PMID24708184_Sum: 4 | PMID26450961_Sum: 13 | PMID15598749_T_leukemia_cell_line_0: 1 | PMID23971408_neuroblastoma_.SH.SY5Y._cell_line_0: 1 | PMID26217684_brain_0: 1 | MS_Placenta_Sum: 1 | MS_Brain_Sum: 6 …	APEX_IMS, targetP signal+, yeast mito homolog+, Rickettsial homolog, mito protein domain, MS/MS++	IMS	Protein import, sorting and homeostasis > Protein homeostasis > Proteases	24.3
11	72091352	rs146588273	T	C	.	.	c.K207E	CLPB	ENSG00000162129	ENST00000538039	2031	T	0	0.79465365	0.711375419	.	.	Likely benign	3-methylglutaconic aciduria with cataracts, neurologic involvement, and neutropenia	1	criteria provided, single submitter	31-Dec-19	0	0.98	1.831	-0.561	0.533	-0.277	1.648	1.357	-1.453	1.477	0.113	-0.837	4	100.3	72003469	72145724	ClpB homolog, mitochondrial AAA ATPase chaperonin	Mitochondrial quality control defects	Mitochondrial protein quality control	ANKCLB|HSP78|MEGCANN|MGCA7|SKD3	Q9H078	1	PMID28435121_hESCs: 1 | PMID16415296_unknown_0: 1 | PMID17519225_T_leukemia_cell_line_0: 1 | PMID23956156_INS.1Beta_cell_line__0: 1 | PMID18348319_heart_0: 1 | PMID19567276_skeletal_muscle_0: 1 | PMID24708184_Sum: 4 | PMID26450961_Sum: 13 | PMID15598749_T_leukemia_cell_line_0: 1 | PMID23971408_neuroblastoma_.SH.SY5Y._cell_line_0: 1 | PMID26217684_brain_0: 1 | MS_Placenta_Sum: 1 | MS_Brain_Sum: 6 …	APEX_IMS, targetP signal+, yeast mito homolog+, Rickettsial homolog, mito protein domain, MS/MS++	IMS	Protein import, sorting and homeostasis > Protein homeostasis > Proteases	24.3
11	72145170	rs150248137	C	A	.	.	c.A117S	CLPB	ENSG00000162129	ENST00000538039	2031	C	0	0.79465365	0.268602286	.	.	Benign	3-methylglutaconic aciduria with cataracts, neurologic involvement, and neutropenia	1	criteria provided, single submitter	31-Dec-19	0	0.98	-0.591	-1.302	-0.733	1.57	-0.146	-0.228	1.399	-4.76	0.67	-2.647	5.1	3.7	72003469	72145724	ClpB homolog, mitochondrial AAA ATPase chaperonin	Mitochondrial quality control defects	Mitochondrial protein quality control	ANKCLB|HSP78|MEGCANN|MGCA7|SKD3	Q9H078	1	PMID28435121_hESCs: 1 | PMID16415296_unknown_0: 1 | PMID17519225_T_leukemia_cell_line_0: 1 | PMID23956156_INS.1Beta_cell_line__0: 1 | PMID18348319_heart_0: 1 | PMID19567276_skeletal_muscle_0: 1 | PMID24708184_Sum: 4 | PMID26450961_Sum: 13 | PMID15598749_T_leukemia_cell_line_0: 1 | PMID23971408_neuroblastoma_.SH.SY5Y._cell_line_0: 1 | PMID26217684_brain_0: 1 | MS_Placenta_Sum: 1 | MS_Brain_Sum: 6 …	APEX_IMS, targetP signal+, yeast mito homolog+, Rickettsial homolog, mito protein domain, MS/MS++	IMS	Protein import, sorting and homeostasis > Protein homeostasis > Proteases	24.3
11	72145170	rs150248137	C	A	.	.	c.A117S	CLPB	ENSG00000162129	ENST00000538039	2031	C	0	0.79465365	0.268602286	.	.	Benign	3-methylglutaconic aciduria with cataracts, neurologic involvement, and neutropenia	1	criteria provided, single submitter	31-Dec-19	0	0.98	-0.591	-1.302	-0.733	1.57	-0.146	-0.228	1.399	-4.76	0.67	-2.647	5.1	3.7	72003469	72145724	ClpB homolog, mitochondrial AAA ATPase chaperonin	Mitochondrial quality control defects	Mitochondrial protein quality control	ANKCLB|HSP78|MEGCANN|MGCA7|SKD3	Q9H078	1	PMID28435121_hESCs: 1 | PMID16415296_unknown_0: 1 | PMID17519225_T_leukemia_cell_line_0: 1 | PMID23956156_INS.1Beta_cell_line__0: 1 | PMID18348319_heart_0: 1 | PMID19567276_skeletal_muscle_0: 1 | PMID24708184_Sum: 4 | PMID26450961_Sum: 13 | PMID15598749_T_leukemia_cell_line_0: 1 | PMID23971408_neuroblastoma_.SH.SY5Y._cell_line_0: 1 | PMID26217684_brain_0: 1 | MS_Placenta_Sum: 1 | MS_Brain_Sum: 6 …	APEX_IMS, targetP signal+, yeast mito homolog+, Rickettsial homolog, mito protein domain, MS/MS++	IMS	Protein import, sorting and homeostasis > Protein homeostasis > Proteases	24.3
11	72145307	rs146099754	C	G	.	.	c.G71A	CLPB	ENSG00000162129	ENST00000538039	2031	C	0	0.79465365	0.43165496	*	^	Likely benign	3-methylglutaconic aciduria with cataracts, neurologic involvement, and neutropenia	1	criteria provided, single submitter	31-Dec-19	0	0.98	-0.384	1.652	1.33	1.045	2.064	-0.591	-1.302	-0.733	1.57	-0.146	3.7	39.8	72003469	72145724	ClpB homolog, mitochondrial AAA ATPase chaperonin	Mitochondrial quality control defects	Mitochondrial protein quality control	ANKCLB|HSP78|MEGCANN|MGCA7|SKD3	Q9H078	1	PMID28435121_hESCs: 1 | PMID16415296_unknown_0: 1 | PMID17519225_T_leukemia_cell_line_0: 1 | PMID23956156_INS.1Beta_cell_line__0: 1 | PMID18348319_heart_0: 1 | PMID19567276_skeletal_muscle_0: 1 | PMID24708184_Sum: 4 | PMID26450961_Sum: 13 | PMID15598749_T_leukemia_cell_line_0: 1 | PMID23971408_neuroblastoma_.SH.SY5Y._cell_line_0: 1 | PMID26217684_brain_0: 1 | MS_Placenta_Sum: 1 | MS_Brain_Sum: 6 …	APEX_IMS, targetP signal+, yeast mito homolog+, Rickettsial homolog, mito protein domain, MS/MS++	IMS	Protein import, sorting and homeostasis > Protein homeostasis > Proteases	24.3
11	74204435	rs1190703859	A	C	.	.	c.L105R	LIPT2	ENSG00000175536	ENST00000310109	693	A	0	NA	NA	.	.	Pathogenic/Likely pathogenic	ENCEPHALOPATHY, NEONATAL SEVERE, WITH LACTIC ACIDOSIS AND BRAIN ABNORMALITIES|not provided	4	criteria provided, multiple submitters, no conflicts	23-Oct-20	0	0.97	-1.019	-0.987	-1.505	1.266	-0.912	1.538	-0.055	1.502	0.44	2.897	1	15.3	74202922	74204755	lipoyl(octanoyl) transferase 2 (putative)	Vitamin and cofactor metabolism defects	Lipoic acid biosynthesis	-	A6NK58	1	PMID17705834_embryonic_stem_cell_line_0: 1 | PMID23956156_INS.1Beta_cell_line__0: 1 | PMID18348319_heart_0: 1 | PMID24708184_Sum: 1 | PMID26450961_Sum: 9 | MS_Placenta_Sum: 1 | MS_Brain_Sum: 3 | MS_Skeletal_Muscle_Sum: 1 | MS_Heart_Sum: 1 | MTS_Mean: 0.3781 | HPA_NonMitochondria: 1 | YeastMitoEvidenceGFP: 1 | Rickettsia_Homolog: 1 | compartments_knowledge_difference: 1 | Comm_Mito_Ratio: 1 |	targetP signal, yeast mito homolog, Rickettsial homolog, mito protein domain, coexpression, MS/MS	Matrix	Metabolism > Lipid metabolism > Lipoate insertion	20.6
11	78177004	rs150355410	T	C	.	.	c.N361S	NARS2	ENSG00000137513	ENST00000281038	1431	T	0	1.202773293	0.142682672	.	.	Likely benign	not provided	1	criteria provided, single submitter	31-Dec-19	0	0.96	0.945	0.828	1.299	-0.169	0.933	-0.228	1.399	-4.76	0.67	-2.647	3	88	78147006	78285909	asparaginyl-tRNA synthetase 2, mitochondrial (putative)	Mitochondrial translation defects	Mitochondrial aminoacyl-tRNA synthetases	DFNB94|SLM5|asnRS	Q96I59	1	PMID28435121_hESCs: 1 | PMID17519225_T_leukemia_cell_line_0: 1 | PMID17705834_embryonic_stem_cell_line_0: 1 | PMID23956156_INS.1Beta_cell_line__0: 1 | PMID24708184_Sum: 1 | PMID26450961_Sum: 5 | PMID23971408_neuroblastoma_.SH.SY5Y._cell_line_0: 1 | MS_Placenta_Sum: 1 | MTS_Mean: 0.72340625 | hela_subcell_location_Mitochondrion: 1 | HPA_Mitochondria: 1 | HPA_NonMitochondria: 1 | HPA_Cytoplasm: 1 |…	GFP, targetP signal, yeast mito homolog++, Rickettsial homolog, mito protein domain, coexpression	Matrix	Mitochondrial central dogma > Translation > mt-tRNA synthetases	17.9
11	78285508	rs114743209	C	G	.	.	c.R9P	NARS2	ENSG00000137513	ENST00000281038	1431	C	0	1.202773293	0.749882719	*	^	Benign	not specified|not provided	2	criteria provided, multiple submitters, no conflicts	31-Dec-19	0	0.96	1.538	-0.055	1.502	0.44	2.897	0.189	2.081	-1.628	0.421	-1.392	0.9	94.5	78147006	78285909	asparaginyl-tRNA synthetase 2, mitochondrial (putative)	Mitochondrial translation defects	Mitochondrial aminoacyl-tRNA synthetases	DFNB94|SLM5|asnRS	Q96I59	1	PMID28435121_hESCs: 1 | PMID17519225_T_leukemia_cell_line_0: 1 | PMID17705834_embryonic_stem_cell_line_0: 1 | PMID23956156_INS.1Beta_cell_line__0: 1 | PMID24708184_Sum: 1 | PMID26450961_Sum: 5 | PMID23971408_neuroblastoma_.SH.SY5Y._cell_line_0: 1 | MS_Placenta_Sum: 1 | MTS_Mean: 0.72340625 | hela_subcell_location_Mitochondrion: 1 | HPA_Mitochondria: 1 | HPA_NonMitochondria: 1 | HPA_Cytoplasm: 1 |…	GFP, targetP signal, yeast mito homolog++, Rickettsial homolog, mito protein domain, coexpression	Matrix	Mitochondrial central dogma > Translation > mt-tRNA synthetases	17.9
11	78285509	rs141907023	G	A	.	.	c.R9W	NARS2	ENSG00000137513	ENST00000281038	1431	G	0	1.202773293	0.394057305	*	^	Likely benign	not provided	1	criteria provided, single submitter	31-Dec-19	0	0.96	1.538	-0.055	1.502	0.44	2.897	-0.595	0.009	0.672	-2.128	-0.184	0.4	94.5	78147006	78285909	asparaginyl-tRNA synthetase 2, mitochondrial (putative)	Mitochondrial translation defects	Mitochondrial aminoacyl-tRNA synthetases	DFNB94|SLM5|asnRS	Q96I59	1	PMID28435121_hESCs: 1 | PMID17519225_T_leukemia_cell_line_0: 1 | PMID17705834_embryonic_stem_cell_line_0: 1 | PMID23956156_INS.1Beta_cell_line__0: 1 | PMID24708184_Sum: 1 | PMID26450961_Sum: 5 | PMID23971408_neuroblastoma_.SH.SY5Y._cell_line_0: 1 | MS_Placenta_Sum: 1 | MTS_Mean: 0.72340625 | hela_subcell_location_Mitochondrion: 1 | HPA_Mitochondria: 1 | HPA_NonMitochondria: 1 | HPA_Cytoplasm: 1 |…	GFP, targetP signal, yeast mito homolog++, Rickettsial homolog, mito protein domain, coexpression	Matrix	Mitochondrial central dogma > Translation > mt-tRNA synthetases	17.9
11	85365174	rs140047528	A	G	.	.	c.S52G	TMEM126A	ENSG00000171202	ENST00000304511	585	A	0	1.271685461	0.273124162	.	.	Benign/Likely benign	not specified|Optic atrophy 7|not provided	4	criteria provided, multiple submitters, no conflicts	31-Dec-19	0	0.78	-0.228	1.399	-4.76	0.67	-2.647	-0.384	1.652	1.33	1.045	2.064	1.9	47.4	85358962	85367597	transmembrane protein 126A	Other cellular defects associated with mitochondrial dysfunction	Miscellaneous or unknown function	OPA7	Q9H061	1	PMID12592411_heart_0: 1 | PMID17519225_T_leukemia_cell_line_0: 1 | PMID17705834_embryonic_stem_cell_line_0: 1 | PMID23956156_INS.1Beta_cell_line__0: 1 | PMID18348319_heart_0: 1 | PMID19567276_skeletal_muscle_0: 1 | PMID19700791_liver_0: 1 | PMID24708184_Sum: 4 | PMID26450961_Sum: 14 | PMID15501831_Sum: 1 | PMID15598749_T_leukemia_cell_line_0: 1 | MS_Placenta_Sum: 1 | MS_Brain_Sum: 5 | MS_Skeletal…	literature, mito protein domain+, induction, coexpression++, MS/MS++	MIM	OXPHOS > Complex I > CI assembly factors | OXPHOS > OXPHOS assembly factors	24.1
11	85365211	rs11556797	G	A	.	.	c.R64H	TMEM126A	ENSG00000171202	ENST00000304511	585	G	0	1.271685461	0.579576791	.	.	Benign/Likely benign	not specified|Optic atrophy 7|not provided	5	criteria provided, multiple submitters, no conflicts	31-Dec-19	1	0.78	1.538	-0.055	1.502	0.44	2.897	0.336	-0.417	-1.673	-1.474	-0.078	2.7	121.2	85358962	85367597	transmembrane protein 126A	Other cellular defects associated with mitochondrial dysfunction	Miscellaneous or unknown function	OPA7	Q9H061	1	PMID12592411_heart_0: 1 | PMID17519225_T_leukemia_cell_line_0: 1 | PMID17705834_embryonic_stem_cell_line_0: 1 | PMID23956156_INS.1Beta_cell_line__0: 1 | PMID18348319_heart_0: 1 | PMID19567276_skeletal_muscle_0: 1 | PMID19700791_liver_0: 1 | PMID24708184_Sum: 4 | PMID26450961_Sum: 14 | PMID15501831_Sum: 1 | PMID15598749_T_leukemia_cell_line_0: 1 | MS_Placenta_Sum: 1 | MS_Brain_Sum: 5 | MS_Skeletal…	literature, mito protein domain+, induction, coexpression++, MS/MS++	MIM	OXPHOS > Complex I > CI assembly factors | OXPHOS > OXPHOS assembly factors	24.1
11	111896242	rs150145390	G	A	.	.	c.A16T	DLAT	ENSG00000150768	ENST00000280346	1941	G	0	0.882273538	0.324795944	*	-	Benign	not specified|Pyruvate dehydrogenase E2 deficiency	2	criteria provided, multiple submitters, no conflicts	31-Dec-19	0	0.98	-0.591	-1.302	-0.733	1.57	-0.146	-0.032	0.326	2.213	0.908	1.313	3.1	66.3	111895537	111935002	dihydrolipoamide S-acetyltransferase	Metabolic defects	Pyruvate metabolism	DLTA|E2|PBC|PDC-E2|PDCE2	P10515	1	PMID28435121_hESCs: 1 | PMID12592411_heart_0: 1 | PMID14651853_Sum: 4 | PMID15253431_Sum: 2 | PMID16415296_unknown_0: 1 | PMID17519225_T_leukemia_cell_line_0: 1 | PMID17705834_embryonic_stem_cell_line_0: 1 | PMID23956156_INS.1Beta_cell_line__0: 1 | PMID18348319_heart_0: 1 | PMID19567276_skeletal_muscle_0: 1 | PMID19700791_liver_0: 1 | PMID24708184_Sum: 4 | PMID26450961_Sum: 14 | PMID11840540_live…	literature, APEX_matrix, yeast mito homolog+, Rickettsial homolog, mito protein domain+, induction, coexpression++, MS/MS++	Matrix	Metabolism > Carbohydrate metabolism > Pyruvate metabolism	37.8
11	111896251	rs61757217	G	C	.	.	c.E19Q	DLAT	ENSG00000150768	ENST00000280346	1941	G	0	0.882273538	0.346446015	*	-	Benign	not specified|not provided|Pyruvate dehydrogenase E2 deficiency	4	criteria provided, multiple submitters, no conflicts	31-Dec-19	0	0.98	1.357	-1.453	1.477	0.113	-0.837	0.931	-0.179	-3.005	-0.503	-1.853	4.9	103.5	111895537	111935002	dihydrolipoamide S-acetyltransferase	Metabolic defects	Pyruvate metabolism	DLTA|E2|PBC|PDC-E2|PDCE2	P10515	1	PMID28435121_hESCs: 1 | PMID12592411_heart_0: 1 | PMID14651853_Sum: 4 | PMID15253431_Sum: 2 | PMID16415296_unknown_0: 1 | PMID17519225_T_leukemia_cell_line_0: 1 | PMID17705834_embryonic_stem_cell_line_0: 1 | PMID23956156_INS.1Beta_cell_line__0: 1 | PMID18348319_heart_0: 1 | PMID19567276_skeletal_muscle_0: 1 | PMID19700791_liver_0: 1 | PMID24708184_Sum: 4 | PMID26450961_Sum: 14 | PMID11840540_live…	literature, APEX_matrix, yeast mito homolog+, Rickettsial homolog, mito protein domain+, induction, coexpression++, MS/MS++	Matrix	Metabolism > Carbohydrate metabolism > Pyruvate metabolism	37.8
11	111908137	rs116125936	G	A	.	.	c.E310K	DLAT	ENSG00000150768	ENST00000280346	1941	G	0	0.882273538	0.475595177	*	-	Benign	not specified|Pyruvate dehydrogenase E2 deficiency	2	criteria provided, multiple submitters, no conflicts	31-Dec-19	0	0.98	1.357	-1.453	1.477	0.113	-0.837	1.831	-0.561	0.533	-0.277	1.648	4.3	150.9	111895537	111935002	dihydrolipoamide S-acetyltransferase	Metabolic defects	Pyruvate metabolism	DLTA|E2|PBC|PDC-E2|PDCE2	P10515	1	PMID28435121_hESCs: 1 | PMID12592411_heart_0: 1 | PMID14651853_Sum: 4 | PMID15253431_Sum: 2 | PMID16415296_unknown_0: 1 | PMID17519225_T_leukemia_cell_line_0: 1 | PMID17705834_embryonic_stem_cell_line_0: 1 | PMID23956156_INS.1Beta_cell_line__0: 1 | PMID18348319_heart_0: 1 | PMID19567276_skeletal_muscle_0: 1 | PMID19700791_liver_0: 1 | PMID24708184_Sum: 4 | PMID26450961_Sum: 14 | PMID11840540_live…	literature, APEX_matrix, yeast mito homolog+, Rickettsial homolog, mito protein domain+, induction, coexpression++, MS/MS++	Matrix	Metabolism > Carbohydrate metabolism > Pyruvate metabolism	37.8
11	111914202	rs144235197	A	G	.	.	c.D381G	DLAT	ENSG00000150768	ENST00000280346	1941	A	0	0.882273538	0.641319968	.	.	Likely benign	Pyruvate dehydrogenase E2 deficiency	1	criteria provided, single submitter	31-Dec-19	0	0.98	1.05	0.302	-3.656	-0.259	-3.242	-0.384	1.652	1.33	1.045	2.064	1.6	89.5	111895537	111935002	dihydrolipoamide S-acetyltransferase	Metabolic defects	Pyruvate metabolism	DLTA|E2|PBC|PDC-E2|PDCE2	P10515	1	PMID28435121_hESCs: 1 | PMID12592411_heart_0: 1 | PMID14651853_Sum: 4 | PMID15253431_Sum: 2 | PMID16415296_unknown_0: 1 | PMID17519225_T_leukemia_cell_line_0: 1 | PMID17705834_embryonic_stem_cell_line_0: 1 | PMID23956156_INS.1Beta_cell_line__0: 1 | PMID18348319_heart_0: 1 | PMID19567276_skeletal_muscle_0: 1 | PMID19700791_liver_0: 1 | PMID24708184_Sum: 4 | PMID26450961_Sum: 14 | PMID11840540_live…	literature, APEX_matrix, yeast mito homolog+, Rickettsial homolog, mito protein domain+, induction, coexpression++, MS/MS++	Matrix	Metabolism > Carbohydrate metabolism > Pyruvate metabolism	37.8
11	111957634	rs80338842	G	C	.	.	c.M1I	SDHD	ENSG00000204370	ENST00000375549	477	G	7.45006	NA	NA	*	^	Pathogenic	Paragangliomas 1|Hereditary Paraganglioma-Pheochromocytoma Syndromes|Hereditary cancer-predisposing syndrome|Pheochromocytoma;Carney-Stratakis syndrome;Cowden syndrome 3;Paragangliomas 1	5	criteria provided, multiple submitters, no conflicts	4-Dec-19	0	0.94	-0.663	-1.524	2.219	-1.005	1.212	-1.239	-0.547	2.131	0.393	0.816	2	97.8	111957547	111966525	succinate dehydrogenase complex, subunit D, integral membrane protein	Oxidative phosphorylation deficiency	Complex II subunits and assembly factors	CBT1|CII-4|CWS3|PGL|PGL1|QPs3|SDH4|cybS	O14521	1	PMID12592411_heart_0: 1 | PMID23956156_INS.1Beta_cell_line__0: 1 | PMID18348319_heart_0: 1 | PMID24708184_Sum: 4 | PMID26450961_Sum: 14 | MS_Placenta_Sum: 1 | MS_Brain_Sum: 5 | MS_Skeletal_Muscle_Sum: 1 | MS_Liver_Sum: 1 | MS_Kidney_Sum: 1 | MS_Heart_Sum: 3 | MTS_Mean: 0.54643125 | hela_subcell_location_Mitochondrion: 1 | Rickettsia_Homolog: 1 | compartments_knowledge_difference: 2.8 | Cluh_Enric…	literature, targetP signal, yeast mito homolog++, Rickettsial homolog, mito protein domain+, induction, coexpression++, MS/MS+	MIM	OXPHOS > Complex II > CII subunits | Metabolism > Carbohydrate metabolism > TCA cycle | Metabolism > Metals and cofactors > Heme-containing proteins | OXPHOS > OXPHOS subunits	40.1
11	111957665	rs34677591	G	A	.	.	c.G12S	SDHD	ENSG00000204370	ENST00000375549	477	G	0	0.971698035	0.350907967	*	^	Benign/Likely benign	Cowden syndrome 3|Paragangliomas 1|Pheochromocytoma|not provided|not specified|Hereditary cancer-predisposing syndrome|Carney-Stratakis syndrome|Paragangliomas 1;Pheochromocytoma;Cowden syndrome 3;Carney-Stratakis syndrome	16	criteria provided, multiple submitters, no conflicts	31-Dec-19	0	0.94	-0.384	1.652	1.33	1.045	2.064	-0.228	1.399	-4.76	0.67	-2.647	3.3	42.5	111957547	111966525	succinate dehydrogenase complex, subunit D, integral membrane protein	Oxidative phosphorylation deficiency	Complex II subunits and assembly factors	CBT1|CII-4|CWS3|PGL|PGL1|QPs3|SDH4|cybS	O14521	1	PMID12592411_heart_0: 1 | PMID23956156_INS.1Beta_cell_line__0: 1 | PMID18348319_heart_0: 1 | PMID24708184_Sum: 4 | PMID26450961_Sum: 14 | MS_Placenta_Sum: 1 | MS_Brain_Sum: 5 | MS_Skeletal_Muscle_Sum: 1 | MS_Liver_Sum: 1 | MS_Kidney_Sum: 1 | MS_Heart_Sum: 3 | MTS_Mean: 0.54643125 | hela_subcell_location_Mitochondrion: 1 | Rickettsia_Homolog: 1 | compartments_knowledge_difference: 2.8 | Cluh_Enric…	literature, targetP signal, yeast mito homolog++, Rickettsial homolog, mito protein domain+, induction, coexpression++, MS/MS+	MIM	OXPHOS > Complex II > CII subunits | Metabolism > Carbohydrate metabolism > TCA cycle | Metabolism > Metals and cofactors > Heme-containing proteins | OXPHOS > OXPHOS subunits	40.1
11	111959663	rs80338844	C	T	.	.	c.P81L	SDHD	ENSG00000204370	ENST00000375549	477	C	0	0.971698035	0.376944675	.	.	Pathogenic	Paragangliomas 1|Pheochromocytoma|Hereditary Paraganglioma-Pheochromocytoma Syndromes|Paragangliomas 1 with sensorineural hearing loss|Hereditary cancer-predisposing syndrome|not provided|Pheochromocytoma;Carney-Stratakis syndrome;Cowden syndrome 3;Paragangliomas 1|Pheochromocytoma;Carney-Stratakis syndrome;Paragangliomas 1;Mitochondrial complex II deficiency|not specified	13	criteria provided, multiple submitters, no conflicts	23-Dec-19	1	0.94	0.189	2.081	-1.628	0.421	-1.392	-1.019	-0.987	-1.505	1.266	-0.912	0.3	41.3	111957547	111966525	succinate dehydrogenase complex, subunit D, integral membrane protein	Oxidative phosphorylation deficiency	Complex II subunits and assembly factors	CBT1|CII-4|CWS3|PGL|PGL1|QPs3|SDH4|cybS	O14521	1	PMID12592411_heart_0: 1 | PMID23956156_INS.1Beta_cell_line__0: 1 | PMID18348319_heart_0: 1 | PMID24708184_Sum: 4 | PMID26450961_Sum: 14 | MS_Placenta_Sum: 1 | MS_Brain_Sum: 5 | MS_Skeletal_Muscle_Sum: 1 | MS_Liver_Sum: 1 | MS_Kidney_Sum: 1 | MS_Heart_Sum: 3 | MTS_Mean: 0.54643125 | hela_subcell_location_Mitochondrion: 1 | Rickettsia_Homolog: 1 | compartments_knowledge_difference: 2.8 | Cluh_Enric…	literature, targetP signal, yeast mito homolog++, Rickettsial homolog, mito protein domain+, induction, coexpression++, MS/MS+	MIM	OXPHOS > Complex II > CII subunits | Metabolism > Carbohydrate metabolism > TCA cycle | Metabolism > Metals and cofactors > Heme-containing proteins | OXPHOS > OXPHOS subunits	40.1
11	111959726	rs104894302	A	T	.	.	c.H102L	SDHD	ENSG00000204370	ENST00000375549	477	A	0	0.971698035	0.577956921	.	.	Pathogenic/Likely pathogenic	Paragangliomas 1|Hereditary cancer-predisposing syndrome|Pheochromocytoma;Carney-Stratakis syndrome;Cowden syndrome 3;Paragangliomas 1	3	criteria provided, multiple submitters, no conflicts	20-Dec-19	1	0.94	0.336	-0.417	-1.673	-1.474	-0.078	-1.019	-0.987	-1.505	1.266	-0.912	0.4	64.4	111957547	111966525	succinate dehydrogenase complex, subunit D, integral membrane protein	Oxidative phosphorylation deficiency	Complex II subunits and assembly factors	CBT1|CII-4|CWS3|PGL|PGL1|QPs3|SDH4|cybS	O14521	1	PMID12592411_heart_0: 1 | PMID23956156_INS.1Beta_cell_line__0: 1 | PMID18348319_heart_0: 1 | PMID24708184_Sum: 4 | PMID26450961_Sum: 14 | MS_Placenta_Sum: 1 | MS_Brain_Sum: 5 | MS_Skeletal_Muscle_Sum: 1 | MS_Liver_Sum: 1 | MS_Kidney_Sum: 1 | MS_Heart_Sum: 3 | MTS_Mean: 0.54643125 | hela_subcell_location_Mitochondrion: 1 | Rickettsia_Homolog: 1 | compartments_knowledge_difference: 2.8 | Cluh_Enric…	literature, targetP signal, yeast mito homolog++, Rickettsial homolog, mito protein domain+, induction, coexpression++, MS/MS+	MIM	OXPHOS > Complex II > CII subunits | Metabolism > Carbohydrate metabolism > TCA cycle | Metabolism > Metals and cofactors > Heme-containing proteins | OXPHOS > OXPHOS subunits	40.1
11	124735519	rs189616702	G	A	.	.	c.A16T	ROBO3	ENSG00000154134	ENST00000397801	4158	G	0	0.477938666	0.324795944	*	^	Likely benign	Gaze palsy, familial horizontal, with progressive scoliosis 1|not provided	2	criteria provided, multiple submitters, no conflicts	31-Dec-19	0	0.98	-0.591	-1.302	-0.733	1.57	-0.146	-0.032	0.326	2.213	0.908	1.313	3.1	44.4	124735304	124751370	roundabout guidance receptor 3	Other cellular defects associated with mitochondrial dysfunction	Miscellaneous or unknown function	HGPPS|HGPPS1|HGPS|RBIG1|RIG1	Q96MS0	0.42	MTS_Mean: 0.14150625 | Comm_Mito_Ratio: 0.048 |	0	Unknown	NA	-10.7
11	124740144	rs142090631	G	A	.	.	c.D284N	ROBO3	ENSG00000154134	ENST00000397801	4158	G	0	1.106120861	0.332145908	.	.	Benign/Likely benign	Gaze palsy, familial horizontal, with progressive scoliosis 1|not provided	2	criteria provided, multiple submitters, no conflicts	31-Dec-19	0	0.98	1.05	0.302	-3.656	-0.259	-3.242	0.945	0.828	1.299	-0.169	0.933	5.4	74.5	124735304	124751370	roundabout guidance receptor 3	Other cellular defects associated with mitochondrial dysfunction	Miscellaneous or unknown function	HGPPS|HGPPS1|HGPS|RBIG1|RIG1	Q96MS0	0.42	MTS_Mean: 0.14150625 | Comm_Mito_Ratio: 0.048 |	0	Unknown	NA	-10.7
11	124740559	rs151168595	C	T	.	.	c.T323M	ROBO3	ENSG00000154134	ENST00000397801	4158	C	0	1.106120861	0.393608067	.	.	Benign/Likely benign	Gaze palsy, familial horizontal, with progressive scoliosis 1|not provided	2	criteria provided, multiple submitters, no conflicts	31-Dec-19	0	0.98	-0.032	0.326	2.213	0.908	1.313	-0.663	-1.524	2.219	-1.005	1.212	1.7	53.3	124735304	124751370	roundabout guidance receptor 3	Other cellular defects associated with mitochondrial dysfunction	Miscellaneous or unknown function	HGPPS|HGPPS1|HGPS|RBIG1|RIG1	Q96MS0	0.42	MTS_Mean: 0.14150625 | Comm_Mito_Ratio: 0.048 |	0	Unknown	NA	-10.7
11	124742307	rs114572753	C	A	.	.	c.P397T	ROBO3	ENSG00000154134	ENST00000397801	4158	C	0	1.106120861	0.468315642	*	^	Benign	Gaze palsy, familial horizontal, with progressive scoliosis 1|not provided	2	criteria provided, multiple submitters, no conflicts	31-Dec-19	0	0.98	0.189	2.081	-1.628	0.421	-1.392	-0.032	0.326	2.213	0.908	1.313	1.1	72.5	124735304	124751370	roundabout guidance receptor 3	Other cellular defects associated with mitochondrial dysfunction	Miscellaneous or unknown function	HGPPS|HGPPS1|HGPS|RBIG1|RIG1	Q96MS0	0.42	MTS_Mean: 0.14150625 | Comm_Mito_Ratio: 0.048 |	0	Unknown	NA	-10.7
11	124743284	rs139930558	C	T	.	.	c.R539W	ROBO3	ENSG00000154134	ENST00000397801	4158	C	0	1.106120861	0.394057305	.	.	Benign	Gaze palsy, familial horizontal, with progressive scoliosis 1|not provided	2	criteria provided, multiple submitters, no conflicts	31-Dec-19	0	0.98	1.538	-0.055	1.502	0.44	2.897	-0.595	0.009	0.672	-2.128	-0.184	0.4	84.2	124735304	124751370	roundabout guidance receptor 3	Other cellular defects associated with mitochondrial dysfunction	Miscellaneous or unknown function	HGPPS|HGPPS1|HGPS|RBIG1|RIG1	Q96MS0	0.42	MTS_Mean: 0.14150625 | Comm_Mito_Ratio: 0.048 |	0	Unknown	NA	-10.7
11	124744019	rs200202857	C	T	.	.	c.T613I	ROBO3	ENSG00000154134	ENST00000397801	4158	C	0	1.106120861	0.430626828	.	.	Likely benign	not provided	1	criteria provided, single submitter	31-Dec-19	0	0.98	-0.032	0.326	2.213	0.908	1.313	-1.239	-0.547	2.131	0.393	0.816	1.6	52.5	124735304	124751370	roundabout guidance receptor 3	Other cellular defects associated with mitochondrial dysfunction	Miscellaneous or unknown function	HGPPS|HGPPS1|HGPS|RBIG1|RIG1	Q96MS0	0.42	MTS_Mean: 0.14150625 | Comm_Mito_Ratio: 0.048 |	0	Unknown	NA	-10.7
11	124744033	rs74787566	G	A	.	.	c.G618S	ROBO3	ENSG00000154134	ENST00000397801	4158	G	0	1.106120861	0.350907967	.	.	Benign	Gaze palsy, familial horizontal, with progressive scoliosis 1|not provided	2	criteria provided, multiple submitters, no conflicts	31-Dec-19	0	0.98	-0.384	1.652	1.33	1.045	2.064	-0.228	1.399	-4.76	0.67	-2.647	3.3	35.8	124735304	124751370	roundabout guidance receptor 3	Other cellular defects associated with mitochondrial dysfunction	Miscellaneous or unknown function	HGPPS|HGPPS1|HGPS|RBIG1|RIG1	Q96MS0	0.42	MTS_Mean: 0.14150625 | Comm_Mito_Ratio: 0.048 |	0	Unknown	NA	-10.7
11	124746198	rs199932669	T	A	.	.	c.L874Q	ROBO3	ENSG00000154134	ENST00000397801	4158	T	0	1.106120861	0.399875104	*	^	Benign/Likely benign	Gaze palsy, familial horizontal, with progressive scoliosis 1|not provided	2	criteria provided, multiple submitters, no conflicts	31-Dec-19	0	0.98	-1.019	-0.987	-1.505	1.266	-0.912	0.931	-0.179	-3.005	-0.503	-1.853	2	74.2	124735304	124751370	roundabout guidance receptor 3	Other cellular defects associated with mitochondrial dysfunction	Miscellaneous or unknown function	HGPPS|HGPPS1|HGPS|RBIG1|RIG1	Q96MS0	0.42	MTS_Mean: 0.14150625 | Comm_Mito_Ratio: 0.048 |	0	Unknown	NA	-10.7
11	124746340	rs374437135	G	C	.	.	c.E921D	ROBO3	ENSG00000154134	ENST00000397801	4158	G	0	1.106120861	0.26189278	.	.	Likely benign	Gaze palsy, familial horizontal, with progressive scoliosis 1|not provided	2	criteria provided, multiple submitters, no conflicts	31-Dec-19	0	0.98	1.357	-1.453	1.477	0.113	-0.837	1.05	0.302	-3.656	-0.259	-3.242	6.9	119.8	124735304	124751370	roundabout guidance receptor 3	Other cellular defects associated with mitochondrial dysfunction	Miscellaneous or unknown function	HGPPS|HGPPS1|HGPS|RBIG1|RIG1	Q96MS0	0.42	MTS_Mean: 0.14150625 | Comm_Mito_Ratio: 0.048 |	0	Unknown	NA	-10.7
11	124750471	rs139835890	C	A	.	.	c.S1372R	ROBO3	ENSG00000154134	ENST00000397801	4158	C	0	1.106120861	0.470986085	*	-	Likely benign	Gaze palsy, familial horizontal, with progressive scoliosis 1|not provided	2	criteria provided, multiple submitters, no conflicts	31-Dec-19	0	0.98	-0.228	1.399	-4.76	0.67	-2.647	1.538	-0.055	1.502	0.44	2.897	1.9	81.1	124735304	124751370	roundabout guidance receptor 3	Other cellular defects associated with mitochondrial dysfunction	Miscellaneous or unknown function	HGPPS|HGPPS1|HGPS|RBIG1|RIG1	Q96MS0	0.42	MTS_Mean: 0.14150625 | Comm_Mito_Ratio: 0.048 |	0	Unknown	NA	-10.7
11	124751139	rs186989674	C	T	.	.	c.P1385L	ROBO3	ENSG00000154134	ENST00000397801	4158	C	0	1.106120861	0.376944675	*	^	Benign	not provided	1	criteria provided, single submitter	31-Dec-19	0	0.98	0.189	2.081	-1.628	0.421	-1.392	-1.019	-0.987	-1.505	1.266	-0.912	0.3	109.7	124735304	124751370	roundabout guidance receptor 3	Other cellular defects associated with mitochondrial dysfunction	Miscellaneous or unknown function	HGPPS|HGPPS1|HGPS|RBIG1|RIG1	Q96MS0	0.42	MTS_Mean: 0.14150625 | Comm_Mito_Ratio: 0.048 |	0	Unknown	NA	-10.7
11	126147384	rs199542988	G	A	.	.	c.V421M	FOXRED1	ENSG00000110074	ENST00000263578	1458	G	0	1.005582566	0.359925753	.	.	Pathogenic/Likely pathogenic	Mitochondrial complex 1 deficiency, nuclear type 19|not provided	2	criteria provided, multiple submitters, no conflicts	23-Oct-20	0	0.9	-1.337	-0.279	-0.544	1.242	-1.262	-0.663	-1.524	2.219	-1.005	1.212	3.4	2.2	126138934	126148027	FAD-dependent oxidoreductase domain containing 1	Oxidative phosphorylation deficiency	Complex I subunits and assembly factors	FP634|H17|MC1DN19	Q96CU9	1	PMID28435121_hESCs: 1 | PMID23956156_INS.1Beta_cell_line__0: 1 | PMID19700791_liver_0: 1 | PMID24708184_Sum: 4 | PMID26450961_Sum: 4 | MS_Placenta_Sum: 1 | MS_Brain_Sum: 2 | MS_Liver_Sum: 1 | MTS_Mean: 0.60123125 | hela_subcell_location_Mitochondrion: 1 | HPA_Mitochondria: 1 | MammalMitoEvidenceGFP: 1 | compartments_knowledge_difference: 2 | Cluh_Enrichment: 1 |	literature, mito protein domain, coexpression+	MIM	OXPHOS > Complex I > CI assembly factors | OXPHOS > OXPHOS assembly factors	3.8
12	4758305	rs35155742	G	C	.	.	c.A5P	NDUFA9	ENSG00000139180	ENST00000266544	1131	G	0	1.048533676	0.626851291	*	^	Benign	not specified|not provided	3	criteria provided, multiple submitters, no conflicts	31-Dec-19	0	0.96	-0.591	-1.302	-0.733	1.57	-0.146	0.189	2.081	-1.628	0.421	-1.392	3.5	57.7	4758263	4796720	NADH dehydrogenase (ubiquinone) 1 alpha subcomplex, 9, 39kDa	Oxidative phosphorylation deficiency	Complex I subunits and assembly factors	CC6|CI-39k|CI39k|COQ11|MC1DN26|NDUFS2L|SDR22E1	Q16795	1	PMID28435121_hESCs: 1 | PMID12592411_heart_0: 1 | PMID14651853_Sum: 4 | PMID15253431_Sum: 2 | PMID16415296_unknown_0: 1 | PMID17519225_T_leukemia_cell_line_0: 1 | PMID17705834_embryonic_stem_cell_line_0: 1 | PMID23956156_INS.1Beta_cell_line__0: 1 | PMID18348319_heart_0: 1 | PMID19567276_skeletal_muscle_0: 1 | PMID19700791_liver_0: 1 | PMID24708184_Sum: 4 | PMID26450961_Sum: 14 | PMID12210211_Sum:…	literature, APEX_matrix, targetP signal+, mito protein domain, induction, coexpression++, MS/MS++	MIM	OXPHOS > Complex I > CI subunits | OXPHOS > OXPHOS subunits	27.4
12	4763994	rs35263902	G	A	.	.	c.R75H	NDUFA9	ENSG00000139180	ENST00000266544	1131	G	0	1.048533676	0.579576791	.	.	Likely benign	not provided	1	criteria provided, single submitter	31-Dec-19	1	0.96	1.538	-0.055	1.502	0.44	2.897	0.336	-0.417	-1.673	-1.474	-0.078	2.7	147.2	4758263	4796720	NADH dehydrogenase (ubiquinone) 1 alpha subcomplex, 9, 39kDa	Oxidative phosphorylation deficiency	Complex I subunits and assembly factors	CC6|CI-39k|CI39k|COQ11|MC1DN26|NDUFS2L|SDR22E1	Q16795	1	PMID28435121_hESCs: 1 | PMID12592411_heart_0: 1 | PMID14651853_Sum: 4 | PMID15253431_Sum: 2 | PMID16415296_unknown_0: 1 | PMID17519225_T_leukemia_cell_line_0: 1 | PMID17705834_embryonic_stem_cell_line_0: 1 | PMID23956156_INS.1Beta_cell_line__0: 1 | PMID18348319_heart_0: 1 | PMID19567276_skeletal_muscle_0: 1 | PMID19700791_liver_0: 1 | PMID24708184_Sum: 4 | PMID26450961_Sum: 14 | PMID12210211_Sum:…	literature, APEX_matrix, targetP signal+, mito protein domain, induction, coexpression++, MS/MS++	MIM	OXPHOS > Complex I > CI subunits | OXPHOS > OXPHOS subunits	27.4
12	4796271	rs147407002	T	G	.	.	c.I377M	NDUFA9	ENSG00000139180	ENST00000266544	1131	T	0	1.048533676	0.373012059	.	.	Likely benign	not specified|not provided	2	criteria provided, multiple submitters, no conflicts	31-Dec-19	0	0.96	-1.239	-0.547	2.131	0.393	0.816	-0.663	-1.524	2.219	-1.005	1.212	5.5	81.3	4758263	4796720	NADH dehydrogenase (ubiquinone) 1 alpha subcomplex, 9, 39kDa	Oxidative phosphorylation deficiency	Complex I subunits and assembly factors	CC6|CI-39k|CI39k|COQ11|MC1DN26|NDUFS2L|SDR22E1	Q16795	1	PMID28435121_hESCs: 1 | PMID12592411_heart_0: 1 | PMID14651853_Sum: 4 | PMID15253431_Sum: 2 | PMID16415296_unknown_0: 1 | PMID17519225_T_leukemia_cell_line_0: 1 | PMID17705834_embryonic_stem_cell_line_0: 1 | PMID23956156_INS.1Beta_cell_line__0: 1 | PMID18348319_heart_0: 1 | PMID19567276_skeletal_muscle_0: 1 | PMID19700791_liver_0: 1 | PMID24708184_Sum: 4 | PMID26450961_Sum: 14 | PMID12210211_Sum:…	literature, APEX_matrix, targetP signal+, mito protein domain, induction, coexpression++, MS/MS++	MIM	OXPHOS > Complex I > CI subunits | OXPHOS > OXPHOS subunits	27.4
12	32854361	.	A	G	.	.	c.S39G	DNM1L	ENSG00000087470	ENST00000549701	2208	A	96.1366	0.379974706	0.273124162	*	^	Pathogenic	Encephalopathy due to defective mitochondrial and peroxisomal fission 1	1	criteria provided, single submitter	30-Sep-20	1	0.93	-0.228	1.399	-4.76	0.67	-2.647	-0.384	1.652	1.33	1.045	2.064	1.9	20.7	32832133	32898584	dynamin 1-like	Mitochondrial quality control defects	Mitochondrial dynamics	DLP1|DRP1|DVLP|DYMPLE|EMPF|EMPF1|HDYNIV|OPA5	O00429	0.85	MONOS_Homolog: 1 | PMID16615898_Sum: 1 | PMID23971408_neuroblastoma_.SH.SY5Y._cell_line_0: 1 | PMID26217684_brain_0: 1 | MS_Brain_Sum: 2 | MTS_Mean: 0.0270875 | hela_subcell_location_NotMitochondrion: 1 | HPA_NonMitochondria: 1 | HPA_Cytoplasm: 1 | YeastMitoEvidenceGFP: 1 | compartments_knowledge_difference: -0.2 | Comm_Mito_Ratio: 0.75 |	literature, yeast mito homolog+, mito protein domain, induction	MOM	Mitochondrial dynamics and surveillance > Fission	7.9
12	56737251	rs2229363	C	A	.	.	c.Q826H	STAT2	ENSG00000170581	ENST00000314128	2553	C	0	0.776064798	0.298981831	.	.	Benign	Immunodeficiency 44	1	criteria provided, single submitter	31-Dec-19	0	0.94	0.931	-0.179	-3.005	-0.503	-1.853	0.336	-0.417	-1.673	-1.474	-0.078	2.4	91.3	56735381	56754037	signal transducer and activator of transcription 2, 113kDa	Mitochondrial quality control defects	Mitochondrial dynamics	IMD44|ISGF-3|P113|PTORCH3|STAT113	P52630	0.02	MTS_Mean: 0.02508125 | HPA_NonMitochondria: 1 | HPA_Cytoplasm: 1 | compartments_knowledge_difference: -2 | Comm_Mito_Ratio: 0.098 |	mito protein domain	Unknown	NA	-6.2
12	56740682	rs2066807	C	G	.	.	c.M594I	STAT2	ENSG00000170581	ENST00000314128	2553	G	0	0.776064798	0.458530605	.	.	Benign	not specified|Immunodeficiency 44	2	criteria provided, multiple submitters, no conflicts	31-Dec-19	0	0.94	-0.663	-1.524	2.219	-1.005	1.212	-1.239	-0.547	2.131	0.393	0.816	2	67	56735381	56754037	signal transducer and activator of transcription 2, 113kDa	Mitochondrial quality control defects	Mitochondrial dynamics	IMD44|ISGF-3|P113|PTORCH3|STAT113	P52630	0.02	MTS_Mean: 0.02508125 | HPA_NonMitochondria: 1 | HPA_Cytoplasm: 1 | compartments_knowledge_difference: -2 | Comm_Mito_Ratio: 0.098 |	mito protein domain	Unknown	NA	-6.2
12	56742822	rs750338004	G	C	.	.	c.P488A	STAT2	ENSG00000170581	ENST00000314128	2553	G	0	0.776064798	0.327495703	.	.	Likely benign	Immunodeficiency 44	1	criteria provided, single submitter	31-Dec-19	0	0.94	0.189	2.081	-1.628	0.421	-1.392	-0.591	-1.302	-0.733	1.57	-0.146	1.9	22.6	56735381	56754037	signal transducer and activator of transcription 2, 113kDa	Mitochondrial quality control defects	Mitochondrial dynamics	IMD44|ISGF-3|P113|PTORCH3|STAT113	P52630	0.02	MTS_Mean: 0.02508125 | HPA_NonMitochondria: 1 | HPA_Cytoplasm: 1 | compartments_knowledge_difference: -2 | Comm_Mito_Ratio: 0.098 |	mito protein domain	Unknown	NA	-6.2
12	56742997	rs2066811	T	C	.	.	c.I464V	STAT2	ENSG00000170581	ENST00000314128	2553	T	0	0.776064798	0.187485418	.	.	Benign	Immunodeficiency 44	1	criteria provided, single submitter	31-Dec-19	0	0.94	-1.239	-0.547	2.131	0.393	0.816	-1.337	-0.279	-0.544	1.242	-1.262	8.8	17.7	56735381	56754037	signal transducer and activator of transcription 2, 113kDa	Mitochondrial quality control defects	Mitochondrial dynamics	IMD44|ISGF-3|P113|PTORCH3|STAT113	P52630	0.02	MTS_Mean: 0.02508125 | HPA_NonMitochondria: 1 | HPA_Cytoplasm: 1 | compartments_knowledge_difference: -2 | Comm_Mito_Ratio: 0.098 |	mito protein domain	Unknown	NA	-6.2
12	56743044	rs2066815	G	A	.	.	c.T448M	STAT2	ENSG00000170581	ENST00000314128	2553	G	0	0.776064798	0.393608067	.	.	Benign	Immunodeficiency 44	1	criteria provided, single submitter	31-Dec-19	0	0.94	-0.032	0.326	2.213	0.908	1.313	-0.663	-1.524	2.219	-1.005	1.212	1.7	3	56735381	56754037	signal transducer and activator of transcription 2, 113kDa	Mitochondrial quality control defects	Mitochondrial dynamics	IMD44|ISGF-3|P113|PTORCH3|STAT113	P52630	0.02	MTS_Mean: 0.02508125 | HPA_NonMitochondria: 1 | HPA_Cytoplasm: 1 | compartments_knowledge_difference: -2 | Comm_Mito_Ratio: 0.098 |	mito protein domain	Unknown	NA	-6.2
12	56744200	rs142439434	G	C	.	.	c.Q371E	STAT2	ENSG00000170581	ENST00000314128	2553	G	0	0.776064798	0.434264222	.	.	Likely benign	Immunodeficiency 44	1	criteria provided, single submitter	31-Dec-19	0	0.94	0.931	-0.179	-3.005	-0.503	-1.853	1.357	-1.453	1.477	0.113	-0.837	4.3	119	56735381	56754037	signal transducer and activator of transcription 2, 113kDa	Mitochondrial quality control defects	Mitochondrial dynamics	IMD44|ISGF-3|P113|PTORCH3|STAT113	P52630	0.02	MTS_Mean: 0.02508125 | HPA_NonMitochondria: 1 | HPA_Cytoplasm: 1 | compartments_knowledge_difference: -2 | Comm_Mito_Ratio: 0.098 |	mito protein domain	Unknown	NA	-6.2
12	56749255	.	C	T	.	.	c.R148Q	STAT2	ENSG00000170581	ENST00000314128	2553	C	69.207	0.776064798	0.50061869	.	.	Pathogenic	PSEUDO-TORCH SYNDROME 3	1	no assertion criteria provided	26-May-20	0	0.94	1.538	-0.055	1.502	0.44	2.897	0.931	-0.179	-3.005	-0.503	-1.853	3.3	76.1	56735381	56754037	signal transducer and activator of transcription 2, 113kDa	Mitochondrial quality control defects	Mitochondrial dynamics	IMD44|ISGF-3|P113|PTORCH3|STAT113	P52630	0.02	MTS_Mean: 0.02508125 | HPA_NonMitochondria: 1 | HPA_Cytoplasm: 1 | compartments_knowledge_difference: -2 | Comm_Mito_Ratio: 0.098 |	mito protein domain	Unknown	NA	-6.2
12	56749256	rs1458224681	G	A	.	.	c.R148W	STAT2	ENSG00000170581	ENST00000314128	2553	G	0	0.776064798	0.394057305	.	.	Pathogenic	PSEUDO-TORCH SYNDROME 3	1	no assertion criteria provided	17-Jul-20	0	0.94	1.538	-0.055	1.502	0.44	2.897	-0.595	0.009	0.672	-2.128	-0.184	0.4	76.1	56735381	56754037	signal transducer and activator of transcription 2, 113kDa	Mitochondrial quality control defects	Mitochondrial dynamics	IMD44|ISGF-3|P113|PTORCH3|STAT113	P52630	0.02	MTS_Mean: 0.02508125 | HPA_NonMitochondria: 1 | HPA_Cytoplasm: 1 | compartments_knowledge_difference: -2 | Comm_Mito_Ratio: 0.098 |	mito protein domain	Unknown	NA	-6.2
12	57958739	rs748551786	C	T	.	.	c.R162W	KIF5A	ENSG00000155980	ENST00000455537	3096	C	0	0.255143178	0.394057305	.	.	Pathogenic	Spastic paraplegia|not provided	2	criteria provided, multiple submitters, no conflicts	23-Oct-20	1	0.92	1.538	-0.055	1.502	0.44	2.897	-0.595	0.009	0.672	-2.128	-0.184	0.4	98	57943846	57978554	kinesin family member 5A	Other cellular defects associated with mitochondrial dysfunction	Miscellaneous or unknown function	ALS25|D12S1889|MY050|NEIMY|NKHC|SPG10	Q12840	0.01	PMID24708184_Sum: 1 | MS_Brain_Sum: 1 | MTS_Mean: 0.06961875 | compartments_knowledge_difference: -2.8 | Comm_Mito_Ratio: 0.25 |	mito protein domain	Unknown	NA	-4.7
12	57963454	rs140929639	C	T	.	.	c.R369W	KIF5A	ENSG00000155980	ENST00000455537	3096	C	0	0.627478709	0.394057305	.	.	Benign/Likely benign	Spastic paraplegia|Hereditary spastic paraplegia 10|not specified	3	criteria provided, multiple submitters, no conflicts	31-Dec-19	0	0.92	1.538	-0.055	1.502	0.44	2.897	-0.595	0.009	0.672	-2.128	-0.184	0.4	118.5	57943846	57978554	kinesin family member 5A	Other cellular defects associated with mitochondrial dysfunction	Miscellaneous or unknown function	ALS25|D12S1889|MY050|NEIMY|NKHC|SPG10	Q12840	0.01	PMID24708184_Sum: 1 | MS_Brain_Sum: 1 | MTS_Mean: 0.06961875 | compartments_knowledge_difference: -2.8 | Comm_Mito_Ratio: 0.25 |	mito protein domain	Unknown	NA	-4.7
12	57963916	rs748402153	C	T	.	.	c.R422C	KIF5A	ENSG00000155980	ENST00000455537	3096	C	0	0.627478709	0.681053914	.	.	Likely benign	Spastic paraplegia|Hereditary spastic paraplegia 10	2	criteria provided, multiple submitters, no conflicts	31-Dec-19	0	0.92	1.538	-0.055	1.502	0.44	2.897	-1.343	0.465	-0.862	-1.02	-0.255	0	117.3	57943846	57978554	kinesin family member 5A	Other cellular defects associated with mitochondrial dysfunction	Miscellaneous or unknown function	ALS25|D12S1889|MY050|NEIMY|NKHC|SPG10	Q12840	0.01	PMID24708184_Sum: 1 | MS_Brain_Sum: 1 | MTS_Mean: 0.06961875 | compartments_knowledge_difference: -2.8 | Comm_Mito_Ratio: 0.25 |	mito protein domain	Unknown	NA	-4.7
12	57975281	rs150672943	A	G	.	.	c.T947A	KIF5A	ENSG00000155980	ENST00000455537	3096	A	0	0.627478709	0.33770663	*	-	Benign/Likely benign	not specified|Hereditary spastic paraplegia 10|Spastic paraplegia	5	criteria provided, multiple submitters, no conflicts	31-Dec-19	0	0.92	-0.032	0.326	2.213	0.908	1.313	-0.591	-1.302	-0.733	1.57	-0.146	3.2	64.7	57943846	57978554	kinesin family member 5A	Other cellular defects associated with mitochondrial dysfunction	Miscellaneous or unknown function	ALS25|D12S1889|MY050|NEIMY|NKHC|SPG10	Q12840	0.01	PMID24708184_Sum: 1 | MS_Brain_Sum: 1 | MTS_Mean: 0.06961875 | compartments_knowledge_difference: -2.8 | Comm_Mito_Ratio: 0.25 |	mito protein domain	Unknown	NA	-4.7
12	57976397	.	A	G	.	.	c.D1002G	KIF5A	ENSG00000155980	ENST00000455537	3096	A	90.4502	0.627478709	0.641319968	*	-	Likely pathogenic	Frontotemporal dementia and/or amyotrophic lateral sclerosis 4	1	criteria provided, single submitter	31-Mar-20	0	0.92	1.05	0.302	-3.656	-0.259	-3.242	-0.384	1.652	1.33	1.045	2.064	1.6	87.4	57943846	57978554	kinesin family member 5A	Other cellular defects associated with mitochondrial dysfunction	Miscellaneous or unknown function	ALS25|D12S1889|MY050|NEIMY|NKHC|SPG10	Q12840	0.01	PMID24708184_Sum: 1 | MS_Brain_Sum: 1 | MTS_Mean: 0.06961875 | compartments_knowledge_difference: -2.8 | Comm_Mito_Ratio: 0.25 |	mito protein domain	Unknown	NA	-4.7
12	58176589	rs35957924	C	T	.	.	c.S2L	TSFM	ENSG00000123297	ENST00000652027	975	C	0	1.174435932	0.242950948	*	^	Benign	not provided|Combined oxidative phosphorylation deficiency 3	2	criteria provided, multiple submitters, no conflicts	31-Dec-19	0	0.96	-0.228	1.399	-4.76	0.67	-2.647	-1.019	-0.987	-1.505	1.266	-0.912	0.2	74.2	58176527	58196639	Ts translation elongation factor, mitochondrial	Mitochondrial translation defects	Protein synthesis	EFTS|EFTSMT	P43897	1	PMID28435121_hESCs: 1 | PMID17519225_T_leukemia_cell_line_0: 1 | PMID17705834_embryonic_stem_cell_line_0: 1 | PMID23956156_INS.1Beta_cell_line__0: 1 | PMID18348319_heart_0: 1 | PMID19567276_skeletal_muscle_0: 1 | PMID19700791_liver_0: 1 | PMID24708184_Sum: 4 | PMID26450961_Sum: 13 | PMID12652598_neuroblastoma_cell_line_IMR.32_0: 1 | PMID15501831_Sum: 1 | PMID15598749_T_leukemia_cell_line_0: 1 | P…	literature, APEX_matrix, targetP signal+, Rickettsial homolog, mito protein domain, induction, coexpression, MS/MS++	Matrix	Mitochondrial central dogma > Translation > Translation factors	25.5
12	58179985	rs542571914	T	G	.	.	c.W91G	TSFM	ENSG00000123297	ENST00000652027	975	T	0	1.174435932	1	.	.	Likely benign	Combined oxidative phosphorylation deficiency 3|not provided	2	criteria provided, multiple submitters, no conflicts	31-Dec-19	1	0.96	-0.595	0.009	0.672	-2.128	-0.184	-0.384	1.652	1.33	1.045	2.064	0.1	85.4	58176527	58196639	Ts translation elongation factor, mitochondrial	Mitochondrial translation defects	Protein synthesis	EFTS|EFTSMT	P43897	1	PMID28435121_hESCs: 1 | PMID17519225_T_leukemia_cell_line_0: 1 | PMID17705834_embryonic_stem_cell_line_0: 1 | PMID23956156_INS.1Beta_cell_line__0: 1 | PMID18348319_heart_0: 1 | PMID19567276_skeletal_muscle_0: 1 | PMID19700791_liver_0: 1 | PMID24708184_Sum: 4 | PMID26450961_Sum: 13 | PMID12652598_neuroblastoma_cell_line_IMR.32_0: 1 | PMID15501831_Sum: 1 | PMID15598749_T_leukemia_cell_line_0: 1 | P…	literature, APEX_matrix, targetP signal+, Rickettsial homolog, mito protein domain, induction, coexpression, MS/MS++	Matrix	Mitochondrial central dogma > Translation > Translation factors	25.5
12	58190142	rs114694283	G	A	.	.	c.V252I	TSFM	ENSG00000123297	ENST00000652027	975	G	0	1.174435932	0.161188039	.	.	Benign/Likely benign	not specified|not provided|Combined oxidative phosphorylation deficiency 3	4	criteria provided, multiple submitters, no conflicts	31-Dec-19	0	0.96	-1.337	-0.279	-0.544	1.242	-1.262	-1.239	-0.547	2.131	0.393	0.816	10.9	7.2	58176527	58196639	Ts translation elongation factor, mitochondrial	Mitochondrial translation defects	Protein synthesis	EFTS|EFTSMT	P43897	1	PMID28435121_hESCs: 1 | PMID17519225_T_leukemia_cell_line_0: 1 | PMID17705834_embryonic_stem_cell_line_0: 1 | PMID23956156_INS.1Beta_cell_line__0: 1 | PMID18348319_heart_0: 1 | PMID19567276_skeletal_muscle_0: 1 | PMID19700791_liver_0: 1 | PMID24708184_Sum: 4 | PMID26450961_Sum: 13 | PMID12652598_neuroblastoma_cell_line_IMR.32_0: 1 | PMID15501831_Sum: 1 | PMID15598749_T_leukemia_cell_line_0: 1 | P…	literature, APEX_matrix, targetP signal+, Rickettsial homolog, mito protein domain, induction, coexpression, MS/MS++	Matrix	Mitochondrial central dogma > Translation > Translation factors	25.5
12	58190184	rs62000432	C	A	.	.	c.L266I	TSFM	ENSG00000123297	ENST00000652027	975	C	0	1.174435932	0.434878923	.	.	Benign/Likely benign	not provided|Combined oxidative phosphorylation deficiency 3	3	criteria provided, multiple submitters, no conflicts	31-Dec-19	1	0.96	-1.019	-0.987	-1.505	1.266	-0.912	-1.239	-0.547	2.131	0.393	0.816	7.7	78	58176527	58196639	Ts translation elongation factor, mitochondrial	Mitochondrial translation defects	Protein synthesis	EFTS|EFTSMT	P43897	1	PMID28435121_hESCs: 1 | PMID17519225_T_leukemia_cell_line_0: 1 | PMID17705834_embryonic_stem_cell_line_0: 1 | PMID23956156_INS.1Beta_cell_line__0: 1 | PMID18348319_heart_0: 1 | PMID19567276_skeletal_muscle_0: 1 | PMID19700791_liver_0: 1 | PMID24708184_Sum: 4 | PMID26450961_Sum: 13 | PMID12652598_neuroblastoma_cell_line_IMR.32_0: 1 | PMID15501831_Sum: 1 | PMID15598749_T_leukemia_cell_line_0: 1 | P…	literature, APEX_matrix, targetP signal+, Rickettsial homolog, mito protein domain, induction, coexpression, MS/MS++	Matrix	Mitochondrial central dogma > Translation > Translation factors	25.5
12	98992436	.	T	G	.	.	c.L200W	SLC25A3	ENSG00000075415	ENST00000228318	1086	T	41.3565	0.748138288	0.901942207	.	.	Pathogenic	Mitochondrial phosphate carrier deficiency	1	no assertion criteria provided	1-Sep-20	0	0.91	-1.019	-0.987	-1.505	1.266	-0.912	-0.595	0.009	0.672	-2.128	-0.184	1	36.7	98987402	98995778	solute carrier family 25 (mitochondrial carrier; phosphate carrier), member 3	Mitochondrial quality control defects	Mitochondrial membrane phospholipid and import machinery	OK/SW-cl.48|PHC|PTP	Q00325	1	PMID28435121_hESCs: 1 | PMID12592411_heart_0: 1 | PMID14651853_Sum: 4 | PMID15253431_Sum: 2 | PMID16415296_unknown_0: 1 | PMID17519225_T_leukemia_cell_line_0: 1 | PMID17705834_embryonic_stem_cell_line_0: 1 | PMID23956156_INS.1Beta_cell_line__0: 1 | PMID18348319_heart_0: 1 | PMID19567276_skeletal_muscle_0: 1 | PMID19700791_liver_0: 1 | PMID24708184_Sum: 4 | PMID26450961_Sum: 14 | PMID12210211_Sum:…	literature, yeast mito homolog++, mito protein domain+, induction, coexpression++, MS/MS++	MIM	Metabolism > Metals and cofactors > Copper metabolism | Signaling > Calcium homeostasis > Calcium cycle | Small molecule transport > SLC25A family	36.5
12	108956417	rs10778647	T	G	.	.	c.F7V	ISCU	ENSG00000136003	ENST00000311893	501	G	0	0.817113646	0.639521479	*	^	Benign	not provided	1	criteria provided, single submitter	31-Dec-19	0	0.97	-1.006	-0.59	1.891	-0.397	0.412	-1.337	-0.279	-0.544	1.242	-1.262	1.2	120	108956293	108963160	iron-sulfur cluster assembly enzyme	Vitamin and cofactor metabolism defects	Iron–sulphur cluster protein biosynthesis	2310020H20Rik|HML|ISU2|NIFU|NIFUN|hnifU	Q9H1K1	1	PMID14651853_Sum: 1 | PMID23956156_INS.1Beta_cell_line__0: 1 | PMID18348319_heart_0: 1 | PMID19700791_liver_0: 1 | PMID24708184_Sum: 4 | PMID26450961_Sum: 14 | PMID16615898_Sum: 1 | MS_Placenta_Sum: 1 | MS_Brain_Sum: 6 | MS_Skeletal_Muscle_Sum: 1 | MS_Liver_Sum: 2 | MS_Kidney_Sum: 2 | MS_Heart_Sum: 2 | MTS_Mean: 0.97174375 | hela_subcell_location_Mitochondrion: 1 | HPA_Cytoplasm: 1 | YeastMitoEvi…	literature, APEX_matrix, targetP signal+, yeast mito homolog++, Rickettsial homolog, mito protein domain, MS/MS++	Matrix	Metabolism > Metals and cofactors > Fe-S cluster biosynthesis | Metabolism > Metals and cofactors > Fe-S-containing proteins	27.3
12	108956418	rs10778648	T	G	.	.	c.F7C	ISCU	ENSG00000136003	ENST00000311893	501	G	0	0.817113646	0.746221523	*	^	Benign	not provided	2	criteria provided, single submitter	31-Dec-19	0	0.97	-1.006	-0.59	1.891	-0.397	0.412	-1.343	0.465	-0.862	-1.02	-0.255	1.6	120	108956293	108963160	iron-sulfur cluster assembly enzyme	Vitamin and cofactor metabolism defects	Iron–sulphur cluster protein biosynthesis	2310020H20Rik|HML|ISU2|NIFU|NIFUN|hnifU	Q9H1K1	1	PMID14651853_Sum: 1 | PMID23956156_INS.1Beta_cell_line__0: 1 | PMID18348319_heart_0: 1 | PMID19700791_liver_0: 1 | PMID24708184_Sum: 4 | PMID26450961_Sum: 14 | PMID16615898_Sum: 1 | MS_Placenta_Sum: 1 | MS_Brain_Sum: 6 | MS_Skeletal_Muscle_Sum: 1 | MS_Liver_Sum: 2 | MS_Kidney_Sum: 2 | MS_Heart_Sum: 2 | MTS_Mean: 0.97174375 | hela_subcell_location_Mitochondrion: 1 | HPA_Cytoplasm: 1 | YeastMitoEvi…	literature, APEX_matrix, targetP signal+, yeast mito homolog++, Rickettsial homolog, mito protein domain, MS/MS++	Matrix	Metabolism > Metals and cofactors > Fe-S cluster biosynthesis | Metabolism > Metals and cofactors > Fe-S-containing proteins	27.3
12	108962663	rs113036584	C	G	.	.	c.P159A	ISCU	ENSG00000136003	ENST00000311893	501	C	0	0.817113646	0.327495703	*	^	Likely benign	not provided	2	criteria provided, single submitter	31-Dec-19	0	0.97	0.189	2.081	-1.628	0.421	-1.392	-0.591	-1.302	-0.733	1.57	-0.146	1.9	96.8	108956293	108963160	iron-sulfur cluster assembly enzyme	Vitamin and cofactor metabolism defects	Iron–sulphur cluster protein biosynthesis	2310020H20Rik|HML|ISU2|NIFU|NIFUN|hnifU	Q9H1K1	1	PMID14651853_Sum: 1 | PMID23956156_INS.1Beta_cell_line__0: 1 | PMID18348319_heart_0: 1 | PMID19700791_liver_0: 1 | PMID24708184_Sum: 4 | PMID26450961_Sum: 14 | PMID16615898_Sum: 1 | MS_Placenta_Sum: 1 | MS_Brain_Sum: 6 | MS_Skeletal_Muscle_Sum: 1 | MS_Liver_Sum: 2 | MS_Kidney_Sum: 2 | MS_Heart_Sum: 2 | MTS_Mean: 0.97174375 | hela_subcell_location_Mitochondrion: 1 | HPA_Cytoplasm: 1 | YeastMitoEvi…	literature, APEX_matrix, targetP signal+, yeast mito homolog++, Rickettsial homolog, mito protein domain, MS/MS++	Matrix	Metabolism > Metals and cofactors > Fe-S cluster biosynthesis | Metabolism > Metals and cofactors > Fe-S-containing proteins	27.3
12	122692978	rs150199226	C	T	.	.	c.G224R	DIABLO	ENSG00000184047	ENST00000650715	717	C	0	1.288058862	0.53810599	*	^	Benign/Likely benign	not specified|not provided	3	criteria provided, multiple submitters, no conflicts	31-Dec-19	0	0.92	-0.384	1.652	1.33	1.045	2.064	1.538	-0.055	1.502	0.44	2.897	0.6	48.6	122692208	122712081	diablo, IAP-binding mitochondrial protein	Other cellular defects associated with mitochondrial dysfunction	Apoptosis defects	DFNA64|SMAC	Q9NR28	1	PMID28435121_hESCs: 1 | PMID12592411_heart_0: 1 | PMID16415296_unknown_0: 1 | PMID17519225_T_leukemia_cell_line_0: 1 | PMID17705834_embryonic_stem_cell_line_0: 1 | PMID23956156_INS.1Beta_cell_line__0: 1 | PMID18348319_heart_0: 1 | PMID19567276_skeletal_muscle_0: 1 | PMID24708184_Sum: 2 | PMID26450961_Sum: 13 | PMID12652598_neuroblastoma_cell_line_IMR.32_0: 1 | PMID15598749_T_leukemia_cell_line_0:…	literature, APEX_IMS, targetP signal+, mito protein domain+, MS/MS	IMS	Mitochondrial dynamics and surveillance > Apoptosis	13.2
12	123738265	rs78651634	G	A	.	.	c.R15Q	C12orf65	ENSG00000130921	ENST00000253233	498	G	0	1.203086478	0.50061869	*	^	Benign	not specified|Spastic paraplegia;Combined oxidative phosphorylation deficiency 7|not provided|Combined oxidative phosphorylation deficiency 7	6	criteria provided, multiple submitters, no conflicts	31-Dec-19	0	0.91	1.538	-0.055	1.502	0.44	2.897	0.931	-0.179	-3.005	-0.503	-1.853	3.3	138.7	123717843	123742506	chromosome 12 open reading frame 65	Mitochondrial translation defects	Protein synthesis	COXPD7|SPG55	Q9H3J6	1	PMID19700791_liver_0: 1 | PMID26450961_Sum: 7 | MS_Placenta_Sum: 1 | MS_Brain_Sum: 2 | MS_Liver_Sum: 1 | MTS_Mean: 0.42978125 | HPA_Mitochondria: 1 | HPA_NonMitochondria: 1 | HPA_Cytoplasm: 1 | YeastMitoEvidenceGFP: 1 | Rickettsia_Homolog: 1 | compartments_knowledge_difference: 1 | Comm_Mito_Ratio: 0.875 |	literature, yeast mito homolog++, Rickettsial homolog, mito protein domain, MS/MS	Matrix	Mitochondrial central dogma > Translation > Translation factors	13.5
12	132414487	rs561744467	C	G	.	.	c.P37R	PUS1	ENSG00000177192	ENST00000376649	1281	C	0	0.872458805	0.413125267	*	-	Benign	not provided	1	criteria provided, single submitter	31-Dec-19	0	0.96	0.189	2.081	-1.628	0.421	-1.392	1.538	-0.055	1.502	0.44	2.897	0.7	98.1	132413744	132428406	pseudouridylate synthase 1	Mitochondrial translation defects	Protein synthesis	MLASA1	Q9Y606	1	PMID28435121_hESCs: 1 | PMID17519225_T_leukemia_cell_line_0: 1 | PMID24708184_Sum: 3 | MS_Brain_Sum: 1 | MTS_Mean: 0.89353125 | hela_subcell_location_Mitochondrion: 1 | HPA_Mitochondria: 1 | HPA_NonMitochondria: 1 | compartments_knowledge_difference: -0.2 | Cluh_Enrichment: 1 | Comm_Mito_Ratio: 1 |	APEX_matrix, targetP signal, yeast mito homolog+, mito protein domain, coexpression	Matrix	Mitochondrial central dogma > mtRNA metabolism > mtRNA granules | Mitochondrial central dogma > mtRNA metabolism > mt-tRNA modifications	8.9
12	132426175	rs869025309	C	T	.	.	c.R295W	PUS1	ENSG00000177192	ENST00000376649	1281	C	0	0.872458805	0.394057305	.	.	Pathogenic	Myopathy, lactic acidosis, and sideroblastic anemia 1	1	no assertion criteria provided	12-Aug-20	1	0.96	1.538	-0.055	1.502	0.44	2.897	-0.595	0.009	0.672	-2.128	-0.184	0.4	29.3	132413744	132428406	pseudouridylate synthase 1	Mitochondrial translation defects	Protein synthesis	MLASA1	Q9Y606	1	PMID28435121_hESCs: 1 | PMID17519225_T_leukemia_cell_line_0: 1 | PMID24708184_Sum: 3 | MS_Brain_Sum: 1 | MTS_Mean: 0.89353125 | hela_subcell_location_Mitochondrion: 1 | HPA_Mitochondria: 1 | HPA_NonMitochondria: 1 | compartments_knowledge_difference: -0.2 | Cluh_Enrichment: 1 | Comm_Mito_Ratio: 1 |	APEX_matrix, targetP signal, yeast mito homolog+, mito protein domain, coexpression	Matrix	Mitochondrial central dogma > mtRNA metabolism > mtRNA granules | Mitochondrial central dogma > mtRNA metabolism > mt-tRNA modifications	8.9
12	132426196	rs148057665	G	A	.	.	c.V302M	PUS1	ENSG00000177192	ENST00000376649	1281	G	0	0.872458805	0.359925753	.	.	Likely benign	not provided	1	criteria provided, single submitter	31-Dec-19	0	0.96	-1.337	-0.279	-0.544	1.242	-1.262	-0.663	-1.524	2.219	-1.005	1.212	3.4	5.4	132413744	132428406	pseudouridylate synthase 1	Mitochondrial translation defects	Protein synthesis	MLASA1	Q9Y606	1	PMID28435121_hESCs: 1 | PMID17519225_T_leukemia_cell_line_0: 1 | PMID24708184_Sum: 3 | MS_Brain_Sum: 1 | MTS_Mean: 0.89353125 | hela_subcell_location_Mitochondrion: 1 | HPA_Mitochondria: 1 | HPA_NonMitochondria: 1 | compartments_knowledge_difference: -0.2 | Cluh_Enrichment: 1 | Comm_Mito_Ratio: 1 |	APEX_matrix, targetP signal, yeast mito homolog+, mito protein domain, coexpression	Matrix	Mitochondrial central dogma > mtRNA metabolism > mtRNA granules | Mitochondrial central dogma > mtRNA metabolism > mt-tRNA modifications	8.9
12	132426368	rs142072030	C	T	.	.	c.A359V	PUS1	ENSG00000177192	ENST00000376649	1281	C	0	0.872458805	0.352313408	.	.	Likely benign	not provided	1	criteria provided, single submitter	31-Dec-19	0	0.96	-0.591	-1.302	-0.733	1.57	-0.146	-1.337	-0.279	-0.544	1.242	-1.262	3.7	73.7	132413744	132428406	pseudouridylate synthase 1	Mitochondrial translation defects	Protein synthesis	MLASA1	Q9Y606	1	PMID28435121_hESCs: 1 | PMID17519225_T_leukemia_cell_line_0: 1 | PMID24708184_Sum: 3 | MS_Brain_Sum: 1 | MTS_Mean: 0.89353125 | hela_subcell_location_Mitochondrion: 1 | HPA_Mitochondria: 1 | HPA_NonMitochondria: 1 | compartments_knowledge_difference: -0.2 | Cluh_Enrichment: 1 | Comm_Mito_Ratio: 1 |	APEX_matrix, targetP signal, yeast mito homolog+, mito protein domain, coexpression	Matrix	Mitochondrial central dogma > mtRNA metabolism > mtRNA granules | Mitochondrial central dogma > mtRNA metabolism > mt-tRNA modifications	8.9
12	132426458	rs753674809	A	G	.	.	c.Q389R	PUS1	ENSG00000177192	ENST00000376649	1281	A	0	0.872458805	0.428027931	.	.	Likely benign	not provided	1	criteria provided, single submitter	31-Dec-19	1	0.96	0.931	-0.179	-3.005	-0.503	-1.853	1.538	-0.055	1.502	0.44	2.897	2.4	87.5	132413744	132428406	pseudouridylate synthase 1	Mitochondrial translation defects	Protein synthesis	MLASA1	Q9Y606	1	PMID28435121_hESCs: 1 | PMID17519225_T_leukemia_cell_line_0: 1 | PMID24708184_Sum: 3 | MS_Brain_Sum: 1 | MTS_Mean: 0.89353125 | hela_subcell_location_Mitochondrion: 1 | HPA_Mitochondria: 1 | HPA_NonMitochondria: 1 | compartments_knowledge_difference: -0.2 | Cluh_Enrichment: 1 | Comm_Mito_Ratio: 1 |	APEX_matrix, targetP signal, yeast mito homolog+, mito protein domain, coexpression	Matrix	Mitochondrial central dogma > mtRNA metabolism > mtRNA granules | Mitochondrial central dogma > mtRNA metabolism > mt-tRNA modifications	8.9
13	22077081	rs145503945	T	A	.	.	c.K306M	MICU2	ENSG00000165487	ENST00000382374	1302	T	0	1.049281833	0.66332585	.	.	Likely benign	not provided	1	criteria provided, single submitter	31-Dec-19	0	0.94	1.831	-0.561	0.533	-0.277	1.648	-0.663	-1.524	2.219	-1.005	1.212	0.8	85.1	22066827	22178355	mitochondrial calcium uptake 2	Other cellular defects associated with mitochondrial dysfunction	Ca2+ homoeostasis	1110008L20Rik|EFHA1	Q8IYU8	1	PMID28435121_hESCs: 1 | PMID17519225_T_leukemia_cell_line_0: 1 | PMID17705834_embryonic_stem_cell_line_0: 1 | PMID19567276_skeletal_muscle_0: 1 | PMID24708184_Sum: 4 | PMID26450961_Sum: 4 | PMID15598749_T_leukemia_cell_line_0: 1 | MS_Placenta_Sum: 1 | MS_Brain_Sum: 2 | MS_Skeletal_Muscle_Sum: 1 | MTS_Mean: 0.97675625 | hela_subcell_location_Mitochondrion: 1 | HPA_Mitochondria: 1 | HPA_NonMitochon…	literature, APEX_IMS, GFP, targetP signal+, mito protein domain, MS/MS+	MIM	Signaling > Calcium homeostasis > Calcium cycle | Signaling > Calcium homeostasis > EF hand proteins | Small molecule transport > Calcium uniporter	9.2
13	23906983	rs17078601	G	C	.	.	c.P3678A	SACS	ENSG00000151835	ENST00000382292	13737	G	0	1.086454562	0.327495703	.	.	Benign/Likely benign	not specified|Charlevoix-Saguenay spastic ataxia|Spastic paraplegia|not provided	4	criteria provided, multiple submitters, no conflicts	31-Dec-19	0	0.97	0.189	2.081	-1.628	0.421	-1.392	-0.591	-1.302	-0.733	1.57	-0.146	1.9	28.5	23902961	24007867	sacsin molecular chaperone	Mitochondrial quality control defects	Mitochondrial protein quality control	ARSACS|DNAJC29|PPP1R138|SPAX6	Q9NZJ4	0.62	PMID17705834_embryonic_stem_cell_line_0: 1 | PMID24708184_Sum: 3 | MS_Brain_Sum: 2 | MTS_Mean: 0.1889375 | hela_subcell_location_NotMitochondrion: 1 | HPA_NonMitochondria: 1 | HPA_Cytoplasm: 1 |	0	Unknown	NA	-10.7
13	23907043	rs115155117	G	A	.	.	c.R3658W	SACS	ENSG00000151835	ENST00000382292	13737	G	0	1.086454562	0.394057305	.	.	Likely benign	not specified|Spastic paraplegia	2	criteria provided, multiple submitters, no conflicts	31-Dec-19	1	0.97	1.538	-0.055	1.502	0.44	2.897	-0.595	0.009	0.672	-2.128	-0.184	0.4	115.6	23902961	24007867	sacsin molecular chaperone	Mitochondrial quality control defects	Mitochondrial protein quality control	ARSACS|DNAJC29|PPP1R138|SPAX6	Q9NZJ4	0.62	PMID17705834_embryonic_stem_cell_line_0: 1 | PMID24708184_Sum: 3 | MS_Brain_Sum: 2 | MTS_Mean: 0.1889375 | hela_subcell_location_NotMitochondrion: 1 | HPA_NonMitochondria: 1 | HPA_Cytoplasm: 1 |	0	Unknown	NA	-10.7
13	23908716	rs150615169	G	T	.	.	c.S3100Y	SACS	ENSG00000151835	ENST00000382292	13737	G	0	1.086454562	0.617163766	.	.	Benign	Spastic paraplegia	1	criteria provided, single submitter	31-Dec-19	0	0.97	-0.228	1.399	-4.76	0.67	-2.647	0.26	0.83	3.097	-0.838	1.512	0.6	45.8	23902961	24007867	sacsin molecular chaperone	Mitochondrial quality control defects	Mitochondrial protein quality control	ARSACS|DNAJC29|PPP1R138|SPAX6	Q9NZJ4	0.62	PMID17705834_embryonic_stem_cell_line_0: 1 | PMID24708184_Sum: 3 | MS_Brain_Sum: 2 | MTS_Mean: 0.1889375 | hela_subcell_location_NotMitochondrion: 1 | HPA_NonMitochondria: 1 | HPA_Cytoplasm: 1 |	0	Unknown	NA	-10.7
13	23909142	rs11839380	T	C	.	.	c.K2958R	SACS	ENSG00000151835	ENST00000382292	13737	T	0	1.086454562	0.168188544	.	.	Benign	not specified|not provided|Spastic paraplegia	5	criteria provided, multiple submitters, no conflicts	31-Dec-19	0	0.97	1.831	-0.561	0.533	-0.277	1.648	1.538	-0.055	1.502	0.44	2.897	5.7	45.1	23902961	24007867	sacsin molecular chaperone	Mitochondrial quality control defects	Mitochondrial protein quality control	ARSACS|DNAJC29|PPP1R138|SPAX6	Q9NZJ4	0.62	PMID17705834_embryonic_stem_cell_line_0: 1 | PMID24708184_Sum: 3 | MS_Brain_Sum: 2 | MTS_Mean: 0.1889375 | hela_subcell_location_NotMitochondrion: 1 | HPA_NonMitochondria: 1 | HPA_Cytoplasm: 1 |	0	Unknown	NA	-10.7
13	23909533	rs9552930	T	C	.	.	c.S2828G	SACS	ENSG00000151835	ENST00000382292	13737	T	0	1.086454562	0.273124162	*	^	Likely benign	Spastic paraplegia	1	criteria provided, single submitter	31-Dec-19	0	0.97	-0.228	1.399	-4.76	0.67	-2.647	-0.384	1.652	1.33	1.045	2.064	1.9	59.5	23902961	24007867	sacsin molecular chaperone	Mitochondrial quality control defects	Mitochondrial protein quality control	ARSACS|DNAJC29|PPP1R138|SPAX6	Q9NZJ4	0.62	PMID17705834_embryonic_stem_cell_line_0: 1 | PMID24708184_Sum: 3 | MS_Brain_Sum: 2 | MTS_Mean: 0.1889375 | hela_subcell_location_NotMitochondrion: 1 | HPA_NonMitochondria: 1 | HPA_Cytoplasm: 1 |	0	Unknown	NA	-10.7
13	23909670	rs61742500	G	A	.	.	c.A2782V	SACS	ENSG00000151835	ENST00000382292	13737	G	0	1.086454562	0.352313408	*	^	Benign/Likely benign	not specified|Spastic paraplegia|Charlevoix-Saguenay spastic ataxia	3	criteria provided, multiple submitters, no conflicts	31-Dec-19	0	0.97	-0.591	-1.302	-0.733	1.57	-0.146	-1.337	-0.279	-0.544	1.242	-1.262	3.7	51.7	23902961	24007867	sacsin molecular chaperone	Mitochondrial quality control defects	Mitochondrial protein quality control	ARSACS|DNAJC29|PPP1R138|SPAX6	Q9NZJ4	0.62	PMID17705834_embryonic_stem_cell_line_0: 1 | PMID24708184_Sum: 3 | MS_Brain_Sum: 2 | MTS_Mean: 0.1889375 | hela_subcell_location_NotMitochondrion: 1 | HPA_NonMitochondria: 1 | HPA_Cytoplasm: 1 |	0	Unknown	NA	-10.7
13	23909671	rs61742502	C	T	.	.	c.A2782T	SACS	ENSG00000151835	ENST00000382292	13737	C	0	1.086454562	0.324795944	*	^	Benign/Likely benign	not provided|Spastic paraplegia|Charlevoix-Saguenay spastic ataxia	3	criteria provided, multiple submitters, no conflicts	31-Dec-19	0	0.97	-0.591	-1.302	-0.733	1.57	-0.146	-0.032	0.326	2.213	0.908	1.313	3.1	51.7	23902961	24007867	sacsin molecular chaperone	Mitochondrial quality control defects	Mitochondrial protein quality control	ARSACS|DNAJC29|PPP1R138|SPAX6	Q9NZJ4	0.62	PMID17705834_embryonic_stem_cell_line_0: 1 | PMID24708184_Sum: 3 | MS_Brain_Sum: 2 | MTS_Mean: 0.1889375 | hela_subcell_location_NotMitochondrion: 1 | HPA_NonMitochondria: 1 | HPA_Cytoplasm: 1 |	0	Unknown	NA	-10.7
13	23909888	rs78827970	T	G	.	.	c.K2709N	SACS	ENSG00000151835	ENST00000382292	13737	T	0	1.086454562	0.517828622	*	-	Benign	not provided|Spastic paraplegia	2	criteria provided, multiple submitters, no conflicts	31-Dec-19	0	0.97	1.831	-0.561	0.533	-0.277	1.648	0.945	0.828	1.299	-0.169	0.933	3.5	118.6	23902961	24007867	sacsin molecular chaperone	Mitochondrial quality control defects	Mitochondrial protein quality control	ARSACS|DNAJC29|PPP1R138|SPAX6	Q9NZJ4	0.62	PMID17705834_embryonic_stem_cell_line_0: 1 | PMID24708184_Sum: 3 | MS_Brain_Sum: 2 | MTS_Mean: 0.1889375 | hela_subcell_location_NotMitochondrion: 1 | HPA_NonMitochondria: 1 | HPA_Cytoplasm: 1 |	0	Unknown	NA	-10.7
13	23910631	rs78239814	G	A	.	.	c.P2462S	SACS	ENSG00000151835	ENST00000382292	13737	G	0	1.086454562	0.366541377	.	.	Benign	not provided|Spastic paraplegia	3	criteria provided, multiple submitters, no conflicts	31-Dec-19	0	0.97	0.189	2.081	-1.628	0.421	-1.392	-0.228	1.399	-4.76	0.67	-2.647	1.8	20.9	23902961	24007867	sacsin molecular chaperone	Mitochondrial quality control defects	Mitochondrial protein quality control	ARSACS|DNAJC29|PPP1R138|SPAX6	Q9NZJ4	0.62	PMID17705834_embryonic_stem_cell_line_0: 1 | PMID24708184_Sum: 3 | MS_Brain_Sum: 2 | MTS_Mean: 0.1889375 | hela_subcell_location_NotMitochondrion: 1 | HPA_NonMitochondria: 1 | HPA_Cytoplasm: 1 |	0	Unknown	NA	-10.7
13	23910709	rs567650774	T	G	.	.	c.I2436L	SACS	ENSG00000151835	ENST00000382292	13737	T	0	1.086454562	0.351193348	*	-	Likely benign	Spastic paraplegia	1	criteria provided, single submitter	31-Dec-19	0	0.97	-1.239	-0.547	2.131	0.393	0.816	-1.019	-0.987	-1.505	1.266	-0.912	4.7	20.5	23902961	24007867	sacsin molecular chaperone	Mitochondrial quality control defects	Mitochondrial protein quality control	ARSACS|DNAJC29|PPP1R138|SPAX6	Q9NZJ4	0.62	PMID17705834_embryonic_stem_cell_line_0: 1 | PMID24708184_Sum: 3 | MS_Brain_Sum: 2 | MTS_Mean: 0.1889375 | hela_subcell_location_NotMitochondrion: 1 | HPA_NonMitochondria: 1 | HPA_Cytoplasm: 1 |	0	Unknown	NA	-10.7
13	23913030	rs139387396	G	A	.	.	c.T1662M	SACS	ENSG00000151835	ENST00000382292	13737	G	0	1.086454562	0.393608067	*	-	Likely benign	not provided|Spastic paraplegia	2	criteria provided, multiple submitters, no conflicts	31-Dec-19	0	0.97	-0.032	0.326	2.213	0.908	1.313	-0.663	-1.524	2.219	-1.005	1.212	1.7	67	23902961	24007867	sacsin molecular chaperone	Mitochondrial quality control defects	Mitochondrial protein quality control	ARSACS|DNAJC29|PPP1R138|SPAX6	Q9NZJ4	0.62	PMID17705834_embryonic_stem_cell_line_0: 1 | PMID24708184_Sum: 3 | MS_Brain_Sum: 2 | MTS_Mean: 0.1889375 | hela_subcell_location_NotMitochondrion: 1 | HPA_NonMitochondria: 1 | HPA_Cytoplasm: 1 |	0	Unknown	NA	-10.7
13	23913870	rs550057119	T	C	.	.	c.H1382R	SACS	ENSG00000151835	ENST00000382292	13737	T	0	1.086454562	0.560774246	*	-	Likely benign	Spastic paraplegia	1	criteria provided, single submitter	31-Dec-19	0	0.97	0.336	-0.417	-1.673	-1.474	-0.078	1.538	-0.055	1.502	0.44	2.897	1.3	46.2	23902961	24007867	sacsin molecular chaperone	Mitochondrial quality control defects	Mitochondrial protein quality control	ARSACS|DNAJC29|PPP1R138|SPAX6	Q9NZJ4	0.62	PMID17705834_embryonic_stem_cell_line_0: 1 | PMID24708184_Sum: 3 | MS_Brain_Sum: 2 | MTS_Mean: 0.1889375 | hela_subcell_location_NotMitochondrion: 1 | HPA_NonMitochondria: 1 | HPA_Cytoplasm: 1 |	0	Unknown	NA	-10.7
13	23915521	rs549957998	A	G	.	.	c.S832P	SACS	ENSG00000151835	ENST00000382292	13737	A	0	1.086454562	0.597476914	.	.	Likely benign	Spastic paraplegia	1	criteria provided, single submitter	31-Dec-19	0	0.97	-0.228	1.399	-4.76	0.67	-2.647	0.189	2.081	-1.628	0.421	-1.392	2.8	59.4	23902961	24007867	sacsin molecular chaperone	Mitochondrial quality control defects	Mitochondrial protein quality control	ARSACS|DNAJC29|PPP1R138|SPAX6	Q9NZJ4	0.62	PMID17705834_embryonic_stem_cell_line_0: 1 | PMID24708184_Sum: 3 | MS_Brain_Sum: 2 | MTS_Mean: 0.1889375 | hela_subcell_location_NotMitochondrion: 1 | HPA_NonMitochondria: 1 | HPA_Cytoplasm: 1 |	0	Unknown	NA	-10.7
13	23915721	rs141553858	T	C	.	.	c.Y765C	SACS	ENSG00000151835	ENST00000382292	13737	T	0	1.086454562	0.588823175	.	.	Likely benign	Spastic paraplegia	1	criteria provided, single submitter	26-Dec-19	0	0.97	0.26	0.83	3.097	-0.838	1.512	-1.343	0.465	-0.862	-1.02	-0.255	0.2	58.1	23902961	24007867	sacsin molecular chaperone	Mitochondrial quality control defects	Mitochondrial protein quality control	ARSACS|DNAJC29|PPP1R138|SPAX6	Q9NZJ4	0.62	PMID17705834_embryonic_stem_cell_line_0: 1 | PMID24708184_Sum: 3 | MS_Brain_Sum: 2 | MTS_Mean: 0.1889375 | hela_subcell_location_NotMitochondrion: 1 | HPA_NonMitochondria: 1 | HPA_Cytoplasm: 1 |	0	Unknown	NA	-10.7
13	23915781	rs143677534	C	T	.	.	c.R745H	SACS	ENSG00000151835	ENST00000382292	13737	C	0	1.086454562	0.579576791	.	.	Likely benign	not provided|Spastic paraplegia	2	criteria provided, multiple submitters, no conflicts	31-Dec-19	0	0.97	1.538	-0.055	1.502	0.44	2.897	0.336	-0.417	-1.673	-1.474	-0.078	2.7	113.1	23902961	24007867	sacsin molecular chaperone	Mitochondrial quality control defects	Mitochondrial protein quality control	ARSACS|DNAJC29|PPP1R138|SPAX6	Q9NZJ4	0.62	PMID17705834_embryonic_stem_cell_line_0: 1 | PMID24708184_Sum: 3 | MS_Brain_Sum: 2 | MTS_Mean: 0.1889375 | hela_subcell_location_NotMitochondrion: 1 | HPA_NonMitochondria: 1 | HPA_Cytoplasm: 1 |	0	Unknown	NA	-10.7
13	23928671	rs17325713	C	T	.	.	c.A694T	SACS	ENSG00000151835	ENST00000382292	13737	C	0	1.086454562	0.324795944	.	.	Benign	Spastic paraplegia|not specified|Charlevoix-Saguenay spastic ataxia|not provided	5	criteria provided, multiple submitters, no conflicts	31-Dec-19	0	0.97	-0.591	-1.302	-0.733	1.57	-0.146	-0.032	0.326	2.213	0.908	1.313	3.1	50.7	23902961	24007867	sacsin molecular chaperone	Mitochondrial quality control defects	Mitochondrial protein quality control	ARSACS|DNAJC29|PPP1R138|SPAX6	Q9NZJ4	0.62	PMID17705834_embryonic_stem_cell_line_0: 1 | PMID24708184_Sum: 3 | MS_Brain_Sum: 2 | MTS_Mean: 0.1889375 | hela_subcell_location_NotMitochondrion: 1 | HPA_NonMitochondria: 1 | HPA_Cytoplasm: 1 |	0	Unknown	NA	-10.7
13	23929373	rs145213666	G	A	.	.	c.L460F	SACS	ENSG00000151835	ENST00000382292	13737	G	0	1.086454562	0.438187171	.	.	Likely benign	Spastic paraplegia	1	criteria provided, single submitter	31-Dec-19	0	0.97	-1.019	-0.987	-1.505	1.266	-0.912	-1.006	-0.59	1.891	-0.397	0.412	3.7	1.7	23902961	24007867	sacsin molecular chaperone	Mitochondrial quality control defects	Mitochondrial protein quality control	ARSACS|DNAJC29|PPP1R138|SPAX6	Q9NZJ4	0.62	PMID17705834_embryonic_stem_cell_line_0: 1 | PMID24708184_Sum: 3 | MS_Brain_Sum: 2 | MTS_Mean: 0.1889375 | hela_subcell_location_NotMitochondrion: 1 | HPA_NonMitochondria: 1 | HPA_Cytoplasm: 1 |	0	Unknown	NA	-10.7
13	23929685	rs148286091	T	G	.	.	c.I356L	SACS	ENSG00000151835	ENST00000382292	13737	T	0	1.086454562	0.351193348	*	^	Likely benign	not specified|not provided|Spastic paraplegia	3	criteria provided, multiple submitters, no conflicts	31-Dec-19	0	0.97	-1.239	-0.547	2.131	0.393	0.816	-1.019	-0.987	-1.505	1.266	-0.912	4.7	33.6	23902961	24007867	sacsin molecular chaperone	Mitochondrial quality control defects	Mitochondrial protein quality control	ARSACS|DNAJC29|PPP1R138|SPAX6	Q9NZJ4	0.62	PMID17705834_embryonic_stem_cell_line_0: 1 | PMID24708184_Sum: 3 | MS_Brain_Sum: 2 | MTS_Mean: 0.1889375 | hela_subcell_location_NotMitochondrion: 1 | HPA_NonMitochondria: 1 | HPA_Cytoplasm: 1 |	0	Unknown	NA	-10.7
13	23929725	rs190623423	T	A	.	.	c.K342N	SACS	ENSG00000151835	ENST00000382292	13737	T	0	1.086454562	0.517828622	*	-	Likely benign	Spastic paraplegia	1	criteria provided, single submitter	31-Dec-19	0	0.97	1.831	-0.561	0.533	-0.277	1.648	0.945	0.828	1.299	-0.169	0.933	3.5	96.3	23902961	24007867	sacsin molecular chaperone	Mitochondrial quality control defects	Mitochondrial protein quality control	ARSACS|DNAJC29|PPP1R138|SPAX6	Q9NZJ4	0.62	PMID17705834_embryonic_stem_cell_line_0: 1 | PMID24708184_Sum: 3 | MS_Brain_Sum: 2 | MTS_Mean: 0.1889375 | hela_subcell_location_NotMitochondrion: 1 | HPA_NonMitochondria: 1 | HPA_Cytoplasm: 1 |	0	Unknown	NA	-10.7
13	23939323	rs202226274	C	G	.	.	c.D147H	SACS	ENSG00000151835	ENST00000382292	13737	C	0	1.086454562	0.528628216	.	.	Likely benign	Spastic paraplegia	1	criteria provided, single submitter	14-Dec-19	0	0.97	1.05	0.302	-3.656	-0.259	-3.242	0.336	-0.417	-1.673	-1.474	-0.078	1.1	93.2	23902961	24007867	sacsin molecular chaperone	Mitochondrial quality control defects	Mitochondrial protein quality control	ARSACS|DNAJC29|PPP1R138|SPAX6	Q9NZJ4	0.62	PMID17705834_embryonic_stem_cell_line_0: 1 | PMID24708184_Sum: 3 | MS_Brain_Sum: 2 | MTS_Mean: 0.1889375 | hela_subcell_location_NotMitochondrion: 1 | HPA_NonMitochondria: 1 | HPA_Cytoplasm: 1 |	0	Unknown	NA	-10.7
13	24380133	rs114638163	C	T	.	.	c.E602K	MIPEP	ENSG00000027001	ENST00000382172	2139	C	0	1.09839226	0.475595177	.	.	Benign	not provided	1	criteria provided, single submitter	31-Dec-19	0	0.96	1.357	-1.453	1.477	0.113	-0.837	1.831	-0.561	0.533	-0.277	1.648	4.3	87.6	24304327	24463587	mitochondrial intermediate peptidase	Mitochondrial quality control defects	Mitochondrial membrane phospholipid and import machinery	COXPD31|HMIP|MIP	Q99797	1	PMID16415296_unknown_0: 1 | PMID23956156_INS.1Beta_cell_line__0: 1 | PMID18348319_heart_0: 1 | PMID19567276_skeletal_muscle_0: 1 | PMID19700791_liver_0: 1 | PMID24708184_Sum: 4 | PMID26450961_Sum: 12 | MS_Placenta_Sum: 1 | MS_Brain_Sum: 3 | MS_Skeletal_Muscle_Sum: 2 | MS_Liver_Sum: 2 | MS_Kidney_Sum: 1 | MS_Heart_Sum: 2 | MTS_Mean: 0.97255 | hela_subcell_location_Mitochondrion: 1 | HPA_Mitochondr…	literature, APEX_matrix, targetP signal+, yeast mito homolog++, mito protein domain, induction, MS/MS++	Matrix	Protein import, sorting and homeostasis > Protein import and sorting > Preprotein cleavage | Protein import, sorting and homeostasis > Protein homeostasis > Proteases	24.9
13	24444195	rs78840754	T	C	.	.	c.H248R	MIPEP	ENSG00000027001	ENST00000382172	2139	T	0	1.09839226	0.560774246	.	.	Benign	not provided	1	criteria provided, single submitter	31-Dec-19	1	0.96	0.336	-0.417	-1.673	-1.474	-0.078	1.538	-0.055	1.502	0.44	2.897	1.3	74.7	24304327	24463587	mitochondrial intermediate peptidase	Mitochondrial quality control defects	Mitochondrial membrane phospholipid and import machinery	COXPD31|HMIP|MIP	Q99797	1	PMID16415296_unknown_0: 1 | PMID23956156_INS.1Beta_cell_line__0: 1 | PMID18348319_heart_0: 1 | PMID19567276_skeletal_muscle_0: 1 | PMID19700791_liver_0: 1 | PMID24708184_Sum: 4 | PMID26450961_Sum: 12 | MS_Placenta_Sum: 1 | MS_Brain_Sum: 3 | MS_Skeletal_Muscle_Sum: 2 | MS_Liver_Sum: 2 | MS_Kidney_Sum: 1 | MS_Heart_Sum: 2 | MTS_Mean: 0.97255 | hela_subcell_location_Mitochondrion: 1 | HPA_Mitochondr…	literature, APEX_matrix, targetP signal+, yeast mito homolog++, mito protein domain, induction, MS/MS++	Matrix	Protein import, sorting and homeostasis > Protein import and sorting > Preprotein cleavage | Protein import, sorting and homeostasis > Protein homeostasis > Proteases	24.9
13	24444267	rs74724219	T	C	.	.	c.N224S	MIPEP	ENSG00000027001	ENST00000382172	2139	T	0	1.09839226	0.142682672	.	.	Benign	not provided	1	criteria provided, single submitter	31-Dec-19	1	0.96	0.945	0.828	1.299	-0.169	0.933	-0.228	1.399	-4.76	0.67	-2.647	3	58.4	24304327	24463587	mitochondrial intermediate peptidase	Mitochondrial quality control defects	Mitochondrial membrane phospholipid and import machinery	COXPD31|HMIP|MIP	Q99797	1	PMID16415296_unknown_0: 1 | PMID23956156_INS.1Beta_cell_line__0: 1 | PMID18348319_heart_0: 1 | PMID19567276_skeletal_muscle_0: 1 | PMID19700791_liver_0: 1 | PMID24708184_Sum: 4 | PMID26450961_Sum: 12 | MS_Placenta_Sum: 1 | MS_Brain_Sum: 3 | MS_Skeletal_Muscle_Sum: 2 | MS_Liver_Sum: 2 | MS_Kidney_Sum: 1 | MS_Heart_Sum: 2 | MTS_Mean: 0.97255 | hela_subcell_location_Mitochondrion: 1 | HPA_Mitochondr…	literature, APEX_matrix, targetP signal+, yeast mito homolog++, mito protein domain, induction, MS/MS++	Matrix	Protein import, sorting and homeostasis > Protein import and sorting > Preprotein cleavage | Protein import, sorting and homeostasis > Protein homeostasis > Proteases	24.9
13	24444319	rs75201894	C	T	.	.	c.D207N	MIPEP	ENSG00000027001	ENST00000382172	2139	C	0	1.09839226	0.332145908	.	.	Benign	not provided	1	criteria provided, single submitter	31-Dec-19	1	0.96	1.05	0.302	-3.656	-0.259	-3.242	0.945	0.828	1.299	-0.169	0.933	5.4	77	24304327	24463587	mitochondrial intermediate peptidase	Mitochondrial quality control defects	Mitochondrial membrane phospholipid and import machinery	COXPD31|HMIP|MIP	Q99797	1	PMID16415296_unknown_0: 1 | PMID23956156_INS.1Beta_cell_line__0: 1 | PMID18348319_heart_0: 1 | PMID19567276_skeletal_muscle_0: 1 | PMID19700791_liver_0: 1 | PMID24708184_Sum: 4 | PMID26450961_Sum: 12 | MS_Placenta_Sum: 1 | MS_Brain_Sum: 3 | MS_Skeletal_Muscle_Sum: 2 | MS_Liver_Sum: 2 | MS_Kidney_Sum: 1 | MS_Heart_Sum: 2 | MTS_Mean: 0.97255 | hela_subcell_location_Mitochondrion: 1 | HPA_Mitochondr…	literature, APEX_matrix, targetP signal+, yeast mito homolog++, mito protein domain, induction, MS/MS++	Matrix	Protein import, sorting and homeostasis > Protein import and sorting > Preprotein cleavage | Protein import, sorting and homeostasis > Protein homeostasis > Proteases	24.9
13	24460555	rs147048880	G	A	.	.	c.R94C	MIPEP	ENSG00000027001	ENST00000382172	2139	G	0	1.09839226	0.681053914	.	.	Benign	not provided	1	criteria provided, single submitter	31-Dec-19	1	0.96	1.538	-0.055	1.502	0.44	2.897	-1.343	0.465	-0.862	-1.02	-0.255	0	93.4	24304327	24463587	mitochondrial intermediate peptidase	Mitochondrial quality control defects	Mitochondrial membrane phospholipid and import machinery	COXPD31|HMIP|MIP	Q99797	1	PMID16415296_unknown_0: 1 | PMID23956156_INS.1Beta_cell_line__0: 1 | PMID18348319_heart_0: 1 | PMID19567276_skeletal_muscle_0: 1 | PMID19700791_liver_0: 1 | PMID24708184_Sum: 4 | PMID26450961_Sum: 12 | MS_Placenta_Sum: 1 | MS_Brain_Sum: 3 | MS_Skeletal_Muscle_Sum: 2 | MS_Liver_Sum: 2 | MS_Kidney_Sum: 1 | MS_Heart_Sum: 2 | MTS_Mean: 0.97255 | hela_subcell_location_Mitochondrion: 1 | HPA_Mitochondr…	literature, APEX_matrix, targetP signal+, yeast mito homolog++, mito protein domain, induction, MS/MS++	Matrix	Protein import, sorting and homeostasis > Protein import and sorting > Preprotein cleavage | Protein import, sorting and homeostasis > Protein homeostasis > Proteases	24.9
13	24463414	rs112735196	C	A	.	.	c.A16S	MIPEP	ENSG00000027001	ENST00000382172	2139	C	0	1.09839226	0.268602286	*	^	Benign	not provided	1	criteria provided, single submitter	31-Dec-19	0	0.96	-0.591	-1.302	-0.733	1.57	-0.146	-0.228	1.399	-4.76	0.67	-2.647	5.1	51.4	24304327	24463587	mitochondrial intermediate peptidase	Mitochondrial quality control defects	Mitochondrial membrane phospholipid and import machinery	COXPD31|HMIP|MIP	Q99797	1	PMID16415296_unknown_0: 1 | PMID23956156_INS.1Beta_cell_line__0: 1 | PMID18348319_heart_0: 1 | PMID19567276_skeletal_muscle_0: 1 | PMID19700791_liver_0: 1 | PMID24708184_Sum: 4 | PMID26450961_Sum: 12 | MS_Placenta_Sum: 1 | MS_Brain_Sum: 3 | MS_Skeletal_Muscle_Sum: 2 | MS_Liver_Sum: 2 | MS_Kidney_Sum: 1 | MS_Heart_Sum: 2 | MTS_Mean: 0.97255 | hela_subcell_location_Mitochondrion: 1 | HPA_Mitochondr…	literature, APEX_matrix, targetP signal+, yeast mito homolog++, mito protein domain, induction, MS/MS++	Matrix	Protein import, sorting and homeostasis > Protein import and sorting > Preprotein cleavage | Protein import, sorting and homeostasis > Protein homeostasis > Proteases	24.9
13	48528691	rs761518468	T	C	.	.	c.I289M	SUCLA2	ENSG00000136143	ENST00000643023	1452	T	20.2888	NA	NA	.	.	Likely benign	Mitochondrial DNA depletion syndrome 5 (encephalomyopathic with or without methylmalonic aciduria)	1	criteria provided, single submitter	31-Dec-19	0	0.96	-1.239	-0.547	2.131	0.393	0.816	-0.663	-1.524	2.219	-1.005	1.212	5.5	3.9	48516790	48575462	succinate-CoA ligase, ADP-forming, beta subunit	Disorders of mitochondrial DNA mainteNAce	Nucleotide pool mainteNAce	A-BETA|A-SCS|LINC00444|MTDPS5|SCS-betaA	Q9P2R7	1	PMID28435121_hESCs: 1 | PMID12592411_heart_0: 1 | PMID14651853_Sum: 4 | PMID15253431_Sum: 2 | PMID17705834_embryonic_stem_cell_line_0: 1 | PMID23956156_INS.1Beta_cell_line__0: 1 | PMID18348319_heart_0: 1 | PMID19567276_skeletal_muscle_0: 1 | PMID19700791_liver_0: 1 | PMID24708184_Sum: 4 | PMID26450961_Sum: 14 | PMID15501831_Sum: 1 | PMID15598749_T_leukemia_cell_line_0: 1 | PMID15986334_immortaliz…	literature, APEX_matrix, targetP signal+, yeast mito homolog+, Rickettsial homolog, mito protein domain, induction, coexpression+, MS/MS++	Matrix	Metabolism > Carbohydrate metabolism > TCA cycle | Metabolism > Carbohydrate metabolism > Itaconate metabolism | Metabolism > Nucleotide metabolism > Nucleotide synthesis and processing	35
13	48570993	rs61756204	T	C	.	.	c.I86V	SUCLA2	ENSG00000136143	ENST00000643023	1452	T	0	0.878132447	0.187485418	.	.	Benign/Likely benign	not specified|not provided|Mitochondrial DNA depletion syndrome 5 (encephalomyopathic with or without methylmalonic aciduria)	6	criteria provided, multiple submitters, no conflicts	31-Dec-19	0	0.96	-1.239	-0.547	2.131	0.393	0.816	-1.337	-0.279	-0.544	1.242	-1.262	8.8	13.9	48516790	48575462	succinate-CoA ligase, ADP-forming, beta subunit	Disorders of mitochondrial DNA mainteNAce	Nucleotide pool mainteNAce	A-BETA|A-SCS|LINC00444|MTDPS5|SCS-betaA	Q9P2R7	1	PMID28435121_hESCs: 1 | PMID12592411_heart_0: 1 | PMID14651853_Sum: 4 | PMID15253431_Sum: 2 | PMID17705834_embryonic_stem_cell_line_0: 1 | PMID23956156_INS.1Beta_cell_line__0: 1 | PMID18348319_heart_0: 1 | PMID19567276_skeletal_muscle_0: 1 | PMID19700791_liver_0: 1 | PMID24708184_Sum: 4 | PMID26450961_Sum: 14 | PMID15501831_Sum: 1 | PMID15598749_T_leukemia_cell_line_0: 1 | PMID15986334_immortaliz…	literature, APEX_matrix, targetP signal+, yeast mito homolog+, Rickettsial homolog, mito protein domain, induction, coexpression+, MS/MS++	Matrix	Metabolism > Carbohydrate metabolism > TCA cycle | Metabolism > Carbohydrate metabolism > Itaconate metabolism | Metabolism > Nucleotide metabolism > Nucleotide synthesis and processing	35
13	48571139	rs62636645	A	C	.	.	c.L37W	SUCLA2	ENSG00000136143	ENST00000643023	1452	A	0	0.878132447	0.901942207	*	-	Benign	not specified|not provided|Mitochondrial DNA depletion syndrome 5 (encephalomyopathic with or without methylmalonic aciduria)	6	criteria provided, multiple submitters, no conflicts	31-Dec-19	0	0.96	-1.019	-0.987	-1.505	1.266	-0.912	-0.595	0.009	0.672	-2.128	-0.184	1	36.5	48516790	48575462	succinate-CoA ligase, ADP-forming, beta subunit	Disorders of mitochondrial DNA mainteNAce	Nucleotide pool mainteNAce	A-BETA|A-SCS|LINC00444|MTDPS5|SCS-betaA	Q9P2R7	1	PMID28435121_hESCs: 1 | PMID12592411_heart_0: 1 | PMID14651853_Sum: 4 | PMID15253431_Sum: 2 | PMID17705834_embryonic_stem_cell_line_0: 1 | PMID23956156_INS.1Beta_cell_line__0: 1 | PMID18348319_heart_0: 1 | PMID19567276_skeletal_muscle_0: 1 | PMID19700791_liver_0: 1 | PMID24708184_Sum: 4 | PMID26450961_Sum: 14 | PMID15501831_Sum: 1 | PMID15598749_T_leukemia_cell_line_0: 1 | PMID15986334_immortaliz…	literature, APEX_matrix, targetP signal+, yeast mito homolog+, Rickettsial homolog, mito protein domain, induction, coexpression+, MS/MS++	Matrix	Metabolism > Carbohydrate metabolism > TCA cycle | Metabolism > Carbohydrate metabolism > Itaconate metabolism | Metabolism > Nucleotide metabolism > Nucleotide synthesis and processing	35
13	48575318	rs568437392	G	C	.	.	c.Q30E	SUCLA2	ENSG00000136143	ENST00000643023	1452	G	0	0.878132447	0.434264222	*	-	Benign	Mitochondrial DNA depletion syndrome 5 (encephalomyopathic with or without methylmalonic aciduria)	1	criteria provided, single submitter	31-Dec-19	0	0.96	0.931	-0.179	-3.005	-0.503	-1.853	1.357	-1.453	1.477	0.113	-0.837	4.3	96.4	48516790	48575462	succinate-CoA ligase, ADP-forming, beta subunit	Disorders of mitochondrial DNA mainteNAce	Nucleotide pool mainteNAce	A-BETA|A-SCS|LINC00444|MTDPS5|SCS-betaA	Q9P2R7	1	PMID28435121_hESCs: 1 | PMID12592411_heart_0: 1 | PMID14651853_Sum: 4 | PMID15253431_Sum: 2 | PMID17705834_embryonic_stem_cell_line_0: 1 | PMID23956156_INS.1Beta_cell_line__0: 1 | PMID18348319_heart_0: 1 | PMID19567276_skeletal_muscle_0: 1 | PMID19700791_liver_0: 1 | PMID24708184_Sum: 4 | PMID26450961_Sum: 14 | PMID15501831_Sum: 1 | PMID15598749_T_leukemia_cell_line_0: 1 | PMID15986334_immortaliz…	literature, APEX_matrix, targetP signal+, yeast mito homolog+, Rickettsial homolog, mito protein domain, induction, coexpression+, MS/MS++	Matrix	Metabolism > Carbohydrate metabolism > TCA cycle | Metabolism > Carbohydrate metabolism > Itaconate metabolism | Metabolism > Nucleotide metabolism > Nucleotide synthesis and processing	35
13	48575318	rs568437392	G	C	.	.	c.Q30E	SUCLA2	ENSG00000136143	ENST00000643023	1452	G	0	0.878132447	0.434264222	*	-	Benign	Mitochondrial DNA depletion syndrome 5 (encephalomyopathic with or without methylmalonic aciduria)	1	criteria provided, single submitter	31-Dec-19	0	0.96	0.931	-0.179	-3.005	-0.503	-1.853	1.357	-1.453	1.477	0.113	-0.837	4.3	96.4	48516790	48575462	succinate-CoA ligase, ADP-forming, beta subunit	Disorders of mitochondrial DNA mainteNAce	Nucleotide pool mainteNAce	A-BETA|A-SCS|LINC00444|MTDPS5|SCS-betaA	Q9P2R7	1	PMID28435121_hESCs: 1 | PMID12592411_heart_0: 1 | PMID14651853_Sum: 4 | PMID15253431_Sum: 2 | PMID17705834_embryonic_stem_cell_line_0: 1 | PMID23956156_INS.1Beta_cell_line__0: 1 | PMID18348319_heart_0: 1 | PMID19567276_skeletal_muscle_0: 1 | PMID19700791_liver_0: 1 | PMID24708184_Sum: 4 | PMID26450961_Sum: 14 | PMID15501831_Sum: 1 | PMID15598749_T_leukemia_cell_line_0: 1 | PMID15986334_immortaliz…	literature, APEX_matrix, targetP signal+, yeast mito homolog+, Rickettsial homolog, mito protein domain, induction, coexpression+, MS/MS++	Matrix	Metabolism > Carbohydrate metabolism > TCA cycle | Metabolism > Carbohydrate metabolism > Itaconate metabolism | Metabolism > Nucleotide metabolism > Nucleotide synthesis and processing	35
13	48575369	rs35201084	C	T	.	.	c.V13M	SUCLA2	ENSG00000136143	ENST00000643023	1452	C	0	0.878132447	0.359925753	*	^	Benign/Likely benign	not specified|not provided|Mitochondrial DNA depletion syndrome 5 (encephalomyopathic with or without methylmalonic aciduria)	4	criteria provided, multiple submitters, no conflicts	31-Dec-19	0	0.96	-1.337	-0.279	-0.544	1.242	-1.262	-0.663	-1.524	2.219	-1.005	1.212	3.4	45.3	48516790	48575462	succinate-CoA ligase, ADP-forming, beta subunit	Disorders of mitochondrial DNA mainteNAce	Nucleotide pool mainteNAce	A-BETA|A-SCS|LINC00444|MTDPS5|SCS-betaA	Q9P2R7	1	PMID28435121_hESCs: 1 | PMID12592411_heart_0: 1 | PMID14651853_Sum: 4 | PMID15253431_Sum: 2 | PMID17705834_embryonic_stem_cell_line_0: 1 | PMID23956156_INS.1Beta_cell_line__0: 1 | PMID18348319_heart_0: 1 | PMID19567276_skeletal_muscle_0: 1 | PMID19700791_liver_0: 1 | PMID24708184_Sum: 4 | PMID26450961_Sum: 14 | PMID15501831_Sum: 1 | PMID15598749_T_leukemia_cell_line_0: 1 | PMID15986334_immortaliz…	literature, APEX_matrix, targetP signal+, yeast mito homolog+, Rickettsial homolog, mito protein domain, induction, coexpression+, MS/MS++	Matrix	Metabolism > Carbohydrate metabolism > TCA cycle | Metabolism > Carbohydrate metabolism > Itaconate metabolism | Metabolism > Nucleotide metabolism > Nucleotide synthesis and processing	35
13	48575369	rs35201084	C	T	.	.	c.V13M	SUCLA2	ENSG00000136143	ENST00000643023	1452	C	0	0.878132447	0.359925753	*	^	Benign/Likely benign	not specified|not provided|Mitochondrial DNA depletion syndrome 5 (encephalomyopathic with or without methylmalonic aciduria)	4	criteria provided, multiple submitters, no conflicts	31-Dec-19	0	0.96	-1.337	-0.279	-0.544	1.242	-1.262	-0.663	-1.524	2.219	-1.005	1.212	3.4	45.3	48516790	48575462	succinate-CoA ligase, ADP-forming, beta subunit	Disorders of mitochondrial DNA mainteNAce	Nucleotide pool mainteNAce	A-BETA|A-SCS|LINC00444|MTDPS5|SCS-betaA	Q9P2R7	1	PMID28435121_hESCs: 1 | PMID12592411_heart_0: 1 | PMID14651853_Sum: 4 | PMID15253431_Sum: 2 | PMID17705834_embryonic_stem_cell_line_0: 1 | PMID23956156_INS.1Beta_cell_line__0: 1 | PMID18348319_heart_0: 1 | PMID19567276_skeletal_muscle_0: 1 | PMID19700791_liver_0: 1 | PMID24708184_Sum: 4 | PMID26450961_Sum: 14 | PMID15501831_Sum: 1 | PMID15598749_T_leukemia_cell_line_0: 1 | PMID15986334_immortaliz…	literature, APEX_matrix, targetP signal+, yeast mito homolog+, Rickettsial homolog, mito protein domain, induction, coexpression+, MS/MS++	Matrix	Metabolism > Carbohydrate metabolism > TCA cycle | Metabolism > Carbohydrate metabolism > Itaconate metabolism | Metabolism > Nucleotide metabolism > Nucleotide synthesis and processing	35
13	111274703	.	G	A	.	.	c.G81S	NAXD	ENSG00000213995	ENST00000309957	1170	G	55.4583	0.901148574	0.350907967	.	.	Pathogenic	Encephalopathy, progressive, early-onset, with brain edema and/or leukoencephalopathy, 2	1	no assertion criteria provided	16-Sep-20	0	0.95	-0.384	1.652	1.33	1.045	2.064	-0.228	1.399	-4.76	0.67	-2.647	3.3	3.5	111267806	111292342	carbohydrate kinase domain containing	Vitamin and cofactor metabolism defects	NADPH metabolism	CARKD|LP3298|PEBEL2	Q8IW45	1	MONOS_Homolog: 1 | PMID17705834_embryonic_stem_cell_line_0: 1 | PMID23956156_INS.1Beta_cell_line__0: 1 | PMID18348319_heart_0: 1 | PMID19567276_skeletal_muscle_0: 1 | PMID19700791_liver_0: 1 | PMID24708184_Sum: 4 | PMID26450961_Sum: 14 | PMID16615898_Sum: 5 | MS_Placenta_Sum: 2 | MS_Brain_Sum: 6 | MS_Skeletal_Muscle_Sum: 2 | MS_Liver_Sum: 3 | MS_Kidney_Sum: 2 | MS_Heart_Sum: 2 | MTS_Mean: 0.25034…	GFP, targetP signal, mito protein domain, MS/MS++	MIM	Metabolism > Metals and cofactors > NAD biosynthesis and metabolism	8.8
13	111293898	rs188068027	T	C	.	.	c.K561E	CARS2	ENSG00000134905	ENST00000257347	1692	T	0	0.996085846	0.711375419	*	^	Benign/Likely benign	not specified|Combined oxidative phosphorylation deficiency 27	2	criteria provided, multiple submitters, no conflicts	31-Dec-19	0	0.95	1.831	-0.561	0.533	-0.277	1.648	1.357	-1.453	1.477	0.113	-0.837	4	133.9	111293756	111358480	cysteinyl-tRNA synthetase 2, mitochondrial (putative)	Mitochondrial translation defects	Mitochondrial aminoacyl-tRNA synthetases	COXPD27|cysRS	Q9HA77	1	PMID23956156_INS.1Beta_cell_line__0: 1 | PMID19700791_liver_0: 1 | PMID24708184_Sum: 3 | PMID26450961_Sum: 9 | MS_Placenta_Sum: 1 | MS_Brain_Sum: 2 | MS_Skeletal_Muscle_Sum: 1 | MS_Liver_Sum: 1 | MS_Heart_Sum: 1 | MTS_Mean: 0.73639375 | hela_subcell_location_Mitochondrion: 1 | HPA_Mitochondria: 1 | HPA_NonMitochondria: 1 | Rickettsia_Homolog: 1 | compartments_knowledge_difference: 1.2 | Cluh_Enri…	APEX_matrix, targetP signal, Rickettsial homolog, mito protein domain, coexpression++, MS/MS	Matrix	Mitochondrial central dogma > Translation > mt-tRNA synthetases	18
13	111293947	rs141184379	G	T	.	.	c.S544R	CARS2	ENSG00000134905	ENST00000257347	1692	G	0	0.996085846	0.470986085	.	.	Likely benign	Combined oxidative phosphorylation deficiency 27	1	criteria provided, single submitter	31-Dec-19	0	0.95	-0.228	1.399	-4.76	0.67	-2.647	1.538	-0.055	1.502	0.44	2.897	1.9	78.6	111293756	111358480	cysteinyl-tRNA synthetase 2, mitochondrial (putative)	Mitochondrial translation defects	Mitochondrial aminoacyl-tRNA synthetases	COXPD27|cysRS	Q9HA77	1	PMID23956156_INS.1Beta_cell_line__0: 1 | PMID19700791_liver_0: 1 | PMID24708184_Sum: 3 | PMID26450961_Sum: 9 | MS_Placenta_Sum: 1 | MS_Brain_Sum: 2 | MS_Skeletal_Muscle_Sum: 1 | MS_Liver_Sum: 1 | MS_Heart_Sum: 1 | MTS_Mean: 0.73639375 | hela_subcell_location_Mitochondrion: 1 | HPA_Mitochondria: 1 | HPA_NonMitochondria: 1 | Rickettsia_Homolog: 1 | compartments_knowledge_difference: 1.2 | Cluh_Enri…	APEX_matrix, targetP signal, Rickettsial homolog, mito protein domain, coexpression++, MS/MS	Matrix	Mitochondrial central dogma > Translation > mt-tRNA synthetases	18
13	111294750	rs200491395	C	T	.	.	c.R512Q	CARS2	ENSG00000134905	ENST00000257347	1692	C	0	0.996085846	0.50061869	.	.	Likely benign	Combined oxidative phosphorylation deficiency 27	1	criteria provided, single submitter	31-Dec-19	0	0.95	1.538	-0.055	1.502	0.44	2.897	0.931	-0.179	-3.005	-0.503	-1.853	3.3	79.7	111293756	111358480	cysteinyl-tRNA synthetase 2, mitochondrial (putative)	Mitochondrial translation defects	Mitochondrial aminoacyl-tRNA synthetases	COXPD27|cysRS	Q9HA77	1	PMID23956156_INS.1Beta_cell_line__0: 1 | PMID19700791_liver_0: 1 | PMID24708184_Sum: 3 | PMID26450961_Sum: 9 | MS_Placenta_Sum: 1 | MS_Brain_Sum: 2 | MS_Skeletal_Muscle_Sum: 1 | MS_Liver_Sum: 1 | MS_Heart_Sum: 1 | MTS_Mean: 0.73639375 | hela_subcell_location_Mitochondrion: 1 | HPA_Mitochondria: 1 | HPA_NonMitochondria: 1 | Rickettsia_Homolog: 1 | compartments_knowledge_difference: 1.2 | Cluh_Enri…	APEX_matrix, targetP signal, Rickettsial homolog, mito protein domain, coexpression++, MS/MS	Matrix	Mitochondrial central dogma > Translation > mt-tRNA synthetases	18
13	111294754	rs147216443	C	T	.	.	c.A511T	CARS2	ENSG00000134905	ENST00000257347	1692	C	0	0.996085846	0.324795944	.	.	Benign/Likely benign	not specified|Combined oxidative phosphorylation deficiency 27	2	criteria provided, multiple submitters, no conflicts	31-Dec-19	0	0.95	-0.591	-1.302	-0.733	1.57	-0.146	-0.032	0.326	2.213	0.908	1.313	3.1	65.1	111293756	111358480	cysteinyl-tRNA synthetase 2, mitochondrial (putative)	Mitochondrial translation defects	Mitochondrial aminoacyl-tRNA synthetases	COXPD27|cysRS	Q9HA77	1	PMID23956156_INS.1Beta_cell_line__0: 1 | PMID19700791_liver_0: 1 | PMID24708184_Sum: 3 | PMID26450961_Sum: 9 | MS_Placenta_Sum: 1 | MS_Brain_Sum: 2 | MS_Skeletal_Muscle_Sum: 1 | MS_Liver_Sum: 1 | MS_Heart_Sum: 1 | MTS_Mean: 0.73639375 | hela_subcell_location_Mitochondrion: 1 | HPA_Mitochondria: 1 | HPA_NonMitochondria: 1 | Rickettsia_Homolog: 1 | compartments_knowledge_difference: 1.2 | Cluh_Enri…	APEX_matrix, targetP signal, Rickettsial homolog, mito protein domain, coexpression++, MS/MS	Matrix	Mitochondrial central dogma > Translation > mt-tRNA synthetases	18
13	111294796	rs146355429	C	T	.	.	c.V497I	CARS2	ENSG00000134905	ENST00000257347	1692	C	0	0.996085846	0.161188039	.	.	Benign/Likely benign	Combined oxidative phosphorylation deficiency 27|not specified	2	criteria provided, multiple submitters, no conflicts	31-Dec-19	0	0.95	-1.337	-0.279	-0.544	1.242	-1.262	-1.239	-0.547	2.131	0.393	0.816	10.9	10.6	111293756	111358480	cysteinyl-tRNA synthetase 2, mitochondrial (putative)	Mitochondrial translation defects	Mitochondrial aminoacyl-tRNA synthetases	COXPD27|cysRS	Q9HA77	1	PMID23956156_INS.1Beta_cell_line__0: 1 | PMID19700791_liver_0: 1 | PMID24708184_Sum: 3 | PMID26450961_Sum: 9 | MS_Placenta_Sum: 1 | MS_Brain_Sum: 2 | MS_Skeletal_Muscle_Sum: 1 | MS_Liver_Sum: 1 | MS_Heart_Sum: 1 | MTS_Mean: 0.73639375 | hela_subcell_location_Mitochondrion: 1 | HPA_Mitochondria: 1 | HPA_NonMitochondria: 1 | Rickettsia_Homolog: 1 | compartments_knowledge_difference: 1.2 | Cluh_Enri…	APEX_matrix, targetP signal, Rickettsial homolog, mito protein domain, coexpression++, MS/MS	Matrix	Mitochondrial central dogma > Translation > mt-tRNA synthetases	18
13	111294837	rs766266851	A	C	.	.	c.L483W	CARS2	ENSG00000134905	ENST00000257347	1692	A	0	0.996085846	0.901942207	.	.	Likely benign	Combined oxidative phosphorylation deficiency 27	1	criteria provided, single submitter	31-Dec-19	0	0.95	-1.019	-0.987	-1.505	1.266	-0.912	-0.595	0.009	0.672	-2.128	-0.184	1	15.9	111293756	111358480	cysteinyl-tRNA synthetase 2, mitochondrial (putative)	Mitochondrial translation defects	Mitochondrial aminoacyl-tRNA synthetases	COXPD27|cysRS	Q9HA77	1	PMID23956156_INS.1Beta_cell_line__0: 1 | PMID19700791_liver_0: 1 | PMID24708184_Sum: 3 | PMID26450961_Sum: 9 | MS_Placenta_Sum: 1 | MS_Brain_Sum: 2 | MS_Skeletal_Muscle_Sum: 1 | MS_Liver_Sum: 1 | MS_Heart_Sum: 1 | MTS_Mean: 0.73639375 | hela_subcell_location_Mitochondrion: 1 | HPA_Mitochondria: 1 | HPA_NonMitochondria: 1 | Rickettsia_Homolog: 1 | compartments_knowledge_difference: 1.2 | Cluh_Enri…	APEX_matrix, targetP signal, Rickettsial homolog, mito protein domain, coexpression++, MS/MS	Matrix	Mitochondrial central dogma > Translation > mt-tRNA synthetases	18
13	111299509	rs79081036	G	A	.	.	c.R378C	CARS2	ENSG00000134905	ENST00000257347	1692	G	0	0.996085846	0.681053914	.	.	Benign	not specified|Combined oxidative phosphorylation deficiency 27	2	criteria provided, multiple submitters, no conflicts	31-Dec-19	0	0.95	1.538	-0.055	1.502	0.44	2.897	-1.343	0.465	-0.862	-1.02	-0.255	0	86.3	111293756	111358480	cysteinyl-tRNA synthetase 2, mitochondrial (putative)	Mitochondrial translation defects	Mitochondrial aminoacyl-tRNA synthetases	COXPD27|cysRS	Q9HA77	1	PMID23956156_INS.1Beta_cell_line__0: 1 | PMID19700791_liver_0: 1 | PMID24708184_Sum: 3 | PMID26450961_Sum: 9 | MS_Placenta_Sum: 1 | MS_Brain_Sum: 2 | MS_Skeletal_Muscle_Sum: 1 | MS_Liver_Sum: 1 | MS_Heart_Sum: 1 | MTS_Mean: 0.73639375 | hela_subcell_location_Mitochondrion: 1 | HPA_Mitochondria: 1 | HPA_NonMitochondria: 1 | Rickettsia_Homolog: 1 | compartments_knowledge_difference: 1.2 | Cluh_Enri…	APEX_matrix, targetP signal, Rickettsial homolog, mito protein domain, coexpression++, MS/MS	Matrix	Mitochondrial central dogma > Translation > mt-tRNA synthetases	18
13	111335406	rs146773721	C	T	.	.	c.G216E	CARS2	ENSG00000134905	ENST00000257347	1692	C	0	0.996085846	0.6265256	*	-	Benign	not specified|Combined oxidative phosphorylation deficiency 27	2	criteria provided, multiple submitters, no conflicts	31-Dec-19	0	0.95	-0.384	1.652	1.33	1.045	2.064	1.357	-1.453	1.477	0.113	-0.837	1.2	45.1	111293756	111358480	cysteinyl-tRNA synthetase 2, mitochondrial (putative)	Mitochondrial translation defects	Mitochondrial aminoacyl-tRNA synthetases	COXPD27|cysRS	Q9HA77	1	PMID23956156_INS.1Beta_cell_line__0: 1 | PMID19700791_liver_0: 1 | PMID24708184_Sum: 3 | PMID26450961_Sum: 9 | MS_Placenta_Sum: 1 | MS_Brain_Sum: 2 | MS_Skeletal_Muscle_Sum: 1 | MS_Liver_Sum: 1 | MS_Heart_Sum: 1 | MTS_Mean: 0.73639375 | hela_subcell_location_Mitochondrion: 1 | HPA_Mitochondria: 1 | HPA_NonMitochondria: 1 | Rickettsia_Homolog: 1 | compartments_knowledge_difference: 1.2 | Cluh_Enri…	APEX_matrix, targetP signal, Rickettsial homolog, mito protein domain, coexpression++, MS/MS	Matrix	Mitochondrial central dogma > Translation > mt-tRNA synthetases	18
13	111335467	rs140082252	C	T	.	.	c.D196N	CARS2	ENSG00000134905	ENST00000257347	1692	C	0	0.996085846	0.332145908	.	.	Benign	not specified|Combined oxidative phosphorylation deficiency 27	2	criteria provided, multiple submitters, no conflicts	31-Dec-19	0	0.95	1.05	0.302	-3.656	-0.259	-3.242	0.945	0.828	1.299	-0.169	0.933	5.4	30.9	111293756	111358480	cysteinyl-tRNA synthetase 2, mitochondrial (putative)	Mitochondrial translation defects	Mitochondrial aminoacyl-tRNA synthetases	COXPD27|cysRS	Q9HA77	1	PMID23956156_INS.1Beta_cell_line__0: 1 | PMID19700791_liver_0: 1 | PMID24708184_Sum: 3 | PMID26450961_Sum: 9 | MS_Placenta_Sum: 1 | MS_Brain_Sum: 2 | MS_Skeletal_Muscle_Sum: 1 | MS_Liver_Sum: 1 | MS_Heart_Sum: 1 | MTS_Mean: 0.73639375 | hela_subcell_location_Mitochondrion: 1 | HPA_Mitochondria: 1 | HPA_NonMitochondria: 1 | Rickettsia_Homolog: 1 | compartments_knowledge_difference: 1.2 | Cluh_Enri…	APEX_matrix, targetP signal, Rickettsial homolog, mito protein domain, coexpression++, MS/MS	Matrix	Mitochondrial central dogma > Translation > mt-tRNA synthetases	18
13	111353876	rs112070421	C	T	.	.	c.R101Q	CARS2	ENSG00000134905	ENST00000257347	1692	C	0	0.996085846	0.50061869	.	.	Likely benign	Combined oxidative phosphorylation deficiency 27	1	criteria provided, single submitter	31-Dec-19	0	0.95	1.538	-0.055	1.502	0.44	2.897	0.931	-0.179	-3.005	-0.503	-1.853	3.3	21.1	111293756	111358480	cysteinyl-tRNA synthetase 2, mitochondrial (putative)	Mitochondrial translation defects	Mitochondrial aminoacyl-tRNA synthetases	COXPD27|cysRS	Q9HA77	1	PMID23956156_INS.1Beta_cell_line__0: 1 | PMID19700791_liver_0: 1 | PMID24708184_Sum: 3 | PMID26450961_Sum: 9 | MS_Placenta_Sum: 1 | MS_Brain_Sum: 2 | MS_Skeletal_Muscle_Sum: 1 | MS_Liver_Sum: 1 | MS_Heart_Sum: 1 | MTS_Mean: 0.73639375 | hela_subcell_location_Mitochondrion: 1 | HPA_Mitochondria: 1 | HPA_NonMitochondria: 1 | Rickettsia_Homolog: 1 | compartments_knowledge_difference: 1.2 | Cluh_Enri…	APEX_matrix, targetP signal, Rickettsial homolog, mito protein domain, coexpression++, MS/MS	Matrix	Mitochondrial central dogma > Translation > mt-tRNA synthetases	18
13	111358305	rs771202761	T	C	.	.	c.T46A	CARS2	ENSG00000134905	ENST00000257347	1692	T	0	0.996085846	0.33770663	.	.	Likely benign	Combined oxidative phosphorylation deficiency 27	1	criteria provided, single submitter	31-Dec-19	0	0.95	-0.032	0.326	2.213	0.908	1.313	-0.591	-1.302	-0.733	1.57	-0.146	3.2	97	111293756	111358480	cysteinyl-tRNA synthetase 2, mitochondrial (putative)	Mitochondrial translation defects	Mitochondrial aminoacyl-tRNA synthetases	COXPD27|cysRS	Q9HA77	1	PMID23956156_INS.1Beta_cell_line__0: 1 | PMID19700791_liver_0: 1 | PMID24708184_Sum: 3 | PMID26450961_Sum: 9 | MS_Placenta_Sum: 1 | MS_Brain_Sum: 2 | MS_Skeletal_Muscle_Sum: 1 | MS_Liver_Sum: 1 | MS_Heart_Sum: 1 | MTS_Mean: 0.73639375 | hela_subcell_location_Mitochondrion: 1 | HPA_Mitochondria: 1 | HPA_NonMitochondria: 1 | Rickettsia_Homolog: 1 | compartments_knowledge_difference: 1.2 | Cluh_Enri…	APEX_matrix, targetP signal, Rickettsial homolog, mito protein domain, coexpression++, MS/MS	Matrix	Mitochondrial central dogma > Translation > mt-tRNA synthetases	18
13	111358319	rs371950209	G	A	.	.	c.A41V	CARS2	ENSG00000134905	ENST00000257347	1692	G	0	0.996085846	0.352313408	.	.	Likely benign	Combined oxidative phosphorylation deficiency 27	1	criteria provided, single submitter	31-Dec-19	0	0.95	-0.591	-1.302	-0.733	1.57	-0.146	-1.337	-0.279	-0.544	1.242	-1.262	3.7	46.7	111293756	111358480	cysteinyl-tRNA synthetase 2, mitochondrial (putative)	Mitochondrial translation defects	Mitochondrial aminoacyl-tRNA synthetases	COXPD27|cysRS	Q9HA77	1	PMID23956156_INS.1Beta_cell_line__0: 1 | PMID19700791_liver_0: 1 | PMID24708184_Sum: 3 | PMID26450961_Sum: 9 | MS_Placenta_Sum: 1 | MS_Brain_Sum: 2 | MS_Skeletal_Muscle_Sum: 1 | MS_Liver_Sum: 1 | MS_Heart_Sum: 1 | MTS_Mean: 0.73639375 | hela_subcell_location_Mitochondrion: 1 | HPA_Mitochondria: 1 | HPA_NonMitochondria: 1 | Rickettsia_Homolog: 1 | compartments_knowledge_difference: 1.2 | Cluh_Enri…	APEX_matrix, targetP signal, Rickettsial homolog, mito protein domain, coexpression++, MS/MS	Matrix	Mitochondrial central dogma > Translation > mt-tRNA synthetases	18
13	111358377	rs534818713	C	T	.	.	c.G22R	CARS2	ENSG00000134905	ENST00000257347	1692	C	0	0	0.53810599	*	^	Benign	Combined oxidative phosphorylation deficiency 27	1	criteria provided, single submitter	31-Dec-19	0	0.95	-0.384	1.652	1.33	1.045	2.064	1.538	-0.055	1.502	0.44	2.897	0.6	43.6	111293756	111358480	cysteinyl-tRNA synthetase 2, mitochondrial (putative)	Mitochondrial translation defects	Mitochondrial aminoacyl-tRNA synthetases	COXPD27|cysRS	Q9HA77	1	PMID23956156_INS.1Beta_cell_line__0: 1 | PMID19700791_liver_0: 1 | PMID24708184_Sum: 3 | PMID26450961_Sum: 9 | MS_Placenta_Sum: 1 | MS_Brain_Sum: 2 | MS_Skeletal_Muscle_Sum: 1 | MS_Liver_Sum: 1 | MS_Heart_Sum: 1 | MTS_Mean: 0.73639375 | hela_subcell_location_Mitochondrion: 1 | HPA_Mitochondria: 1 | HPA_NonMitochondria: 1 | Rickettsia_Homolog: 1 | compartments_knowledge_difference: 1.2 | Cluh_Enri…	APEX_matrix, targetP signal, Rickettsial homolog, mito protein domain, coexpression++, MS/MS	Matrix	Mitochondrial central dogma > Translation > mt-tRNA synthetases	18
14	32068554	rs1273822033	G	A	.	.	c.M117I	NUBPL	ENSG00000151413	ENST00000281081	957	G	24.1516	1.058412147	0.458530605	.	.	Pathogenic	Mitochondrial complex 1 deficiency, nuclear type 21	1	no assertion criteria provided	28-May-20	0	0.93	-0.663	-1.524	2.219	-1.005	1.212	-1.239	-0.547	2.131	0.393	0.816	2	10.4	32030590	32330429	nucleotide binding protein-like	Oxidative phosphorylation deficiency	Complex I subunits and assembly factors	C14orf127|IND1|MC1DN21|huInd1	Q8TB37	1	PMID15253431_Sum: 2 | PMID17705834_embryonic_stem_cell_line_0: 1 | PMID18348319_heart_0: 1 | PMID19567276_skeletal_muscle_0: 1 | PMID24708184_Sum: 4 | PMID26450961_Sum: 6 | MS_Placenta_Sum: 1 | MS_Brain_Sum: 2 | MS_Skeletal_Muscle_Sum: 1 | MS_Heart_Sum: 3 | MTS_Mean: 0.76473125 | HPA_Mitochondria: 1 | HPA_NonMitochondria: 1 | Rickettsia_Homolog: 1 | compartments_knowledge_difference: 2 | Cluh_Enr…	literature, targetP signal, Rickettsial homolog, mito protein domain, coexpression+, MS/MS+	Matrix	OXPHOS > Complex I > CI assembly factors | Metabolism > Metals and cofactors > Fe-S cluster biosynthesis | Metabolism > Metals and cofactors > Fe-S-containing proteins | OXPHOS > OXPHOS assembly factors	14.9
14	61441876	rs114570574	G	A	.	.	c.T494M	TRMT5	ENSG00000126814	ENST00000261249	1527	G	0	1.084453738	0.393608067	*	^	Likely benign	not provided|Combined oxidative phosphorylation deficiency 26	2	criteria provided, single submitter	31-Dec-19	0	0.95	-0.032	0.326	2.213	0.908	1.313	-0.663	-1.524	2.219	-1.005	1.212	1.7	61.1	61438166	61447782	tRNA methyltransferase 5	Mitochondrial translation defects	tRNA modification	COXPD26|KIAA1393|TRM5	Q32P41	0.99	MTS_Mean: 0.447425 | hela_subcell_location_Mitochondrion: 1 | HPA_NonMitochondria: 1 | compartments_knowledge_difference: 0.6 | Comm_Mito_Ratio: 0.286 |	literature, yeast mito homolog, mito protein domain, coexpression	Matrix	Mitochondrial central dogma > mtRNA metabolism > mt-tRNA modifications	3.2
14	61442354	rs45604437	G	A	.	.	c.A428V	TRMT5	ENSG00000126814	ENST00000261249	1527	G	0	1.084453738	0.352313408	.	.	Likely benign	not provided	1	criteria provided, single submitter	31-Dec-19	0	0.95	-0.591	-1.302	-0.733	1.57	-0.146	-1.337	-0.279	-0.544	1.242	-1.262	3.7	25.9	61438166	61447782	tRNA methyltransferase 5	Mitochondrial translation defects	tRNA modification	COXPD26|KIAA1393|TRM5	Q32P41	0.99	MTS_Mean: 0.447425 | hela_subcell_location_Mitochondrion: 1 | HPA_NonMitochondria: 1 | compartments_knowledge_difference: 0.6 | Comm_Mito_Ratio: 0.286 |	literature, yeast mito homolog, mito protein domain, coexpression	Matrix	Mitochondrial central dogma > mtRNA metabolism > mt-tRNA modifications	3.2
14	61442412	rs78987129	T	G	.	.	c.S409R	TRMT5	ENSG00000126814	ENST00000261249	1527	T	0	1.084453738	0.470986085	.	.	Benign	not provided	1	criteria provided, single submitter	31-Dec-19	0	0.95	-0.228	1.399	-4.76	0.67	-2.647	1.538	-0.055	1.502	0.44	2.897	1.9	56.1	61438166	61447782	tRNA methyltransferase 5	Mitochondrial translation defects	tRNA modification	COXPD26|KIAA1393|TRM5	Q32P41	0.99	MTS_Mean: 0.447425 | hela_subcell_location_Mitochondrion: 1 | HPA_NonMitochondria: 1 | compartments_knowledge_difference: 0.6 | Comm_Mito_Ratio: 0.286 |	literature, yeast mito homolog, mito protein domain, coexpression	Matrix	Mitochondrial central dogma > mtRNA metabolism > mt-tRNA modifications	3.2
14	61442538	rs115955317	C	G	.	.	c.E367Q	TRMT5	ENSG00000126814	ENST00000261249	1527	C	0	1.084453738	0.346446015	.	.	Benign	not provided	1	criteria provided, single submitter	31-Dec-19	0	0.95	1.357	-1.453	1.477	0.113	-0.837	0.931	-0.179	-3.005	-0.503	-1.853	4.9	70.3	61438166	61447782	tRNA methyltransferase 5	Mitochondrial translation defects	tRNA modification	COXPD26|KIAA1393|TRM5	Q32P41	0.99	MTS_Mean: 0.447425 | hela_subcell_location_Mitochondrion: 1 | HPA_NonMitochondria: 1 | compartments_knowledge_difference: 0.6 | Comm_Mito_Ratio: 0.286 |	literature, yeast mito homolog, mito protein domain, coexpression	Matrix	Mitochondrial central dogma > mtRNA metabolism > mt-tRNA modifications	3.2
14	61446081	rs76079086	G	T	.	.	c.H179N	TRMT5	ENSG00000126814	ENST00000261249	1527	T	0	1.084453738	0.450333398	.	.	Benign/Likely benign	not provided	2	criteria provided, multiple submitters, no conflicts	31-Dec-19	0	0.95	0.336	-0.417	-1.673	-1.474	-0.078	0.945	0.828	1.299	-0.169	0.933	1.6	77.3	61438166	61447782	tRNA methyltransferase 5	Mitochondrial translation defects	tRNA modification	COXPD26|KIAA1393|TRM5	Q32P41	0.99	MTS_Mean: 0.447425 | hela_subcell_location_Mitochondrion: 1 | HPA_NonMitochondria: 1 | compartments_knowledge_difference: 0.6 | Comm_Mito_Ratio: 0.286 |	literature, yeast mito homolog, mito protein domain, coexpression	Matrix	Mitochondrial central dogma > mtRNA metabolism > mt-tRNA modifications	3.2
14	61446147	rs115400838	T	A	.	.	c.S157C	TRMT5	ENSG00000126814	ENST00000261249	1527	T	0	1.084453738	0.328298483	.	.	Benign	not provided	1	criteria provided, single submitter	31-Dec-19	0	0.95	-0.228	1.399	-4.76	0.67	-2.647	-1.343	0.465	-0.862	-1.02	-0.255	2.6	64	61438166	61447782	tRNA methyltransferase 5	Mitochondrial translation defects	tRNA modification	COXPD26|KIAA1393|TRM5	Q32P41	0.99	MTS_Mean: 0.447425 | hela_subcell_location_Mitochondrion: 1 | HPA_NonMitochondria: 1 | compartments_knowledge_difference: 0.6 | Comm_Mito_Ratio: 0.286 |	literature, yeast mito homolog, mito protein domain, coexpression	Matrix	Mitochondrial central dogma > mtRNA metabolism > mt-tRNA modifications	3.2
14	61446546	rs115407315	T	C	.	.	c.I24V	TRMT5	ENSG00000126814	ENST00000261249	1527	T	0	1.084453738	0.187485418	*	^	Likely benign	not provided	1	criteria provided, single submitter	31-Dec-19	0	0.95	-1.239	-0.547	2.131	0.393	0.816	-1.337	-0.279	-0.544	1.242	-1.262	8.8	62.4	61438166	61447782	tRNA methyltransferase 5	Mitochondrial translation defects	tRNA modification	COXPD26|KIAA1393|TRM5	Q32P41	0.99	MTS_Mean: 0.447425 | hela_subcell_location_Mitochondrion: 1 | HPA_NonMitochondria: 1 | compartments_knowledge_difference: 0.6 | Comm_Mito_Ratio: 0.286 |	literature, yeast mito homolog, mito protein domain, coexpression	Matrix	Mitochondrial central dogma > mtRNA metabolism > mt-tRNA modifications	3.2
14	74417180	rs61743884	G	T	.	.	c.A49S	COQ6	ENSG00000119723	ENST00000334571	1404	G	0	0.868944899	0.268602286	.	.	Benign	not specified|not provided	2	criteria provided, multiple submitters, no conflicts	31-Dec-19	0	0.96	-0.591	-1.302	-0.733	1.57	-0.146	-0.228	1.399	-4.76	0.67	-2.647	5.1	1.2	74416636	74429813	coenzyme Q6 monooxygenase	Vitamin and cofactor metabolism defects	Coenzyme Q10 biosynthesis	CGI-10|CGI10|COQ10D6	Q9Y2Z9	1	PMID28435121_hESCs: 1 | PMID12592411_heart_0: 1 | PMID15253431_Sum: 2 | PMID23956156_INS.1Beta_cell_line__0: 1 | PMID18348319_heart_0: 1 | PMID19567276_skeletal_muscle_0: 1 | PMID19700791_liver_0: 1 | PMID24708184_Sum: 3 | PMID26450961_Sum: 13 | PMID16615898_Sum: 1 | PMID21189371_mammary_gland_0: 1 | MS_Placenta_Sum: 1 | MS_Brain_Sum: 3 | MS_Skeletal_Muscle_Sum: 2 | MS_Liver_Sum: 2 | MS_Kidney_Su…	literature, APEX_matrix, targetP signal+, yeast mito homolog++, Rickettsial homolog, mito protein domain, induction, coexpression+, MS/MS+	MIM	Metabolism > Metals and cofactors > Coenzyme Q metabolism	32
14	74420252	rs61743864	G	A	.	.	c.G93D	COQ6	ENSG00000119723	ENST00000334571	1404	G	0	0.868944899	0.631615656	.	.	Benign	not provided	2	criteria provided, single submitter	31-Dec-19	0	0.96	-0.384	1.652	1.33	1.045	2.064	1.05	0.302	-3.656	-0.259	-3.242	1.9	16.9	74416636	74429813	coenzyme Q6 monooxygenase	Vitamin and cofactor metabolism defects	Coenzyme Q10 biosynthesis	CGI-10|CGI10|COQ10D6	Q9Y2Z9	1	PMID28435121_hESCs: 1 | PMID12592411_heart_0: 1 | PMID15253431_Sum: 2 | PMID23956156_INS.1Beta_cell_line__0: 1 | PMID18348319_heart_0: 1 | PMID19567276_skeletal_muscle_0: 1 | PMID19700791_liver_0: 1 | PMID24708184_Sum: 3 | PMID26450961_Sum: 13 | PMID16615898_Sum: 1 | PMID21189371_mammary_gland_0: 1 | MS_Placenta_Sum: 1 | MS_Brain_Sum: 3 | MS_Skeletal_Muscle_Sum: 2 | MS_Liver_Sum: 2 | MS_Kidney_Su…	literature, APEX_matrix, targetP signal+, yeast mito homolog++, Rickettsial homolog, mito protein domain, induction, coexpression+, MS/MS+	MIM	Metabolism > Metals and cofactors > Coenzyme Q metabolism	32
14	74420252	rs61743864	G	A	.	.	c.G93D	COQ6	ENSG00000119723	ENST00000334571	1404	G	0	0.868944899	0.631615656	.	.	Benign	not provided	2	criteria provided, single submitter	31-Dec-19	0	0.96	-0.384	1.652	1.33	1.045	2.064	1.05	0.302	-3.656	-0.259	-3.242	1.9	16.9	74416636	74429813	coenzyme Q6 monooxygenase	Vitamin and cofactor metabolism defects	Coenzyme Q10 biosynthesis	CGI-10|CGI10|COQ10D6	Q9Y2Z9	1	PMID28435121_hESCs: 1 | PMID12592411_heart_0: 1 | PMID15253431_Sum: 2 | PMID23956156_INS.1Beta_cell_line__0: 1 | PMID18348319_heart_0: 1 | PMID19567276_skeletal_muscle_0: 1 | PMID19700791_liver_0: 1 | PMID24708184_Sum: 3 | PMID26450961_Sum: 13 | PMID16615898_Sum: 1 | PMID21189371_mammary_gland_0: 1 | MS_Placenta_Sum: 1 | MS_Brain_Sum: 3 | MS_Skeletal_Muscle_Sum: 2 | MS_Liver_Sum: 2 | MS_Kidney_Su…	literature, APEX_matrix, targetP signal+, yeast mito homolog++, Rickettsial homolog, mito protein domain, induction, coexpression+, MS/MS+	MIM	Metabolism > Metals and cofactors > Coenzyme Q metabolism	32
14	74428247	rs34746680	C	T	.	.	c.T395M	COQ6	ENSG00000119723	ENST00000334571	1404	C	0	0.868944899	0.393608067	.	.	Benign	not specified|not provided	2	criteria provided, multiple submitters, no conflicts	31-Dec-19	0	0.96	-0.032	0.326	2.213	0.908	1.313	-0.663	-1.524	2.219	-1.005	1.212	1.7	51.7	74416636	74429813	coenzyme Q6 monooxygenase	Vitamin and cofactor metabolism defects	Coenzyme Q10 biosynthesis	CGI-10|CGI10|COQ10D6	Q9Y2Z9	1	PMID28435121_hESCs: 1 | PMID12592411_heart_0: 1 | PMID15253431_Sum: 2 | PMID23956156_INS.1Beta_cell_line__0: 1 | PMID18348319_heart_0: 1 | PMID19567276_skeletal_muscle_0: 1 | PMID19700791_liver_0: 1 | PMID24708184_Sum: 3 | PMID26450961_Sum: 13 | PMID16615898_Sum: 1 | PMID21189371_mammary_gland_0: 1 | MS_Placenta_Sum: 1 | MS_Brain_Sum: 3 | MS_Skeletal_Muscle_Sum: 2 | MS_Liver_Sum: 2 | MS_Kidney_Su…	literature, APEX_matrix, targetP signal+, yeast mito homolog++, Rickettsial homolog, mito protein domain, induction, coexpression+, MS/MS+	MIM	Metabolism > Metals and cofactors > Coenzyme Q metabolism	32
14	74428548	rs148444170	C	A	.	.	c.P440Q	COQ6	ENSG00000119723	ENST00000334571	1404	C	0	0.868944899	0.284536398	.	.	Benign	not provided	1	criteria provided, single submitter	31-Dec-19	0	0.96	0.189	2.081	-1.628	0.421	-1.392	0.931	-0.179	-3.005	-0.503	-1.853	1	29.5	74416636	74429813	coenzyme Q6 monooxygenase	Vitamin and cofactor metabolism defects	Coenzyme Q10 biosynthesis	CGI-10|CGI10|COQ10D6	Q9Y2Z9	1	PMID28435121_hESCs: 1 | PMID12592411_heart_0: 1 | PMID15253431_Sum: 2 | PMID23956156_INS.1Beta_cell_line__0: 1 | PMID18348319_heart_0: 1 | PMID19567276_skeletal_muscle_0: 1 | PMID19700791_liver_0: 1 | PMID24708184_Sum: 3 | PMID26450961_Sum: 13 | PMID16615898_Sum: 1 | PMID21189371_mammary_gland_0: 1 | MS_Placenta_Sum: 1 | MS_Brain_Sum: 3 | MS_Skeletal_Muscle_Sum: 2 | MS_Liver_Sum: 2 | MS_Kidney_Su…	literature, APEX_matrix, targetP signal+, yeast mito homolog++, Rickettsial homolog, mito protein domain, induction, coexpression+, MS/MS+	MIM	Metabolism > Metals and cofactors > Coenzyme Q metabolism	32
14	74960811	rs201157942	G	C	.	.	c.E44Q	ISCA2	ENSG00000165898	ENST00000556816	462	G	0	0.66191098	0.346446015	*	-	Likely benign	not specified|not provided	2	criteria provided, multiple submitters, no conflicts	31-Dec-19	0	0.9	1.357	-1.453	1.477	0.113	-0.837	0.931	-0.179	-3.005	-0.503	-1.853	4.9	124.8	74960422	74962271	iron-sulfur cluster assembly 2	Vitamin and cofactor metabolism defects	Iron–sulphur cluster protein biosynthesis	HBLD1|ISA2|MMDS4|c14_5557	Q86U28	1	PMID17519225_T_leukemia_cell_line_0: 1 | PMID17705834_embryonic_stem_cell_line_0: 1 | PMID23956156_INS.1Beta_cell_line__0: 1 | PMID18348319_heart_0: 1 | PMID19567276_skeletal_muscle_0: 1 | PMID24708184_Sum: 3 | PMID26450961_Sum: 14 | PMID16582907_liver_0: 1 | MS_Placenta_Sum: 1 | MS_Brain_Sum: 4 | MS_Skeletal_Muscle_Sum: 2 | MS_Liver_Sum: 2 | MS_Kidney_Sum: 1 | MS_Heart_Sum: 2 | MTS_Mean: 0.65891…	APEX_matrix, targetP signal+, yeast mito homolog++, Rickettsial homolog, mito protein domain+, induction, coexpression, MS/MS++	Matrix	Metabolism > Metals and cofactors > Fe-S cluster biosynthesis | Metabolism > Metals and cofactors > Fe-S-containing proteins	42
14	96001611	rs577438813	C	T	.	.	c.P62L	GLRX5	ENSG00000182512	ENST00000331334	471	C	0	0.662922785	0.376944675	.	.	Likely benign	not provided	1	criteria provided, single submitter	31-Dec-19	1	0.96	0.189	2.081	-1.628	0.421	-1.392	-1.019	-0.987	-1.505	1.266	-0.912	0.3	80.9	96001322	96011055	glutaredoxin 5	Vitamin and cofactor metabolism defects	Lipoic acid biosynthesis	C14orf87|FLB4739|GRX5|PR01238|PRO1238|PRSA|SIDBA3|SPAHGC	Q86SX6	1	PMID28435121_hESCs: 1 | PMID14651853_Sum: 3 | PMID15253431_Sum: 1 | PMID17705834_embryonic_stem_cell_line_0: 1 | PMID23956156_INS.1Beta_cell_line__0: 1 | PMID18348319_heart_0: 1 | PMID19567276_skeletal_muscle_0: 1 | PMID19700791_liver_0: 1 | PMID24708184_Sum: 4 | PMID26450961_Sum: 14 | PMID16615899_liver_0: 1 | MS_Placenta_Sum: 1 | MS_Brain_Sum: 6 | MS_Skeletal_Muscle_Sum: 2 | MS_Liver_Sum: 4 | M…	literature, APEX_matrix, yeast mito homolog+, Rickettsial homolog, mito protein domain, coexpression, MS/MS+	Matrix	Metabolism > Metals and cofactors > Fe-S cluster biosynthesis | Metabolism > Metals and cofactors > Fe-S-containing proteins	16.9
14	96001626	.	G	A	.	.	c.C67Y	GLRX5	ENSG00000182512	ENST00000331334	471	G	0.257527	0.662922785	0.941547998	.	.	Pathogenic	Sideroblastic anemia 3, pyridoxine-refractory	1	no assertion criteria provided	28-May-20	1	0.96	-1.343	0.465	-0.862	-1.02	-0.255	0.26	0.83	3.097	-0.838	1.512	0.7	18.5	96001322	96011055	glutaredoxin 5	Vitamin and cofactor metabolism defects	Lipoic acid biosynthesis	C14orf87|FLB4739|GRX5|PR01238|PRO1238|PRSA|SIDBA3|SPAHGC	Q86SX6	1	PMID28435121_hESCs: 1 | PMID14651853_Sum: 3 | PMID15253431_Sum: 1 | PMID17705834_embryonic_stem_cell_line_0: 1 | PMID23956156_INS.1Beta_cell_line__0: 1 | PMID18348319_heart_0: 1 | PMID19567276_skeletal_muscle_0: 1 | PMID19700791_liver_0: 1 | PMID24708184_Sum: 4 | PMID26450961_Sum: 14 | PMID16615899_liver_0: 1 | MS_Placenta_Sum: 1 | MS_Brain_Sum: 6 | MS_Skeletal_Muscle_Sum: 2 | MS_Liver_Sum: 4 | M…	literature, APEX_matrix, yeast mito homolog+, Rickettsial homolog, mito protein domain, coexpression, MS/MS+	Matrix	Metabolism > Metals and cofactors > Fe-S cluster biosynthesis | Metabolism > Metals and cofactors > Fe-S-containing proteins	16.9
14	96010371	rs891111781	T	A	.	.	c.M128K	GLRX5	ENSG00000182512	ENST00000331334	471	T	0	0.662922785	0.838488314	.	.	Pathogenic	Sideroblastic anemia 3, pyridoxine-refractory	1	no assertion criteria provided	28-May-20	1	0.96	-0.663	-1.524	2.219	-1.005	1.212	1.831	-0.561	0.533	-0.277	1.648	0.5	26.1	96001322	96011055	glutaredoxin 5	Vitamin and cofactor metabolism defects	Lipoic acid biosynthesis	C14orf87|FLB4739|GRX5|PR01238|PRO1238|PRSA|SIDBA3|SPAHGC	Q86SX6	1	PMID28435121_hESCs: 1 | PMID14651853_Sum: 3 | PMID15253431_Sum: 1 | PMID17705834_embryonic_stem_cell_line_0: 1 | PMID23956156_INS.1Beta_cell_line__0: 1 | PMID18348319_heart_0: 1 | PMID19567276_skeletal_muscle_0: 1 | PMID19700791_liver_0: 1 | PMID24708184_Sum: 4 | PMID26450961_Sum: 14 | PMID16615899_liver_0: 1 | MS_Placenta_Sum: 1 | MS_Brain_Sum: 6 | MS_Skeletal_Muscle_Sum: 2 | MS_Liver_Sum: 4 | M…	literature, APEX_matrix, yeast mito homolog+, Rickettsial homolog, mito protein domain, coexpression, MS/MS+	Matrix	Metabolism > Metals and cofactors > Fe-S cluster biosynthesis | Metabolism > Metals and cofactors > Fe-S-containing proteins	16.9
14	104029361	rs190920873	A	G	.	.	c.K21R	COA8	ENSG00000256053	ENST00000409074	618	A	0	1.152222017	0.168188544	*	-	Benign	not provided|not specified	3	criteria provided, multiple submitters, no conflicts	31-Dec-19	0	0.94	1.831	-0.561	0.533	-0.277	1.648	1.538	-0.055	1.502	0.44	2.897	5.7	134.8	104029298	104057236	apoptogenic 1, mitochondrial	Other cellular defects associated with mitochondrial dysfunction	Apoptosis defects	APOP|APOP1|APOPT1|C14orf153	Q96IL0	1	PMID24708184_Sum: 4 | PMID26450961_Sum: 2 | PMID26217684_brain_0: 1 | MS_Placenta_Sum: 1 | MS_Brain_Sum: 3 | MTS_Mean: 0.82074375 | compartments_knowledge_difference: 1 |	literature, targetP signal, mito protein domain+, coexpression+	MIM	OXPHOS > Complex IV > CIV assembly factors | OXPHOS > OXPHOS assembly factors	13.6
14	104029378	rs2274268	C	A	.	.	c.P27T	COA8	ENSG00000256053	ENST00000409074	618	C	0	1.152222017	0.468315642	*	^	Likely benign	not specified|not provided	3	criteria provided, multiple submitters, no conflicts	31-Dec-19	0	0.94	0.189	2.081	-1.628	0.421	-1.392	-0.032	0.326	2.213	0.908	1.313	1.1	53	104029298	104057236	apoptogenic 1, mitochondrial	Other cellular defects associated with mitochondrial dysfunction	Apoptosis defects	APOP|APOP1|APOPT1|C14orf153	Q96IL0	1	PMID24708184_Sum: 4 | PMID26450961_Sum: 2 | PMID26217684_brain_0: 1 | MS_Placenta_Sum: 1 | MS_Brain_Sum: 3 | MTS_Mean: 0.82074375 | compartments_knowledge_difference: 1 |	literature, targetP signal, mito protein domain+, coexpression+	MIM	OXPHOS > Complex IV > CIV assembly factors | OXPHOS > OXPHOS assembly factors	13.6
14	104029378	rs2274268	C	A	.	.	c.P27T	COA8	ENSG00000256053	ENST00000409074	618	C	0	1.152222017	0.468315642	*	^	Likely benign	not specified|not provided	3	criteria provided, multiple submitters, no conflicts	31-Dec-19	0	0.94	0.189	2.081	-1.628	0.421	-1.392	-0.032	0.326	2.213	0.908	1.313	1.1	53	104029298	104057236	apoptogenic 1, mitochondrial	Other cellular defects associated with mitochondrial dysfunction	Apoptosis defects	APOP|APOP1|APOPT1|C14orf153	Q96IL0	1	PMID24708184_Sum: 4 | PMID26450961_Sum: 2 | PMID26217684_brain_0: 1 | MS_Placenta_Sum: 1 | MS_Brain_Sum: 3 | MTS_Mean: 0.82074375 | compartments_knowledge_difference: 1 |	literature, targetP signal, mito protein domain+, coexpression+	MIM	OXPHOS > Complex IV > CIV assembly factors | OXPHOS > OXPHOS assembly factors	13.6
14	104029379	rs74917403	C	G	.	.	c.P27R	COA8	ENSG00000256053	ENST00000409074	618	C	0	1.152222017	0.413125267	*	^	Benign	not specified|not provided	2	criteria provided, multiple submitters, no conflicts	31-Dec-19	0	0.94	0.189	2.081	-1.628	0.421	-1.392	1.538	-0.055	1.502	0.44	2.897	0.7	53	104029298	104057236	apoptogenic 1, mitochondrial	Other cellular defects associated with mitochondrial dysfunction	Apoptosis defects	APOP|APOP1|APOPT1|C14orf153	Q96IL0	1	PMID24708184_Sum: 4 | PMID26450961_Sum: 2 | PMID26217684_brain_0: 1 | MS_Placenta_Sum: 1 | MS_Brain_Sum: 3 | MTS_Mean: 0.82074375 | compartments_knowledge_difference: 1 |	literature, targetP signal, mito protein domain+, coexpression+	MIM	OXPHOS > Complex IV > CIV assembly factors | OXPHOS > OXPHOS assembly factors	13.6
14	104038060	rs35960830	A	G	.	.	c.N88S	COA8	ENSG00000256053	ENST00000409074	618	A	0	1.152222017	0.142682672	.	.	Benign/Likely benign	not provided|not specified	3	criteria provided, multiple submitters, no conflicts	31-Dec-19	0	0.94	0.945	0.828	1.299	-0.169	0.933	-0.228	1.399	-4.76	0.67	-2.647	3	122.9	104029298	104057236	apoptogenic 1, mitochondrial	Other cellular defects associated with mitochondrial dysfunction	Apoptosis defects	APOP|APOP1|APOPT1|C14orf153	Q96IL0	1	PMID24708184_Sum: 4 | PMID26450961_Sum: 2 | PMID26217684_brain_0: 1 | MS_Placenta_Sum: 1 | MS_Brain_Sum: 3 | MTS_Mean: 0.82074375 | compartments_knowledge_difference: 1 |	literature, targetP signal, mito protein domain+, coexpression+	MIM	OXPHOS > Complex IV > CIV assembly factors | OXPHOS > OXPHOS assembly factors	13.6
15	41679700	rs746082814	T	G	.	.	c.H309P	NDUFAF1	ENSG00000137806	ENST00000260361	981	T	0	1.125095289	0.843348306	.	.	Likely benign	not provided	1	criteria provided, single submitter	31-Dec-19	0	0.95	0.336	-0.417	-1.673	-1.474	-0.078	0.189	2.081	-1.628	0.421	-1.392	0.4	63.9	41679546	41694658	NADH dehydrogenase (ubiquinone) complex I, assembly factor 1	Oxidative phosphorylation deficiency	Complex I subunits and assembly factors	CGI-65|CGI65|CIA30|MC1DN11	Q9Y375	1	PMID28435121_hESCs: 1 | PMID17705834_embryonic_stem_cell_line_0: 1 | PMID23956156_INS.1Beta_cell_line__0: 1 | PMID18348319_heart_0: 1 | PMID19700791_liver_0: 1 | PMID24708184_Sum: 4 | PMID26450961_Sum: 10 | PMID12652598_neuroblastoma_cell_line_IMR.32_0: 1 | MS_Placenta_Sum: 1 | MS_Brain_Sum: 4 | MS_Liver_Sum: 1 | MS_Heart_Sum: 2 | MTS_Mean: 0.6856 | hela_subcell_location_Mitochondrion: 1 | HPA_Cy…	literature, APEX_matrix, targetP signal, mito protein domain, induction, coexpression++, MS/MS++	MIM	OXPHOS > Complex I > CI assembly factors | OXPHOS > OXPHOS assembly factors	25.4
15	41679707	rs201191044	G	T	.	.	c.P307T	NDUFAF1	ENSG00000137806	ENST00000260361	981	G	0	1.125095289	0.468315642	.	.	Likely benign	not provided	1	criteria provided, single submitter	31-Dec-19	0	0.95	0.189	2.081	-1.628	0.421	-1.392	-0.032	0.326	2.213	0.908	1.313	1.1	87.3	41679546	41694658	NADH dehydrogenase (ubiquinone) complex I, assembly factor 1	Oxidative phosphorylation deficiency	Complex I subunits and assembly factors	CGI-65|CGI65|CIA30|MC1DN11	Q9Y375	1	PMID28435121_hESCs: 1 | PMID17705834_embryonic_stem_cell_line_0: 1 | PMID23956156_INS.1Beta_cell_line__0: 1 | PMID18348319_heart_0: 1 | PMID19700791_liver_0: 1 | PMID24708184_Sum: 4 | PMID26450961_Sum: 10 | PMID12652598_neuroblastoma_cell_line_IMR.32_0: 1 | MS_Placenta_Sum: 1 | MS_Brain_Sum: 4 | MS_Liver_Sum: 1 | MS_Heart_Sum: 2 | MTS_Mean: 0.6856 | hela_subcell_location_Mitochondrion: 1 | HPA_Cy…	literature, APEX_matrix, targetP signal, mito protein domain, induction, coexpression++, MS/MS++	MIM	OXPHOS > Complex I > CI assembly factors | OXPHOS > OXPHOS assembly factors	25.4
15	41688700	rs34979001	T	C	.	.	c.I186M	NDUFAF1	ENSG00000137806	ENST00000260361	981	T	0	1.125095289	0.373012059	.	.	Benign/Likely benign	not specified|not provided|Mitochondrial complex I deficiency, nuclear type 1	4	criteria provided, multiple submitters, no conflicts	31-Dec-19	0	0.95	-1.239	-0.547	2.131	0.393	0.816	-0.663	-1.524	2.219	-1.005	1.212	5.5	12.5	41679546	41694658	NADH dehydrogenase (ubiquinone) complex I, assembly factor 1	Oxidative phosphorylation deficiency	Complex I subunits and assembly factors	CGI-65|CGI65|CIA30|MC1DN11	Q9Y375	1	PMID28435121_hESCs: 1 | PMID17705834_embryonic_stem_cell_line_0: 1 | PMID23956156_INS.1Beta_cell_line__0: 1 | PMID18348319_heart_0: 1 | PMID19700791_liver_0: 1 | PMID24708184_Sum: 4 | PMID26450961_Sum: 10 | PMID12652598_neuroblastoma_cell_line_IMR.32_0: 1 | MS_Placenta_Sum: 1 | MS_Brain_Sum: 4 | MS_Liver_Sum: 1 | MS_Heart_Sum: 2 | MTS_Mean: 0.6856 | hela_subcell_location_Mitochondrion: 1 | HPA_Cy…	literature, APEX_matrix, targetP signal, mito protein domain, induction, coexpression++, MS/MS++	MIM	OXPHOS > Complex I > CI assembly factors | OXPHOS > OXPHOS assembly factors	25.4
15	65298496	rs114097513	T	C	.	.	c.I283V	MTFMT	ENSG00000103707	ENST00000220058	1167	T	0	1.063974648	0.187485418	.	.	Likely benign	not provided	1	criteria provided, single submitter	31-Dec-19	0	0.97	-1.239	-0.547	2.131	0.393	0.816	-1.337	-0.279	-0.544	1.242	-1.262	8.8	5.7	65293849	65321977	mitochondrial methionyl-tRNA formyltransferase	Mitochondrial translation defects	tRNA modification	COXPD15|FMT1|MC1DN27	Q96DP5	1	MTS_Mean: 0.8266 | hela_subcell_location_NotMitochondrion: 1 | HPA_NonMitochondria: 1 | HPA_Cytoplasm: 1 | YeastMitoEvidenceGFP: 1 | Rickettsia_Homolog: 1 | compartments_knowledge_difference: 1 | Comm_Mito_Ratio: 0.667 |	literature, APEX_matrix, targetP signal+, yeast mito homolog++, Rickettsial homolog, mito protein domain, coexpression	Matrix	Mitochondrial central dogma > Translation > fMet processing | Metabolism > Vitamin metabolism > Folate and 1-C metabolism	16.3
15	65308791	rs35302908	G	A	.	.	c.R266C	MTFMT	ENSG00000103707	ENST00000220058	1167	G	0	1.063974648	0.681053914	.	.	Benign	not specified|not provided|Combined oxidative phosphorylation deficiency 15	3	criteria provided, multiple submitters, no conflicts	31-Dec-19	0	0.97	1.538	-0.055	1.502	0.44	2.897	-1.343	0.465	-0.862	-1.02	-0.255	0	50.4	65293849	65321977	mitochondrial methionyl-tRNA formyltransferase	Mitochondrial translation defects	tRNA modification	COXPD15|FMT1|MC1DN27	Q96DP5	1	MTS_Mean: 0.8266 | hela_subcell_location_NotMitochondrion: 1 | HPA_NonMitochondria: 1 | HPA_Cytoplasm: 1 | YeastMitoEvidenceGFP: 1 | Rickettsia_Homolog: 1 | compartments_knowledge_difference: 1 | Comm_Mito_Ratio: 0.667 |	literature, APEX_matrix, targetP signal+, yeast mito homolog++, Rickettsial homolog, mito protein domain, coexpression	Matrix	Mitochondrial central dogma > Translation > fMet processing | Metabolism > Vitamin metabolism > Folate and 1-C metabolism	16.3
15	65312589	rs188461284	A	T	.	.	c.L223M	MTFMT	ENSG00000103707	ENST00000220058	1167	A	0	1.063974648	0.322871184	.	.	Benign/Likely benign	not specified|not provided	3	criteria provided, multiple submitters, no conflicts	1-Feb-20	0	0.97	-1.019	-0.987	-1.505	1.266	-0.912	-0.663	-1.524	2.219	-1.005	1.212	9.2	8.3	65293849	65321977	mitochondrial methionyl-tRNA formyltransferase	Mitochondrial translation defects	tRNA modification	COXPD15|FMT1|MC1DN27	Q96DP5	1	MTS_Mean: 0.8266 | hela_subcell_location_NotMitochondrion: 1 | HPA_NonMitochondria: 1 | HPA_Cytoplasm: 1 | YeastMitoEvidenceGFP: 1 | Rickettsia_Homolog: 1 | compartments_knowledge_difference: 1 | Comm_Mito_Ratio: 0.667 |	literature, APEX_matrix, targetP signal+, yeast mito homolog++, Rickettsial homolog, mito protein domain, coexpression	Matrix	Mitochondrial central dogma > Translation > fMet processing | Metabolism > Vitamin metabolism > Folate and 1-C metabolism	16.3
15	65321936	rs199599204	G	C	.	.	c.R6G	MTFMT	ENSG00000103707	ENST00000220058	1167	G	0	1.063974648	0.617702943	*	^	Benign/Likely benign	not provided	2	criteria provided, multiple submitters, no conflicts	31-Dec-19	0	0.97	1.538	-0.055	1.502	0.44	2.897	-0.384	1.652	1.33	1.045	2.064	0.4	80.8	65293849	65321977	mitochondrial methionyl-tRNA formyltransferase	Mitochondrial translation defects	tRNA modification	COXPD15|FMT1|MC1DN27	Q96DP5	1	MTS_Mean: 0.8266 | hela_subcell_location_NotMitochondrion: 1 | HPA_NonMitochondria: 1 | HPA_Cytoplasm: 1 | YeastMitoEvidenceGFP: 1 | Rickettsia_Homolog: 1 | compartments_knowledge_difference: 1 | Comm_Mito_Ratio: 0.667 |	literature, APEX_matrix, targetP signal+, yeast mito homolog++, Rickettsial homolog, mito protein domain, coexpression	Matrix	Mitochondrial central dogma > Translation > fMet processing | Metabolism > Vitamin metabolism > Folate and 1-C metabolism	16.3
15	75219127	.	G	A	.	.	c.R107C	COX5A	ENSG00000178741	ENST00000322347	450	G	3.00232	0.968753435	0.681053914	.	.	Pathogenic	MITOCHONDRIAL COMPLEX IV DEFICIENCY, NUCLEAR TYPE 20	1	no assertion criteria provided	27-Oct-20	1	0.97	1.538	-0.055	1.502	0.44	2.897	-1.343	0.465	-0.862	-1.02	-0.255	0	99.3	75212616	75230495	cytochrome c oxidase subunit Va	Oxidative phosphorylation deficiency	Complex IV subunits and assembly factors	COX|COX-VA|VA	P20674	1	PMID28435121_hESCs: 1 | PMID12592411_heart_0: 1 | PMID14651853_Sum: 4 | PMID15253431_Sum: 2 | PMID16415296_unknown_0: 1 | PMID17705834_embryonic_stem_cell_line_0: 1 | PMID23956156_INS.1Beta_cell_line__0: 1 | PMID18348319_heart_0: 1 | PMID19567276_skeletal_muscle_0: 1 | PMID19700791_liver_0: 1 | PMID24708184_Sum: 4 | PMID26450961_Sum: 14 | PMID12210211_Sum: 1 | PMID12601808_placenta_0: 1 | PMID128…	literature, APEX_IMS, APEX_matrix, targetP signal+, yeast mito homolog++, mito protein domain+, induction, coexpression++, MS/MS++	MIM	OXPHOS > Complex IV > CIV subunits | OXPHOS > OXPHOS subunits	42
15	75230282	rs200367305	G	C	.	.	c.S25C	COX5A	ENSG00000178741	ENST00000322347	450	G	0	0.968753435	0.328298483	*	^	Likely benign	not provided	1	criteria provided, single submitter	31-Dec-19	0	0.97	-0.228	1.399	-4.76	0.67	-2.647	-1.343	0.465	-0.862	-1.02	-0.255	2.6	78.1	75212616	75230495	cytochrome c oxidase subunit Va	Oxidative phosphorylation deficiency	Complex IV subunits and assembly factors	COX|COX-VA|VA	P20674	1	PMID28435121_hESCs: 1 | PMID12592411_heart_0: 1 | PMID14651853_Sum: 4 | PMID15253431_Sum: 2 | PMID16415296_unknown_0: 1 | PMID17705834_embryonic_stem_cell_line_0: 1 | PMID23956156_INS.1Beta_cell_line__0: 1 | PMID18348319_heart_0: 1 | PMID19567276_skeletal_muscle_0: 1 | PMID19700791_liver_0: 1 | PMID24708184_Sum: 4 | PMID26450961_Sum: 14 | PMID12210211_Sum: 1 | PMID12601808_placenta_0: 1 | PMID128…	literature, APEX_IMS, APEX_matrix, targetP signal+, yeast mito homolog++, mito protein domain+, induction, coexpression++, MS/MS++	MIM	OXPHOS > Complex IV > CIV subunits | OXPHOS > OXPHOS subunits	42
15	76566772	rs119458970	G	A	.	.	c.T266M	ETFA	ENSG00000140374	ENST00000557943	999	G	0	0.808842402	0.393608067	.	.	Pathogenic	Glutaric acidemia IIA|not provided|Multiple acyl-CoA dehydrogenase deficiency	5	criteria provided, multiple submitters, no conflicts	31-Dec-19	1	0.97	-0.032	0.326	2.213	0.908	1.313	-0.663	-1.524	2.219	-1.005	1.212	1.7	63.1	76508628	76603810	electron-transfer-flavoprotein, alpha polypeptide	Metabolic defects	Fatty acid metabolism	EMA|GA2|MADD	P13804	1	PMID28435121_hESCs: 1 | PMID12592411_heart_0: 1 | PMID14651853_Sum: 4 | PMID15253431_Sum: 2 | PMID16415296_unknown_0: 1 | PMID17519225_T_leukemia_cell_line_0: 1 | PMID17705834_embryonic_stem_cell_line_0: 1 | PMID23956156_INS.1Beta_cell_line__0: 1 | PMID18348319_heart_0: 1 | PMID19567276_skeletal_muscle_0: 1 | PMID19700791_liver_0: 1 | PMID24708184_Sum: 4 | PMID26450961_Sum: 14 | PMID11840540_live…	literature, APEX_matrix, targetP signal, yeast mito homolog++, mito protein domain, induction, coexpression++, MS/MS++	Matrix	Metabolism > Lipid metabolism > Fatty acid oxidation | Metabolism > Amino acid metabolism > Branched-chain amino acid metabolism | Metabolism > Amino acid metabolism > Lysine metabolism | Metabolism > Amino acid metabolism > Glycine metabolism | Metabolism > Vitamin metabolism > Choline and betaine metabolism | Metabolism > Electron carriers > Q-linked reactions, other	33.5
15	78453997	rs756333430	G	A	.	.	c.A122T	IDH3A	ENSG00000166411	ENST00000299518	1098	G	0	0.49290491	0.324795944	.	.	Pathogenic	RETINITIS PIGMENTOSA 90	1	no assertion criteria provided	2-Sep-20	0	0.93	-0.591	-1.302	-0.733	1.57	-0.146	-0.032	0.326	2.213	0.908	1.313	3.1	2.5	78441718	78462884	isocitrate dehydrogenase 3 (NAD+) alpha	Metabolic defects	Tricarboxylic acid cycle enzymes	-	P50213	1	PMID28435121_hESCs: 1 | PMID12592411_heart_0: 1 | PMID14651853_Sum: 4 | PMID15253431_Sum: 2 | PMID16415296_unknown_0: 1 | PMID17519225_T_leukemia_cell_line_0: 1 | PMID17705834_embryonic_stem_cell_line_0: 1 | PMID23956156_INS.1Beta_cell_line__0: 1 | PMID18348319_heart_0: 1 | PMID19567276_skeletal_muscle_0: 1 | PMID19700791_liver_0: 1 | PMID24708184_Sum: 4 | PMID26450961_Sum: 14 | PMID12601808_plac…	APEX_matrix, yeast mito homolog++, Rickettsial homolog, mito protein domain, induction, coexpression++, MS/MS++	Matrix	Metabolism > Carbohydrate metabolism > TCA cycle	34.6
15	78454050	rs61752770	T	A	.	.	c.D139E	IDH3A	ENSG00000166411	ENST00000299518	1098	T	0	0.49290491	0.290708436	.	.	Benign	not provided	1	criteria provided, single submitter	31-Dec-19	1	0.93	1.05	0.302	-3.656	-0.259	-3.242	1.357	-1.453	1.477	0.113	-0.837	5.8	75.2	78441718	78462884	isocitrate dehydrogenase 3 (NAD+) alpha	Metabolic defects	Tricarboxylic acid cycle enzymes	-	P50213	1	PMID28435121_hESCs: 1 | PMID12592411_heart_0: 1 | PMID14651853_Sum: 4 | PMID15253431_Sum: 2 | PMID16415296_unknown_0: 1 | PMID17519225_T_leukemia_cell_line_0: 1 | PMID17705834_embryonic_stem_cell_line_0: 1 | PMID23956156_INS.1Beta_cell_line__0: 1 | PMID18348319_heart_0: 1 | PMID19567276_skeletal_muscle_0: 1 | PMID19700791_liver_0: 1 | PMID24708184_Sum: 4 | PMID26450961_Sum: 14 | PMID12601808_plac…	APEX_matrix, yeast mito homolog++, Rickettsial homolog, mito protein domain, induction, coexpression++, MS/MS++	Matrix	Metabolism > Carbohydrate metabolism > TCA cycle	34.6
15	78454622	rs765473830	C	T	.	.	c.A175V	IDH3A	ENSG00000166411	ENST00000299518	1098	C	0	0.49290491	0.352313408	.	.	Pathogenic	RETINITIS PIGMENTOSA 90	1	no assertion criteria provided	2-Sep-20	0	0.93	-0.591	-1.302	-0.733	1.57	-0.146	-1.337	-0.279	-0.544	1.242	-1.262	3.7	16.9	78441718	78462884	isocitrate dehydrogenase 3 (NAD+) alpha	Metabolic defects	Tricarboxylic acid cycle enzymes	-	P50213	1	PMID28435121_hESCs: 1 | PMID12592411_heart_0: 1 | PMID14651853_Sum: 4 | PMID15253431_Sum: 2 | PMID16415296_unknown_0: 1 | PMID17519225_T_leukemia_cell_line_0: 1 | PMID17705834_embryonic_stem_cell_line_0: 1 | PMID23956156_INS.1Beta_cell_line__0: 1 | PMID18348319_heart_0: 1 | PMID19567276_skeletal_muscle_0: 1 | PMID19700791_liver_0: 1 | PMID24708184_Sum: 4 | PMID26450961_Sum: 14 | PMID12601808_plac…	APEX_matrix, yeast mito homolog++, Rickettsial homolog, mito protein domain, induction, coexpression++, MS/MS++	Matrix	Metabolism > Carbohydrate metabolism > TCA cycle	34.6
15	78455849	.	G	A	.	.	c.M204I	IDH3A	ENSG00000166411	ENST00000299518	1098	G	81.8142	0.49290491	0.458530605	.	.	Pathogenic	RETINITIS PIGMENTOSA 90	1	no assertion criteria provided	2-Sep-20	1	0.93	-0.663	-1.524	2.219	-1.005	1.212	-1.239	-0.547	2.131	0.393	0.816	2	34.8	78441718	78462884	isocitrate dehydrogenase 3 (NAD+) alpha	Metabolic defects	Tricarboxylic acid cycle enzymes	-	P50213	1	PMID28435121_hESCs: 1 | PMID12592411_heart_0: 1 | PMID14651853_Sum: 4 | PMID15253431_Sum: 2 | PMID16415296_unknown_0: 1 | PMID17519225_T_leukemia_cell_line_0: 1 | PMID17705834_embryonic_stem_cell_line_0: 1 | PMID23956156_INS.1Beta_cell_line__0: 1 | PMID18348319_heart_0: 1 | PMID19567276_skeletal_muscle_0: 1 | PMID19700791_liver_0: 1 | PMID24708184_Sum: 4 | PMID26450961_Sum: 14 | PMID12601808_plac…	APEX_matrix, yeast mito homolog++, Rickettsial homolog, mito protein domain, induction, coexpression++, MS/MS++	Matrix	Metabolism > Carbohydrate metabolism > TCA cycle	34.6
15	78456059	.	T	C	.	.	c.M239T	IDH3A	ENSG00000166411	ENST00000299518	1098	T	58.958	0.49290491	0.501463176	.	.	Pathogenic	RETINITIS PIGMENTOSA 90	1	no assertion criteria provided	2-Sep-20	0	0.93	-0.663	-1.524	2.219	-1.005	1.212	-0.032	0.326	2.213	0.908	1.313	0.8	3.6	78441718	78462884	isocitrate dehydrogenase 3 (NAD+) alpha	Metabolic defects	Tricarboxylic acid cycle enzymes	-	P50213	1	PMID28435121_hESCs: 1 | PMID12592411_heart_0: 1 | PMID14651853_Sum: 4 | PMID15253431_Sum: 2 | PMID16415296_unknown_0: 1 | PMID17519225_T_leukemia_cell_line_0: 1 | PMID17705834_embryonic_stem_cell_line_0: 1 | PMID23956156_INS.1Beta_cell_line__0: 1 | PMID18348319_heart_0: 1 | PMID19567276_skeletal_muscle_0: 1 | PMID19700791_liver_0: 1 | PMID24708184_Sum: 4 | PMID26450961_Sum: 14 | PMID12601808_plac…	APEX_matrix, yeast mito homolog++, Rickettsial homolog, mito protein domain, induction, coexpression++, MS/MS++	Matrix	Metabolism > Carbohydrate metabolism > TCA cycle	34.6
15	78458538	rs756712426	C	A	.	.	c.P304H	IDH3A	ENSG00000166411	ENST00000299518	1098	C	0	0.49290491	0.504019145	.	.	Pathogenic	Retinitis pigmentosa|RETINITIS PIGMENTOSA 90	2	no assertion criteria provided	6-Oct-20	0	0.93	0.189	2.081	-1.628	0.421	-1.392	0.336	-0.417	-1.673	-1.474	-0.078	1	2.9	78441718	78462884	isocitrate dehydrogenase 3 (NAD+) alpha	Metabolic defects	Tricarboxylic acid cycle enzymes	-	P50213	1	PMID28435121_hESCs: 1 | PMID12592411_heart_0: 1 | PMID14651853_Sum: 4 | PMID15253431_Sum: 2 | PMID16415296_unknown_0: 1 | PMID17519225_T_leukemia_cell_line_0: 1 | PMID17705834_embryonic_stem_cell_line_0: 1 | PMID23956156_INS.1Beta_cell_line__0: 1 | PMID18348319_heart_0: 1 | PMID19567276_skeletal_muscle_0: 1 | PMID19700791_liver_0: 1 | PMID24708184_Sum: 4 | PMID26450961_Sum: 14 | PMID12601808_plac…	APEX_matrix, yeast mito homolog++, Rickettsial homolog, mito protein domain, induction, coexpression++, MS/MS++	Matrix	Metabolism > Carbohydrate metabolism > TCA cycle	34.6
15	78458538	rs756712426	C	A	.	.	c.P304H	IDH3A	ENSG00000166411	ENST00000299518	1098	C	0	0.49290491	0.504019145	.	.	Pathogenic	Retinitis pigmentosa|RETINITIS PIGMENTOSA 90	2	no assertion criteria provided	6-Oct-20	0	0.93	0.189	2.081	-1.628	0.421	-1.392	0.336	-0.417	-1.673	-1.474	-0.078	1	2.9	78441718	78462884	isocitrate dehydrogenase 3 (NAD+) alpha	Metabolic defects	Tricarboxylic acid cycle enzymes	-	P50213	1	PMID28435121_hESCs: 1 | PMID12592411_heart_0: 1 | PMID14651853_Sum: 4 | PMID15253431_Sum: 2 | PMID16415296_unknown_0: 1 | PMID17519225_T_leukemia_cell_line_0: 1 | PMID17705834_embryonic_stem_cell_line_0: 1 | PMID23956156_INS.1Beta_cell_line__0: 1 | PMID18348319_heart_0: 1 | PMID19567276_skeletal_muscle_0: 1 | PMID19700791_liver_0: 1 | PMID24708184_Sum: 4 | PMID26450961_Sum: 14 | PMID12601808_plac…	APEX_matrix, yeast mito homolog++, Rickettsial homolog, mito protein domain, induction, coexpression++, MS/MS++	Matrix	Metabolism > Carbohydrate metabolism > TCA cycle	34.6
15	78458565	rs149862950	T	C	.	.	c.M313T	IDH3A	ENSG00000166411	ENST00000299518	1098	T	0	0.49290491	0.501463176	.	.	Pathogenic	Retinitis pigmentosa|RETINITIS PIGMENTOSA 90	2	no assertion criteria provided	2-Sep-20	0	0.93	-0.663	-1.524	2.219	-1.005	1.212	-0.032	0.326	2.213	0.908	1.313	0.8	25	78441718	78462884	isocitrate dehydrogenase 3 (NAD+) alpha	Metabolic defects	Tricarboxylic acid cycle enzymes	-	P50213	1	PMID28435121_hESCs: 1 | PMID12592411_heart_0: 1 | PMID14651853_Sum: 4 | PMID15253431_Sum: 2 | PMID16415296_unknown_0: 1 | PMID17519225_T_leukemia_cell_line_0: 1 | PMID17705834_embryonic_stem_cell_line_0: 1 | PMID23956156_INS.1Beta_cell_line__0: 1 | PMID18348319_heart_0: 1 | PMID19567276_skeletal_muscle_0: 1 | PMID19700791_liver_0: 1 | PMID24708184_Sum: 4 | PMID26450961_Sum: 14 | PMID12601808_plac…	APEX_matrix, yeast mito homolog++, Rickettsial homolog, mito protein domain, induction, coexpression++, MS/MS++	Matrix	Metabolism > Carbohydrate metabolism > TCA cycle	34.6
15	78458573	rs770798851	C	T	.	.	c.R316C	IDH3A	ENSG00000166411	ENST00000299518	1098	C	0	0.49290491	0.681053914	.	.	Pathogenic	RETINITIS PIGMENTOSA 90	1	no assertion criteria provided	2-Sep-20	1	0.93	1.538	-0.055	1.502	0.44	2.897	-1.343	0.465	-0.862	-1.02	-0.255	0	92.7	78441718	78462884	isocitrate dehydrogenase 3 (NAD+) alpha	Metabolic defects	Tricarboxylic acid cycle enzymes	-	P50213	1	PMID28435121_hESCs: 1 | PMID12592411_heart_0: 1 | PMID14651853_Sum: 4 | PMID15253431_Sum: 2 | PMID16415296_unknown_0: 1 | PMID17519225_T_leukemia_cell_line_0: 1 | PMID17705834_embryonic_stem_cell_line_0: 1 | PMID23956156_INS.1Beta_cell_line__0: 1 | PMID18348319_heart_0: 1 | PMID19567276_skeletal_muscle_0: 1 | PMID19700791_liver_0: 1 | PMID24708184_Sum: 4 | PMID26450961_Sum: 14 | PMID12601808_plac…	APEX_matrix, yeast mito homolog++, Rickettsial homolog, mito protein domain, induction, coexpression++, MS/MS++	Matrix	Metabolism > Carbohydrate metabolism > TCA cycle	34.6
15	89861826	rs2307441	T	C	.	.	c.E1143G	POLG	ENSG00000140521	ENST00000442287	3717	T	0	1.012279046	0.519097288	.	.	Benign/Likely benign	Mitochondrial diseases|not specified|Fanconi anemia|Progressive sclerosing poliodystrophy|not provided|Seizures|6 conditions|Association with valproate-induced liver toxicity|POLG-Related Spectrum Disorders	15	criteria provided, multiple submitters, no conflicts	31-Dec-19	0	0.97	1.357	-1.453	1.477	0.113	-0.837	-0.384	1.652	1.33	1.045	2.064	1.1	100.7	89859535	89878026	polymerase (DNA directed), gamma	Disorders of mitochondrial DNA mainteNAce	Replication,mainteNAce,and transcription of mtDNA	MDP1|MIRAS|MTDPS4A|MTDPS4B|PEO|POLG1|POLGA|SANDO|SCAE	P54098	1	PMID17519225_T_leukemia_cell_line_0: 1 | PMID17705834_embryonic_stem_cell_line_0: 1 | PMID18348319_heart_0: 1 | PMID26450961_Sum: 8 | PMID12865426_liver_0: 1 | PMID15598749_T_leukemia_cell_line_0: 1 | MS_Placenta_Sum: 1 | MS_Brain_Sum: 2 | MS_Liver_Sum: 2 | MS_Heart_Sum: 1 | MTS_Mean: 0.88753125 | hela_subcell_location_Mitochondrion: 1 | YeastMitoEvidenceGFP: 1 | compartments_knowledge_difference…	literature, APEX_matrix, targetP signal, yeast mito homolog++, mito protein domain, MS/MS	Matrix	Mitochondrial central dogma > mtDNA maintaiNAce > mtDNA replication | Mitochondrial central dogma > mtDNA maintaiNAce > mtDNA nucleoid | Mitochondrial central dogma > mtDNA maintaiNAce > mtDNA repair	13.5
15	89864150	.	C	T	.	.	c.R943H	POLG	ENSG00000140521	ENST00000442287	3717	C	60.3277	1.012279046	0.579576791	.	.	Pathogenic	Progressive sclerosing poliodystrophy|not provided	3	criteria provided, multiple submitters, no conflicts	12-Dec-19	0	0.97	1.538	-0.055	1.502	0.44	2.897	0.336	-0.417	-1.673	-1.474	-0.078	2.7	70.4	89859535	89878026	polymerase (DNA directed), gamma	Disorders of mitochondrial DNA mainteNAce	Replication,mainteNAce,and transcription of mtDNA	MDP1|MIRAS|MTDPS4A|MTDPS4B|PEO|POLG1|POLGA|SANDO|SCAE	P54098	1	PMID17519225_T_leukemia_cell_line_0: 1 | PMID17705834_embryonic_stem_cell_line_0: 1 | PMID18348319_heart_0: 1 | PMID26450961_Sum: 8 | PMID12865426_liver_0: 1 | PMID15598749_T_leukemia_cell_line_0: 1 | MS_Placenta_Sum: 1 | MS_Brain_Sum: 2 | MS_Liver_Sum: 2 | MS_Heart_Sum: 1 | MTS_Mean: 0.88753125 | hela_subcell_location_Mitochondrion: 1 | YeastMitoEvidenceGFP: 1 | compartments_knowledge_difference…	literature, APEX_matrix, targetP signal, yeast mito homolog++, mito protein domain, MS/MS	Matrix	Mitochondrial central dogma > mtDNA maintaiNAce > mtDNA replication | Mitochondrial central dogma > mtDNA maintaiNAce > mtDNA nucleoid | Mitochondrial central dogma > mtDNA maintaiNAce > mtDNA repair	13.5
15	89864238	rs139590686	T	G	.	.	c.T914P	POLG	ENSG00000140521	ENST00000442287	3717	T	0	1.012279046	0.629555762	.	.	Pathogenic	POLG-Related Spectrum Disorders|not provided|Progressive sclerosing poliodystrophy|Progressive sclerosing poliodystrophy;Mitochondrial DNA depletion syndrome 4B, MNGIE type	7	criteria provided, multiple submitters, no conflicts	3-Jan-20	0	0.97	-0.032	0.326	2.213	0.908	1.313	0.189	2.081	-1.628	0.421	-1.392	1.4	13.7	89859535	89878026	polymerase (DNA directed), gamma	Disorders of mitochondrial DNA mainteNAce	Replication,mainteNAce,and transcription of mtDNA	MDP1|MIRAS|MTDPS4A|MTDPS4B|PEO|POLG1|POLGA|SANDO|SCAE	P54098	1	PMID17519225_T_leukemia_cell_line_0: 1 | PMID17705834_embryonic_stem_cell_line_0: 1 | PMID18348319_heart_0: 1 | PMID26450961_Sum: 8 | PMID12865426_liver_0: 1 | PMID15598749_T_leukemia_cell_line_0: 1 | MS_Placenta_Sum: 1 | MS_Brain_Sum: 2 | MS_Liver_Sum: 2 | MS_Heart_Sum: 1 | MTS_Mean: 0.88753125 | hela_subcell_location_Mitochondrion: 1 | YeastMitoEvidenceGFP: 1 | compartments_knowledge_difference…	literature, APEX_matrix, targetP signal, yeast mito homolog++, mito protein domain, MS/MS	Matrix	Mitochondrial central dogma > mtDNA maintaiNAce > mtDNA replication | Mitochondrial central dogma > mtDNA maintaiNAce > mtDNA nucleoid | Mitochondrial central dogma > mtDNA maintaiNAce > mtDNA repair	13.5
15	89865023	rs113994098	C	T	.	.	c.G848S	POLG	ENSG00000140521	ENST00000442287	3717	C	0	1.012279046	0.350907967	.	.	Pathogenic	Progressive external ophthalmoplegia with mitochondrial DNA deletions, autosomal recessive 1|Progressive external ophthalmoplegia with mitochondrial DNA deletions, digenic|Progressive sclerosing poliodystrophy|Mitochondrial DNA depletion syndrome 4B, MNGIE type|not provided|POLG-Related Spectrum Disorders|POLG- Related Disorder|6 conditions|Autosomal dominant progressive external ophthalmoplegia …	18	criteria provided, multiple submitters, no conflicts	23-Oct-20	0	0.97	-0.384	1.652	1.33	1.045	2.064	-0.228	1.399	-4.76	0.67	-2.647	3.3	8.4	89859535	89878026	polymerase (DNA directed), gamma	Disorders of mitochondrial DNA mainteNAce	Replication,mainteNAce,and transcription of mtDNA	MDP1|MIRAS|MTDPS4A|MTDPS4B|PEO|POLG1|POLGA|SANDO|SCAE	P54098	1	PMID17519225_T_leukemia_cell_line_0: 1 | PMID17705834_embryonic_stem_cell_line_0: 1 | PMID18348319_heart_0: 1 | PMID26450961_Sum: 8 | PMID12865426_liver_0: 1 | PMID15598749_T_leukemia_cell_line_0: 1 | MS_Placenta_Sum: 1 | MS_Brain_Sum: 2 | MS_Liver_Sum: 2 | MS_Heart_Sum: 1 | MTS_Mean: 0.88753125 | hela_subcell_location_Mitochondrion: 1 | YeastMitoEvidenceGFP: 1 | compartments_knowledge_difference…	literature, APEX_matrix, targetP signal, yeast mito homolog++, mito protein domain, MS/MS	Matrix	Mitochondrial central dogma > mtDNA maintaiNAce > mtDNA replication | Mitochondrial central dogma > mtDNA maintaiNAce > mtDNA nucleoid | Mitochondrial central dogma > mtDNA maintaiNAce > mtDNA repair	13.5
15	89866691	rs121918054	C	G	.	.	c.G737R	POLG	ENSG00000140521	ENST00000442287	3717	C	0	1.012279046	0.53810599	.	.	Pathogenic/Likely pathogenic	Progressive external ophthalmoplegia with mitochondrial DNA deletions, autosomal recessive 1|not provided|Progressive sclerosing poliodystrophy|POLG-Related Spectrum Disorders|Mitochondrial diseases|Seizures|Mitochondrial DNA depletion syndrome 4B, MNGIE type;Progressive sclerosing poliodystrophy;Progressive external ophthalmoplegia with mitochondrial DNA deletions, autosomal recessive 1;Autosoma…	19	criteria provided, multiple submitters, no conflicts	23-Oct-20	0	0.97	-0.384	1.652	1.33	1.045	2.064	1.538	-0.055	1.502	0.44	2.897	0.6	26.4	89859535	89878026	polymerase (DNA directed), gamma	Disorders of mitochondrial DNA mainteNAce	Replication,mainteNAce,and transcription of mtDNA	MDP1|MIRAS|MTDPS4A|MTDPS4B|PEO|POLG1|POLGA|SANDO|SCAE	P54098	1	PMID17519225_T_leukemia_cell_line_0: 1 | PMID17705834_embryonic_stem_cell_line_0: 1 | PMID18348319_heart_0: 1 | PMID26450961_Sum: 8 | PMID12865426_liver_0: 1 | PMID15598749_T_leukemia_cell_line_0: 1 | MS_Placenta_Sum: 1 | MS_Brain_Sum: 2 | MS_Liver_Sum: 2 | MS_Heart_Sum: 1 | MTS_Mean: 0.88753125 | hela_subcell_location_Mitochondrion: 1 | YeastMitoEvidenceGFP: 1 | compartments_knowledge_difference…	literature, APEX_matrix, targetP signal, yeast mito homolog++, mito protein domain, MS/MS	Matrix	Mitochondrial central dogma > mtDNA maintaiNAce > mtDNA replication | Mitochondrial central dogma > mtDNA maintaiNAce > mtDNA nucleoid | Mitochondrial central dogma > mtDNA maintaiNAce > mtDNA repair	13.5
15	89867424	rs2307450	C	T	.	.	c.E662K	POLG	ENSG00000140521	ENST00000442287	3717	C	0	1.012279046	0.475595177	.	.	Benign	Mitochondrial diseases|not specified|not provided|Progressive sclerosing poliodystrophy|POLG-Related Spectrum Disorders|Seizures	11	criteria provided, multiple submitters, no conflicts	31-Dec-19	0	0.97	1.357	-1.453	1.477	0.113	-0.837	1.831	-0.561	0.533	-0.277	1.648	4.3	110.2	89859535	89878026	polymerase (DNA directed), gamma	Disorders of mitochondrial DNA mainteNAce	Replication,mainteNAce,and transcription of mtDNA	MDP1|MIRAS|MTDPS4A|MTDPS4B|PEO|POLG1|POLGA|SANDO|SCAE	P54098	1	PMID17519225_T_leukemia_cell_line_0: 1 | PMID17705834_embryonic_stem_cell_line_0: 1 | PMID18348319_heart_0: 1 | PMID26450961_Sum: 8 | PMID12865426_liver_0: 1 | PMID15598749_T_leukemia_cell_line_0: 1 | MS_Placenta_Sum: 1 | MS_Brain_Sum: 2 | MS_Liver_Sum: 2 | MS_Heart_Sum: 1 | MTS_Mean: 0.88753125 | hela_subcell_location_Mitochondrion: 1 | YeastMitoEvidenceGFP: 1 | compartments_knowledge_difference…	literature, APEX_matrix, targetP signal, yeast mito homolog++, mito protein domain, MS/MS	Matrix	Mitochondrial central dogma > mtDNA maintaiNAce > mtDNA replication | Mitochondrial central dogma > mtDNA maintaiNAce > mtDNA nucleoid | Mitochondrial central dogma > mtDNA maintaiNAce > mtDNA repair	13.5
15	89869870	rs781168350	C	T	.	.	c.R562Q	POLG	ENSG00000140521	ENST00000442287	3717	C	0	1.012279046	0.50061869	.	.	Likely pathogenic	Premature ovarian failure	1	criteria provided, single submitter	2-Mar-20	0	0.97	1.538	-0.055	1.502	0.44	2.897	0.931	-0.179	-3.005	-0.503	-1.853	3.3	73	89859535	89878026	polymerase (DNA directed), gamma	Disorders of mitochondrial DNA mainteNAce	Replication,mainteNAce,and transcription of mtDNA	MDP1|MIRAS|MTDPS4A|MTDPS4B|PEO|POLG1|POLGA|SANDO|SCAE	P54098	1	PMID17519225_T_leukemia_cell_line_0: 1 | PMID17705834_embryonic_stem_cell_line_0: 1 | PMID18348319_heart_0: 1 | PMID26450961_Sum: 8 | PMID12865426_liver_0: 1 | PMID15598749_T_leukemia_cell_line_0: 1 | MS_Placenta_Sum: 1 | MS_Brain_Sum: 2 | MS_Liver_Sum: 2 | MS_Heart_Sum: 1 | MTS_Mean: 0.88753125 | hela_subcell_location_Mitochondrion: 1 | YeastMitoEvidenceGFP: 1 | compartments_knowledge_difference…	literature, APEX_matrix, targetP signal, yeast mito homolog++, mito protein domain, MS/MS	Matrix	Mitochondrial central dogma > mtDNA maintaiNAce > mtDNA replication | Mitochondrial central dogma > mtDNA maintaiNAce > mtDNA nucleoid | Mitochondrial central dogma > mtDNA maintaiNAce > mtDNA repair	13.5
15	89869919	rs2307447	G	A	.	.	c.R546C	POLG	ENSG00000140521	ENST00000442287	3717	G	0	1.012279046	0.681053914	.	.	Benign/Likely benign	Mitochondrial diseases|not specified|Progressive sclerosing poliodystrophy|not provided|Seizures	8	criteria provided, multiple submitters, no conflicts	31-Dec-19	1	0.97	1.538	-0.055	1.502	0.44	2.897	-1.343	0.465	-0.862	-1.02	-0.255	0	86.1	89859535	89878026	polymerase (DNA directed), gamma	Disorders of mitochondrial DNA mainteNAce	Replication,mainteNAce,and transcription of mtDNA	MDP1|MIRAS|MTDPS4A|MTDPS4B|PEO|POLG1|POLGA|SANDO|SCAE	P54098	1	PMID17519225_T_leukemia_cell_line_0: 1 | PMID17705834_embryonic_stem_cell_line_0: 1 | PMID18348319_heart_0: 1 | PMID26450961_Sum: 8 | PMID12865426_liver_0: 1 | PMID15598749_T_leukemia_cell_line_0: 1 | MS_Placenta_Sum: 1 | MS_Brain_Sum: 2 | MS_Liver_Sum: 2 | MS_Heart_Sum: 1 | MTS_Mean: 0.88753125 | hela_subcell_location_Mitochondrion: 1 | YeastMitoEvidenceGFP: 1 | compartments_knowledge_difference…	literature, APEX_matrix, targetP signal, yeast mito homolog++, mito protein domain, MS/MS	Matrix	Mitochondrial central dogma > mtDNA maintaiNAce > mtDNA replication | Mitochondrial central dogma > mtDNA maintaiNAce > mtDNA nucleoid | Mitochondrial central dogma > mtDNA maintaiNAce > mtDNA repair	13.5
15	89870432	rs113994095	C	T	.	.	c.A467T	POLG	ENSG00000140521	ENST00000442287	3717	C	0	1.012279046	0.324795944	.	.	Pathogenic	Progressive external ophthalmoplegia with mitochondrial DNA deletions, autosomal recessive 1|Sensory ataxic neuropathy-dysarthria-ophthalmoparesis syndrome|Myoclonic epilepsy myopathy sensory ataxia|Progressive sclerosing poliodystrophy|Autosomal dominant progressive external ophthalmoplegia with mitochondrial DNA deletions 1|not provided|POLG-Related Spectrum Disorders|Mitochondrial diseases|6 c…	22	criteria provided, multiple submitters, no conflicts	23-Oct-20	0	0.97	-0.591	-1.302	-0.733	1.57	-0.146	-0.032	0.326	2.213	0.908	1.313	3.1	2	89859535	89878026	polymerase (DNA directed), gamma	Disorders of mitochondrial DNA mainteNAce	Replication,mainteNAce,and transcription of mtDNA	MDP1|MIRAS|MTDPS4A|MTDPS4B|PEO|POLG1|POLGA|SANDO|SCAE	P54098	1	PMID17519225_T_leukemia_cell_line_0: 1 | PMID17705834_embryonic_stem_cell_line_0: 1 | PMID18348319_heart_0: 1 | PMID26450961_Sum: 8 | PMID12865426_liver_0: 1 | PMID15598749_T_leukemia_cell_line_0: 1 | MS_Placenta_Sum: 1 | MS_Brain_Sum: 2 | MS_Liver_Sum: 2 | MS_Heart_Sum: 1 | MTS_Mean: 0.88753125 | hela_subcell_location_Mitochondrion: 1 | YeastMitoEvidenceGFP: 1 | compartments_knowledge_difference…	literature, APEX_matrix, targetP signal, yeast mito homolog++, mito protein domain, MS/MS	Matrix	Mitochondrial central dogma > mtDNA maintaiNAce > mtDNA replication | Mitochondrial central dogma > mtDNA maintaiNAce > mtDNA nucleoid | Mitochondrial central dogma > mtDNA maintaiNAce > mtDNA repair	13.5
15	89872271	rs780953863	C	T	.	.	c.R309H	POLG	ENSG00000140521	ENST00000442287	3717	C	0	1.012279046	0.579576791	.	.	Pathogenic/Likely pathogenic	not provided	4	criteria provided, multiple submitters, no conflicts	23-Oct-20	0	0.97	1.538	-0.055	1.502	0.44	2.897	0.336	-0.417	-1.673	-1.474	-0.078	2.7	28.1	89859535	89878026	polymerase (DNA directed), gamma	Disorders of mitochondrial DNA mainteNAce	Replication,mainteNAce,and transcription of mtDNA	MDP1|MIRAS|MTDPS4A|MTDPS4B|PEO|POLG1|POLGA|SANDO|SCAE	P54098	1	PMID17519225_T_leukemia_cell_line_0: 1 | PMID17705834_embryonic_stem_cell_line_0: 1 | PMID18348319_heart_0: 1 | PMID26450961_Sum: 8 | PMID12865426_liver_0: 1 | PMID15598749_T_leukemia_cell_line_0: 1 | MS_Placenta_Sum: 1 | MS_Brain_Sum: 2 | MS_Liver_Sum: 2 | MS_Heart_Sum: 1 | MTS_Mean: 0.88753125 | hela_subcell_location_Mitochondrion: 1 | YeastMitoEvidenceGFP: 1 | compartments_knowledge_difference…	literature, APEX_matrix, targetP signal, yeast mito homolog++, mito protein domain, MS/MS	Matrix	Mitochondrial central dogma > mtDNA maintaiNAce > mtDNA replication | Mitochondrial central dogma > mtDNA maintaiNAce > mtDNA nucleoid | Mitochondrial central dogma > mtDNA maintaiNAce > mtDNA repair	13.5
15	89872329	rs753416225	G	A	.	.	c.R290C	POLG	ENSG00000140521	ENST00000442287	3717	G	0	1.012279046	0.681053914	.	.	Likely pathogenic	not provided	1	criteria provided, single submitter	1-Mar-20	0	0.97	1.538	-0.055	1.502	0.44	2.897	-1.343	0.465	-0.862	-1.02	-0.255	0	33.4	89859535	89878026	polymerase (DNA directed), gamma	Disorders of mitochondrial DNA mainteNAce	Replication,mainteNAce,and transcription of mtDNA	MDP1|MIRAS|MTDPS4A|MTDPS4B|PEO|POLG1|POLGA|SANDO|SCAE	P54098	1	PMID17519225_T_leukemia_cell_line_0: 1 | PMID17705834_embryonic_stem_cell_line_0: 1 | PMID18348319_heart_0: 1 | PMID26450961_Sum: 8 | PMID12865426_liver_0: 1 | PMID15598749_T_leukemia_cell_line_0: 1 | MS_Placenta_Sum: 1 | MS_Brain_Sum: 2 | MS_Liver_Sum: 2 | MS_Heart_Sum: 1 | MTS_Mean: 0.88753125 | hela_subcell_location_Mitochondrion: 1 | YeastMitoEvidenceGFP: 1 | compartments_knowledge_difference…	literature, APEX_matrix, targetP signal, yeast mito homolog++, mito protein domain, MS/MS	Matrix	Mitochondrial central dogma > mtDNA maintaiNAce > mtDNA replication | Mitochondrial central dogma > mtDNA maintaiNAce > mtDNA nucleoid | Mitochondrial central dogma > mtDNA maintaiNAce > mtDNA repair	13.5
15	89876484	.	C	G	.	.	c.A168P	POLG	ENSG00000140521	ENST00000442287	3717	C	76.8296	1.012279046	0.626851291	.	.	Likely pathogenic	Mitochondrial neurogastrointestinal encephalomyopathy	1	criteria provided, single submitter	1-Dec-19	0	0.97	-0.591	-1.302	-0.733	1.57	-0.146	0.189	2.081	-1.628	0.421	-1.392	3.5	47	89859535	89878026	polymerase (DNA directed), gamma	Disorders of mitochondrial DNA mainteNAce	Replication,mainteNAce,and transcription of mtDNA	MDP1|MIRAS|MTDPS4A|MTDPS4B|PEO|POLG1|POLGA|SANDO|SCAE	P54098	1	PMID17519225_T_leukemia_cell_line_0: 1 | PMID17705834_embryonic_stem_cell_line_0: 1 | PMID18348319_heart_0: 1 | PMID26450961_Sum: 8 | PMID12865426_liver_0: 1 | PMID15598749_T_leukemia_cell_line_0: 1 | MS_Placenta_Sum: 1 | MS_Brain_Sum: 2 | MS_Liver_Sum: 2 | MS_Heart_Sum: 1 | MTS_Mean: 0.88753125 | hela_subcell_location_Mitochondrion: 1 | YeastMitoEvidenceGFP: 1 | compartments_knowledge_difference…	literature, APEX_matrix, targetP signal, yeast mito homolog++, mito protein domain, MS/MS	Matrix	Mitochondrial central dogma > mtDNA maintaiNAce > mtDNA replication | Mitochondrial central dogma > mtDNA maintaiNAce > mtDNA nucleoid | Mitochondrial central dogma > mtDNA maintaiNAce > mtDNA repair	13.5
15	89876484	.	C	G	.	.	c.A168P	POLG	ENSG00000140521	ENST00000442287	3717	C	76.8296	1.012279046	0.626851291	.	.	Likely pathogenic	Mitochondrial neurogastrointestinal encephalomyopathy	1	criteria provided, single submitter	1-Dec-19	0	0.97	-0.591	-1.302	-0.733	1.57	-0.146	0.189	2.081	-1.628	0.421	-1.392	3.5	47	89859535	89878026	polymerase (DNA directed), gamma	Disorders of mitochondrial DNA mainteNAce	Replication,mainteNAce,and transcription of mtDNA	MDP1|MIRAS|MTDPS4A|MTDPS4B|PEO|POLG1|POLGA|SANDO|SCAE	P54098	1	PMID17519225_T_leukemia_cell_line_0: 1 | PMID17705834_embryonic_stem_cell_line_0: 1 | PMID18348319_heart_0: 1 | PMID26450961_Sum: 8 | PMID12865426_liver_0: 1 | PMID15598749_T_leukemia_cell_line_0: 1 | MS_Placenta_Sum: 1 | MS_Brain_Sum: 2 | MS_Liver_Sum: 2 | MS_Heart_Sum: 1 | MTS_Mean: 0.88753125 | hela_subcell_location_Mitochondrion: 1 | YeastMitoEvidenceGFP: 1 | compartments_knowledge_difference…	literature, APEX_matrix, targetP signal, yeast mito homolog++, mito protein domain, MS/MS	Matrix	Mitochondrial central dogma > mtDNA maintaiNAce > mtDNA replication | Mitochondrial central dogma > mtDNA maintaiNAce > mtDNA nucleoid | Mitochondrial central dogma > mtDNA maintaiNAce > mtDNA repair	13.5
15	89876852	rs201016638	T	C	.	.	c.Q45R	POLG	ENSG00000140521	ENST00000442287	3717	T	0	1.012279046	0.428027931	*	-	Likely benign	not specified|Progressive sclerosing poliodystrophy|not provided|Seizures	8	criteria provided, multiple submitters, no conflicts	31-Dec-19	0	0.97	0.931	-0.179	-3.005	-0.503	-1.853	1.538	-0.055	1.502	0.44	2.897	2.4	116.6	89859535	89878026	polymerase (DNA directed), gamma	Disorders of mitochondrial DNA mainteNAce	Replication,mainteNAce,and transcription of mtDNA	MDP1|MIRAS|MTDPS4A|MTDPS4B|PEO|POLG1|POLGA|SANDO|SCAE	P54098	1	PMID17519225_T_leukemia_cell_line_0: 1 | PMID17705834_embryonic_stem_cell_line_0: 1 | PMID18348319_heart_0: 1 | PMID26450961_Sum: 8 | PMID12865426_liver_0: 1 | PMID15598749_T_leukemia_cell_line_0: 1 | MS_Placenta_Sum: 1 | MS_Brain_Sum: 2 | MS_Liver_Sum: 2 | MS_Heart_Sum: 1 | MTS_Mean: 0.88753125 | hela_subcell_location_Mitochondrion: 1 | YeastMitoEvidenceGFP: 1 | compartments_knowledge_difference…	literature, APEX_matrix, targetP signal, yeast mito homolog++, mito protein domain, MS/MS	Matrix	Mitochondrial central dogma > mtDNA maintaiNAce > mtDNA replication | Mitochondrial central dogma > mtDNA maintaiNAce > mtDNA nucleoid | Mitochondrial central dogma > mtDNA maintaiNAce > mtDNA repair	13.5
15	89876858	rs28567406	T	C	.	.	c.Q43R	POLG	ENSG00000140521	ENST00000442287	3717	T	0	1.012279046	0.428027931	*	-	Benign	not specified|Progressive sclerosing poliodystrophy|not provided|Seizures|POLG-Related Spectrum Disorders	8	criteria provided, multiple submitters, no conflicts	31-Dec-19	0	0.97	0.931	-0.179	-3.005	-0.503	-1.853	1.538	-0.055	1.502	0.44	2.897	2.4	114.8	89859535	89878026	polymerase (DNA directed), gamma	Disorders of mitochondrial DNA mainteNAce	Replication,mainteNAce,and transcription of mtDNA	MDP1|MIRAS|MTDPS4A|MTDPS4B|PEO|POLG1|POLGA|SANDO|SCAE	P54098	1	PMID17519225_T_leukemia_cell_line_0: 1 | PMID17705834_embryonic_stem_cell_line_0: 1 | PMID18348319_heart_0: 1 | PMID26450961_Sum: 8 | PMID12865426_liver_0: 1 | PMID15598749_T_leukemia_cell_line_0: 1 | MS_Placenta_Sum: 1 | MS_Brain_Sum: 2 | MS_Liver_Sum: 2 | MS_Heart_Sum: 1 | MTS_Mean: 0.88753125 | hela_subcell_location_Mitochondrion: 1 | YeastMitoEvidenceGFP: 1 | compartments_knowledge_difference…	literature, APEX_matrix, targetP signal, yeast mito homolog++, mito protein domain, MS/MS	Matrix	Mitochondrial central dogma > mtDNA maintaiNAce > mtDNA replication | Mitochondrial central dogma > mtDNA maintaiNAce > mtDNA nucleoid | Mitochondrial central dogma > mtDNA maintaiNAce > mtDNA repair	13.5
15	89876957	rs774459114	G	A	.	.	c.A10V	POLG	ENSG00000140521	ENST00000442287	3717	G	0	1.012279046	0.352313408	*	-	Likely benign	Progressive sclerosing poliodystrophy	1	criteria provided, single submitter	31-Dec-19	0	0.97	-0.591	-1.302	-0.733	1.57	-0.146	-1.337	-0.279	-0.544	1.242	-1.262	3.7	79.3	89859535	89878026	polymerase (DNA directed), gamma	Disorders of mitochondrial DNA mainteNAce	Replication,mainteNAce,and transcription of mtDNA	MDP1|MIRAS|MTDPS4A|MTDPS4B|PEO|POLG1|POLGA|SANDO|SCAE	P54098	1	PMID17519225_T_leukemia_cell_line_0: 1 | PMID17705834_embryonic_stem_cell_line_0: 1 | PMID18348319_heart_0: 1 | PMID26450961_Sum: 8 | PMID12865426_liver_0: 1 | PMID15598749_T_leukemia_cell_line_0: 1 | MS_Placenta_Sum: 1 | MS_Brain_Sum: 2 | MS_Liver_Sum: 2 | MS_Heart_Sum: 1 | MTS_Mean: 0.88753125 | hela_subcell_location_Mitochondrion: 1 | YeastMitoEvidenceGFP: 1 | compartments_knowledge_difference…	literature, APEX_matrix, targetP signal, yeast mito homolog++, mito protein domain, MS/MS	Matrix	Mitochondrial central dogma > mtDNA maintaiNAce > mtDNA replication | Mitochondrial central dogma > mtDNA maintaiNAce > mtDNA nucleoid | Mitochondrial central dogma > mtDNA maintaiNAce > mtDNA repair	13.5
16	2011547	.	T	C	.	.	c.C107R	NDUFB10	ENSG00000140990	ENST00000268668	516	T	41.3565	1.179214767	1	.	.	Pathogenic	MITOCHONDRIAL COMPLEX I DEFICIENCY, NUCLEAR TYPE 35	1	no assertion criteria provided	3-Sep-20	0	0.86	-1.343	0.465	-0.862	-1.02	-0.255	1.538	-0.055	1.502	0.44	2.897	0.2	20.4	2009516	2011976	NADH dehydrogenase (ubiquinone) 1 beta subcomplex, 10, 22kDa	Oxidative phosphorylation deficiency	Complex I subunits and assembly factors	PDSW	O96000	1	PMID28435121_hESCs: 1 | PMID12592411_heart_0: 1 | PMID14651853_Sum: 4 | PMID15253431_Sum: 1 | PMID17519225_T_leukemia_cell_line_0: 1 | PMID17705834_embryonic_stem_cell_line_0: 1 | PMID23956156_INS.1Beta_cell_line__0: 1 | PMID18348319_heart_0: 1 | PMID19567276_skeletal_muscle_0: 1 | PMID19700791_liver_0: 1 | PMID24708184_Sum: 4 | PMID26450961_Sum: 14 | PMID12210211_Sum: 1 | PMID12652598_neuroblast…	literature, APEX_matrix, mito protein domain+, induction, coexpression++, MS/MS++	MIM	OXPHOS > Complex I > CI subunits | OXPHOS > OXPHOS subunits	25.4
16	8862087	rs149271402	T	C	.	.	c.M214T	ABAT	ENSG00000183044	ENST00000268251	1500	T	0	0.849227209	0.501463176	.	.	Likely benign	not specified|Gamma-aminobutyric acid transaminase deficiency|not provided	4	criteria provided, multiple submitters, no conflicts	31-Dec-19	1	0.97	-0.663	-1.524	2.219	-1.005	1.212	-0.032	0.326	2.213	0.908	1.313	0.8	46.4	8768443	8878432	4-aminobutyrate aminotransferase	Disorders of mitochondrial DNA mainteNAce	Nucleotide pool mainteNAce	GABA-AT|GABAT|NPD009	P80404	1	PMID14651853_Sum: 2 | PMID16415296_unknown_0: 1 | PMID17705834_embryonic_stem_cell_line_0: 1 | PMID23956156_INS.1Beta_cell_line__0: 1 | PMID18348319_heart_0: 1 | PMID19700791_liver_0: 1 | PMID24708184_Sum: 3 | PMID26450961_Sum: 13 | PMID11840540_liver_0: 1 | PMID15501831_Sum: 1 | PMID16615898_Sum: 3 | PMID16615899_liver_0: 1 | MS_Placenta_Sum: 1 | MS_Brain_Sum: 6 | MS_Liver_Sum: 6 | MS_Kidney_Sum…	literature, APEX_matrix, targetP signal, mito protein domain, MS/MS++	Matrix	Metabolism > Amino acid metabolism > GABA metabolism | Metabolism > Metals and cofactors > Fe-S-containing proteins	10.7
16	8862762	rs201397255	C	T	.	.	c.R250W	ABAT	ENSG00000183044	ENST00000268251	1500	C	0	0.849227209	0.394057305	.	.	Likely benign	Gamma-aminobutyric acid transaminase deficiency	1	criteria provided, single submitter	31-Dec-19	1	0.97	1.538	-0.055	1.502	0.44	2.897	-0.595	0.009	0.672	-2.128	-0.184	0.4	112.6	8768443	8878432	4-aminobutyrate aminotransferase	Disorders of mitochondrial DNA mainteNAce	Nucleotide pool mainteNAce	GABA-AT|GABAT|NPD009	P80404	1	PMID14651853_Sum: 2 | PMID16415296_unknown_0: 1 | PMID17705834_embryonic_stem_cell_line_0: 1 | PMID23956156_INS.1Beta_cell_line__0: 1 | PMID18348319_heart_0: 1 | PMID19700791_liver_0: 1 | PMID24708184_Sum: 3 | PMID26450961_Sum: 13 | PMID11840540_liver_0: 1 | PMID15501831_Sum: 1 | PMID16615898_Sum: 3 | PMID16615899_liver_0: 1 | MS_Placenta_Sum: 1 | MS_Brain_Sum: 6 | MS_Liver_Sum: 6 | MS_Kidney_Sum…	literature, APEX_matrix, targetP signal, mito protein domain, MS/MS++	Matrix	Metabolism > Amino acid metabolism > GABA metabolism | Metabolism > Metals and cofactors > Fe-S-containing proteins	10.7
16	19083300	rs138730205	G	C	.	.	c.D42H	COQ7	ENSG00000167186	ENST00000321998	651	G	0	1.132510865	0.528628216	.	.	Benign	not provided	1	criteria provided, single submitter	31-Dec-19	0	0.93	1.05	0.302	-3.656	-0.259	-3.242	0.336	-0.417	-1.673	-1.474	-0.078	1.1	78.7	19078916	19091417	coenzyme Q7 homolog, ubiquinone (yeast)	Vitamin and cofactor metabolism defects	Coenzyme Q10 biosynthesis	CAT5|CLK-1|CLK1|COQ10D8	Q99807	1	PMID12592411_heart_0: 1 | PMID15253431_Sum: 1 | PMID16415296_unknown_0: 1 | PMID17705834_embryonic_stem_cell_line_0: 1 | PMID23956156_INS.1Beta_cell_line__0: 1 | PMID18348319_heart_0: 1 | PMID19567276_skeletal_muscle_0: 1 | PMID19700791_liver_0: 1 | PMID24708184_Sum: 4 | PMID26450961_Sum: 14 | PMID15501831_Sum: 1 | PMID16615899_liver_0: 1 | MS_Placenta_Sum: 1 | MS_Brain_Sum: 5 | MS_Skeletal_Muscl…	literature, targetP signal+, yeast mito homolog++, Rickettsial homolog, mito protein domain+, coexpression++, MS/MS++	MIM	Metabolism > Metals and cofactors > Coenzyme Q metabolism	43.1028
16	19083312	rs77337400	C	T	.	.	c.R46W	COQ7	ENSG00000167186	ENST00000321998	651	C	0	1.132510865	0.394057305	.	.	Benign/Likely benign	not provided	2	criteria provided, multiple submitters, no conflicts	31-Dec-19	0	0.93	1.538	-0.055	1.502	0.44	2.897	-0.595	0.009	0.672	-2.128	-0.184	0.4	102.1	19078916	19091417	coenzyme Q7 homolog, ubiquinone (yeast)	Vitamin and cofactor metabolism defects	Coenzyme Q10 biosynthesis	CAT5|CLK-1|CLK1|COQ10D8	Q99807	1	PMID12592411_heart_0: 1 | PMID15253431_Sum: 1 | PMID16415296_unknown_0: 1 | PMID17705834_embryonic_stem_cell_line_0: 1 | PMID23956156_INS.1Beta_cell_line__0: 1 | PMID18348319_heart_0: 1 | PMID19567276_skeletal_muscle_0: 1 | PMID19700791_liver_0: 1 | PMID24708184_Sum: 4 | PMID26450961_Sum: 14 | PMID15501831_Sum: 1 | PMID16615899_liver_0: 1 | MS_Placenta_Sum: 1 | MS_Brain_Sum: 5 | MS_Skeletal_Muscl…	literature, targetP signal+, yeast mito homolog++, Rickettsial homolog, mito protein domain+, coexpression++, MS/MS++	MIM	Metabolism > Metals and cofactors > Coenzyme Q metabolism	43.1028
16	19088665	rs139931303	A	G	.	.	c.H182R	COQ7	ENSG00000167186	ENST00000321998	651	A	0	1.132510865	0.560774246	.	.	Likely benign	not provided	1	criteria provided, single submitter	31-Dec-19	0	0.93	0.336	-0.417	-1.673	-1.474	-0.078	1.538	-0.055	1.502	0.44	2.897	1.3	54.6	19078916	19091417	coenzyme Q7 homolog, ubiquinone (yeast)	Vitamin and cofactor metabolism defects	Coenzyme Q10 biosynthesis	CAT5|CLK-1|CLK1|COQ10D8	Q99807	1	PMID12592411_heart_0: 1 | PMID15253431_Sum: 1 | PMID16415296_unknown_0: 1 | PMID17705834_embryonic_stem_cell_line_0: 1 | PMID23956156_INS.1Beta_cell_line__0: 1 | PMID18348319_heart_0: 1 | PMID19567276_skeletal_muscle_0: 1 | PMID19700791_liver_0: 1 | PMID24708184_Sum: 4 | PMID26450961_Sum: 14 | PMID15501831_Sum: 1 | PMID16615899_liver_0: 1 | MS_Placenta_Sum: 1 | MS_Brain_Sum: 5 | MS_Skeletal_Muscl…	literature, targetP signal+, yeast mito homolog++, Rickettsial homolog, mito protein domain+, coexpression++, MS/MS++	MIM	Metabolism > Metals and cofactors > Coenzyme Q metabolism	43.1028
16	21974134	rs2228473	C	A	.	.	c.R148S	UQCRC2	ENSG00000140740	ENST00000268379	1359	C	0	0.887561644	0.477517423	.	.	Benign	not specified|not provided	3	criteria provided, multiple submitters, no conflicts	31-Dec-19	1	0.95	1.538	-0.055	1.502	0.44	2.897	-0.228	1.399	-4.76	0.67	-2.647	1.4	125.3	21964608	21994668	ubiquinol-cytochrome c reductase core protein II	Oxidative phosphorylation deficiency	Complex III subunits and assembly factors	MC3DN5|QCR2|UQCR2	P22695	1	PMID28435121_hESCs: 1 | PMID12592411_heart_0: 1 | PMID14651853_Sum: 4 | PMID15253431_Sum: 2 | PMID16415296_unknown_0: 1 | PMID17519225_T_leukemia_cell_line_0: 1 | PMID17705834_embryonic_stem_cell_line_0: 1 | PMID23956156_INS.1Beta_cell_line__0: 1 | PMID18348319_heart_0: 1 | PMID19567276_skeletal_muscle_0: 1 | PMID19700791_liver_0: 1 | PMID24708184_Sum: 4 | PMID26450961_Sum: 14 | PMID12210211_Sum:…	literature, APEX_matrix, targetP signal, yeast mito homolog+, Rickettsial homolog, mito protein domain+, induction, coexpression++, MS/MS++	MIM	Protein import, sorting and homeostasis > Protein import and sorting > Preprotein cleavage | OXPHOS > Complex III > CIII subunits | OXPHOS > OXPHOS subunits	40.6
16	21983430	rs146974535	A	C	.	.	c.Q318P	UQCRC2	ENSG00000140740	ENST00000268379	1359	A	0	0.887561644	0.56051881	.	.	Likely benign	not provided	1	criteria provided, single submitter	31-Dec-19	1	0.95	0.931	-0.179	-3.005	-0.503	-1.853	0.189	2.081	-1.628	0.421	-1.392	0.8	107.5	21964608	21994668	ubiquinol-cytochrome c reductase core protein II	Oxidative phosphorylation deficiency	Complex III subunits and assembly factors	MC3DN5|QCR2|UQCR2	P22695	1	PMID28435121_hESCs: 1 | PMID12592411_heart_0: 1 | PMID14651853_Sum: 4 | PMID15253431_Sum: 2 | PMID16415296_unknown_0: 1 | PMID17519225_T_leukemia_cell_line_0: 1 | PMID17705834_embryonic_stem_cell_line_0: 1 | PMID23956156_INS.1Beta_cell_line__0: 1 | PMID18348319_heart_0: 1 | PMID19567276_skeletal_muscle_0: 1 | PMID19700791_liver_0: 1 | PMID24708184_Sum: 4 | PMID26450961_Sum: 14 | PMID12210211_Sum:…	literature, APEX_matrix, targetP signal, yeast mito homolog+, Rickettsial homolog, mito protein domain+, induction, coexpression++, MS/MS++	MIM	Protein import, sorting and homeostasis > Protein import and sorting > Preprotein cleavage | OXPHOS > Complex III > CIII subunits | OXPHOS > OXPHOS subunits	40.6
16	23536641	rs137973249	T	G	.	.	c.K471T	EARS2	ENSG00000103356	ENST00000563232	1602	T	0	0.995719599	0.536232394	.	.	Benign/Likely benign	not specified|not provided|Combined oxidative phosphorylation deficiency 12	4	criteria provided, multiple submitters, no conflicts	31-Dec-19	0	0.98	1.831	-0.561	0.533	-0.277	1.648	-0.032	0.326	2.213	0.908	1.313	2	116.1	23533333	23568696	glutamyl-tRNA synthetase 2, mitochondrial	Mitochondrial translation defects	Mitochondrial aminoacyl-tRNA synthetases	COXPD12|MSE1|gluRS|mtGlnRS	Q5JPH6	1	PMID28435121_hESCs: 1 | PMID17705834_embryonic_stem_cell_line_0: 1 | PMID23956156_INS.1Beta_cell_line__0: 1 | PMID18348319_heart_0: 1 | PMID19567276_skeletal_muscle_0: 1 | PMID19700791_liver_0: 1 | PMID24708184_Sum: 2 | PMID26450961_Sum: 3 | MS_Placenta_Sum: 1 | MS_Skeletal_Muscle_Sum: 1 | MS_Liver_Sum: 1 | MS_Heart_Sum: 1 | MTS_Mean: 0.5033375 | hela_subcell_location_Mitochondrion: 1 | HPA_Mitoc…	literature, APEX_matrix, GFP, targetP signal, yeast mito homolog++, Rickettsial homolog, mito protein domain, coexpression	Matrix	Mitochondrial central dogma > Translation > mt-tRNA synthetases	16.4
16	23546497	rs141129877	C	T	.	.	c.G224S	EARS2	ENSG00000103356	ENST00000563232	1602	C	0	0.995719599	0.350907967	.	.	Benign	not specified|not provided	2	criteria provided, multiple submitters, no conflicts	31-Dec-19	0	0.98	-0.384	1.652	1.33	1.045	2.064	-0.228	1.399	-4.76	0.67	-2.647	3.3	7.4	23533333	23568696	glutamyl-tRNA synthetase 2, mitochondrial	Mitochondrial translation defects	Mitochondrial aminoacyl-tRNA synthetases	COXPD12|MSE1|gluRS|mtGlnRS	Q5JPH6	1	PMID28435121_hESCs: 1 | PMID17705834_embryonic_stem_cell_line_0: 1 | PMID23956156_INS.1Beta_cell_line__0: 1 | PMID18348319_heart_0: 1 | PMID19567276_skeletal_muscle_0: 1 | PMID19700791_liver_0: 1 | PMID24708184_Sum: 2 | PMID26450961_Sum: 3 | MS_Placenta_Sum: 1 | MS_Skeletal_Muscle_Sum: 1 | MS_Liver_Sum: 1 | MS_Heart_Sum: 1 | MTS_Mean: 0.5033375 | hela_subcell_location_Mitochondrion: 1 | HPA_Mitoc…	literature, APEX_matrix, GFP, targetP signal, yeast mito homolog++, Rickettsial homolog, mito protein domain, coexpression	Matrix	Mitochondrial central dogma > Translation > mt-tRNA synthetases	16.4
16	23546587	rs76634881	C	T	.	.	c.V194M	EARS2	ENSG00000103356	ENST00000563232	1602	C	0	0.995719599	0.359925753	.	.	Benign	Combined oxidative phosphorylation deficiency 12|not provided	2	criteria provided, multiple submitters, no conflicts	31-Dec-19	0	0.98	-1.337	-0.279	-0.544	1.242	-1.262	-0.663	-1.524	2.219	-1.005	1.212	3.4	72.5	23533333	23568696	glutamyl-tRNA synthetase 2, mitochondrial	Mitochondrial translation defects	Mitochondrial aminoacyl-tRNA synthetases	COXPD12|MSE1|gluRS|mtGlnRS	Q5JPH6	1	PMID28435121_hESCs: 1 | PMID17705834_embryonic_stem_cell_line_0: 1 | PMID23956156_INS.1Beta_cell_line__0: 1 | PMID18348319_heart_0: 1 | PMID19567276_skeletal_muscle_0: 1 | PMID19700791_liver_0: 1 | PMID24708184_Sum: 2 | PMID26450961_Sum: 3 | MS_Placenta_Sum: 1 | MS_Skeletal_Muscle_Sum: 1 | MS_Liver_Sum: 1 | MS_Heart_Sum: 1 | MTS_Mean: 0.5033375 | hela_subcell_location_Mitochondrion: 1 | HPA_Mitoc…	literature, APEX_matrix, GFP, targetP signal, yeast mito homolog++, Rickettsial homolog, mito protein domain, coexpression	Matrix	Mitochondrial central dogma > Translation > mt-tRNA synthetases	16.4
16	23556001	rs1355685453	G	A	.	.	c.R107C	EARS2	ENSG00000103356	ENST00000563232	1602	G	79.0747	0.995719599	0.681053914	.	.	Likely pathogenic	Combined oxidative phosphorylation deficiency 12	1	no assertion criteria provided	30-Mar-20	0	0.98	1.538	-0.055	1.502	0.44	2.897	-1.343	0.465	-0.862	-1.02	-0.255	0	112.1	23533333	23568696	glutamyl-tRNA synthetase 2, mitochondrial	Mitochondrial translation defects	Mitochondrial aminoacyl-tRNA synthetases	COXPD12|MSE1|gluRS|mtGlnRS	Q5JPH6	1	PMID28435121_hESCs: 1 | PMID17705834_embryonic_stem_cell_line_0: 1 | PMID23956156_INS.1Beta_cell_line__0: 1 | PMID18348319_heart_0: 1 | PMID19567276_skeletal_muscle_0: 1 | PMID19700791_liver_0: 1 | PMID24708184_Sum: 2 | PMID26450961_Sum: 3 | MS_Placenta_Sum: 1 | MS_Skeletal_Muscle_Sum: 1 | MS_Liver_Sum: 1 | MS_Heart_Sum: 1 | MTS_Mean: 0.5033375 | hela_subcell_location_Mitochondrion: 1 | HPA_Mitoc…	literature, APEX_matrix, GFP, targetP signal, yeast mito homolog++, Rickettsial homolog, mito protein domain, coexpression	Matrix	Mitochondrial central dogma > Translation > mt-tRNA synthetases	16.4
16	57484957	rs140264612	C	G	.	.	c.R27G	COQ9	ENSG00000088682	ENST00000262507	954	C	0	1.00316095	0.617702943	*	-	Benign/Likely benign	not provided|Coenzyme Q10 deficiency, primary, 5	3	criteria provided, multiple submitters, no conflicts	31-Dec-19	0	0.93	1.538	-0.055	1.502	0.44	2.897	-0.384	1.652	1.33	1.045	2.064	0.4	120.9	57481336	57495187	coenzyme Q9	Vitamin and cofactor metabolism defects	Coenzyme Q10 biosynthesis	C16orf49|COQ10D5	O75208	1	PMID12592411_heart_0: 1 | PMID14651853_Sum: 2 | PMID15253431_Sum: 2 | PMID16415296_unknown_0: 1 | PMID17705834_embryonic_stem_cell_line_0: 1 | PMID23956156_INS.1Beta_cell_line__0: 1 | PMID18348319_heart_0: 1 | PMID19567276_skeletal_muscle_0: 1 | PMID19700791_liver_0: 1 | PMID24708184_Sum: 4 | PMID26450961_Sum: 14 | PMID12652598_neuroblastoma_cell_line_IMR.32_0: 1 | PMID16615898_Sum: 1 | PMID21189…	APEX_matrix, targetP signal+, yeast mito homolog++, Rickettsial homolog, mito protein domain+, induction, coexpression, MS/MS++	MIM	Metabolism > Metals and cofactors > Coenzyme Q metabolism	42.3
16	57486807	rs377307935	G	A	.	.	c.A113T	COQ9	ENSG00000088682	ENST00000262507	954	G	0	1.00316095	0.324795944	.	.	Likely benign	Coenzyme Q10 deficiency, primary, 5|not provided	2	criteria provided, multiple submitters, no conflicts	31-Dec-19	1	0.93	-0.591	-1.302	-0.733	1.57	-0.146	-0.032	0.326	2.213	0.908	1.313	3.1	70.4	57481336	57495187	coenzyme Q9	Vitamin and cofactor metabolism defects	Coenzyme Q10 biosynthesis	C16orf49|COQ10D5	O75208	1	PMID12592411_heart_0: 1 | PMID14651853_Sum: 2 | PMID15253431_Sum: 2 | PMID16415296_unknown_0: 1 | PMID17705834_embryonic_stem_cell_line_0: 1 | PMID23956156_INS.1Beta_cell_line__0: 1 | PMID18348319_heart_0: 1 | PMID19567276_skeletal_muscle_0: 1 | PMID19700791_liver_0: 1 | PMID24708184_Sum: 4 | PMID26450961_Sum: 14 | PMID12652598_neuroblastoma_cell_line_IMR.32_0: 1 | PMID16615898_Sum: 1 | PMID21189…	APEX_matrix, targetP signal+, yeast mito homolog++, Rickettsial homolog, mito protein domain+, induction, coexpression, MS/MS++	MIM	Metabolism > Metals and cofactors > Coenzyme Q metabolism	42.3
16	57492176	rs78846023	C	G	.	.	c.L209V	COQ9	ENSG00000088682	ENST00000262507	954	C	0	1.00316095	0.365316092	.	.	Benign/Likely benign	not specified|Coenzyme Q10 deficiency, primary, 5|not provided	3	criteria provided, multiple submitters, no conflicts	31-Dec-19	1	0.93	-1.019	-0.987	-1.505	1.266	-0.912	-1.337	-0.279	-0.544	1.242	-1.262	3.6	48.6	57481336	57495187	coenzyme Q9	Vitamin and cofactor metabolism defects	Coenzyme Q10 biosynthesis	C16orf49|COQ10D5	O75208	1	PMID12592411_heart_0: 1 | PMID14651853_Sum: 2 | PMID15253431_Sum: 2 | PMID16415296_unknown_0: 1 | PMID17705834_embryonic_stem_cell_line_0: 1 | PMID23956156_INS.1Beta_cell_line__0: 1 | PMID18348319_heart_0: 1 | PMID19567276_skeletal_muscle_0: 1 | PMID19700791_liver_0: 1 | PMID24708184_Sum: 4 | PMID26450961_Sum: 14 | PMID12652598_neuroblastoma_cell_line_IMR.32_0: 1 | PMID16615898_Sum: 1 | PMID21189…	APEX_matrix, targetP signal+, yeast mito homolog++, Rickettsial homolog, mito protein domain+, induction, coexpression, MS/MS++	MIM	Metabolism > Metals and cofactors > Coenzyme Q metabolism	42.3
16	57493629	rs61730662	G	C	.	.	c.K288N	COQ9	ENSG00000088682	ENST00000262507	954	G	0	1.00316095	0.517828622	.	.	Benign	not specified|not provided|Coenzyme Q10 deficiency, primary, 5	6	criteria provided, multiple submitters, no conflicts	31-Dec-19	1	0.93	1.831	-0.561	0.533	-0.277	1.648	0.945	0.828	1.299	-0.169	0.933	3.5	118.9	57481336	57495187	coenzyme Q9	Vitamin and cofactor metabolism defects	Coenzyme Q10 biosynthesis	C16orf49|COQ10D5	O75208	1	PMID12592411_heart_0: 1 | PMID14651853_Sum: 2 | PMID15253431_Sum: 2 | PMID16415296_unknown_0: 1 | PMID17705834_embryonic_stem_cell_line_0: 1 | PMID23956156_INS.1Beta_cell_line__0: 1 | PMID18348319_heart_0: 1 | PMID19567276_skeletal_muscle_0: 1 | PMID19700791_liver_0: 1 | PMID24708184_Sum: 4 | PMID26450961_Sum: 14 | PMID12652598_neuroblastoma_cell_line_IMR.32_0: 1 | PMID16615898_Sum: 1 | PMID21189…	APEX_matrix, targetP signal+, yeast mito homolog++, Rickettsial homolog, mito protein domain+, induction, coexpression, MS/MS++	MIM	Metabolism > Metals and cofactors > Coenzyme Q metabolism	42.3
16	66547674	rs1168827071	A	G	.	.	c.L220P	TK2	ENSG00000166548	ENST00000544898	795	A	0	0.814138951	0.883389724	.	.	Likely pathogenic	Mitochondrial DNA depletion syndrome 2	1	criteria provided, single submitter	1-Dec-19	0	0.96	-1.019	-0.987	-1.505	1.266	-0.912	0.189	2.081	-1.628	0.421	-1.392	0.9	19.1	66541905	66584315	thymidine kinase 2, mitochondrial	Disorders of mitochondrial DNA mainteNAce	Nucleotide pool mainteNAce	MTDPS2|MTTK|PEOB3|SCA31	O00142	1	PMID26450961_Sum: 4 | PMID12865426_liver_0: 1 | MS_Brain_Sum: 3 | MS_Liver_Sum: 1 | MTS_Mean: 0.935225 | compartments_knowledge_difference: 2 | Comm_Mito_Ratio: 0.333 |	literature, targetP signal, mito protein domain, MS/MS	Matrix	Metabolism > Nucleotide metabolism > Nucleotide synthesis and processing	5.1
16	66562958	rs281865493	G	A	.	.	c.R130W	TK2	ENSG00000166548	ENST00000544898	795	G	0	0.814138951	0.394057305	.	.	Pathogenic	Mitochondrial DNA depletion syndrome 2|not provided	2	criteria provided, single submitter	23-Oct-20	0	0.96	1.538	-0.055	1.502	0.44	2.897	-0.595	0.009	0.672	-2.128	-0.184	0.4	67.8	66541905	66584315	thymidine kinase 2, mitochondrial	Disorders of mitochondrial DNA mainteNAce	Nucleotide pool mainteNAce	MTDPS2|MTTK|PEOB3|SCA31	O00142	1	PMID26450961_Sum: 4 | PMID12865426_liver_0: 1 | MS_Brain_Sum: 3 | MS_Liver_Sum: 1 | MTS_Mean: 0.935225 | compartments_knowledge_difference: 2 | Comm_Mito_Ratio: 0.333 |	literature, targetP signal, mito protein domain, MS/MS	Matrix	Metabolism > Nucleotide metabolism > Nucleotide synthesis and processing	5.1
16	74748120	rs200545714	T	G	.	.	c.T363P	FA2H	ENSG00000103089	ENST00000219368	1116	T	0	0.941877499	0.629555762	.	.	Benign/Likely benign	Spastic paraplegia 35|Spastic paraplegia	2	criteria provided, multiple submitters, no conflicts	31-Dec-19	0	0.88	-0.032	0.326	2.213	0.908	1.313	0.189	2.081	-1.628	0.421	-1.392	1.4	45.1	74746855	74808729	fatty acid 2-hydroxylase	Metabolic defects	Fatty acid metabolism	FAAH|FAH1|FAXDC1|SCS7|SPG35	Q7L5A8	0.19	MTS_Mean: 0.52895 | compartments_knowledge_difference: -1.6 | Comm_Mito_Ratio: 0.167 |	targetP signal, mito protein domain, induction	Unknown	NA	0.9
16	74750379	rs202048141	G	A	.	.	c.A302V	FA2H	ENSG00000103089	ENST00000219368	1116	G	0	0.941877499	0.352313408	.	.	Benign	Spastic paraplegia	1	criteria provided, single submitter	31-Dec-19	0	0.88	-0.591	-1.302	-0.733	1.57	-0.146	-1.337	-0.279	-0.544	1.242	-1.262	3.7	13.7	74746855	74808729	fatty acid 2-hydroxylase	Metabolic defects	Fatty acid metabolism	FAAH|FAH1|FAXDC1|SCS7|SPG35	Q7L5A8	0.19	MTS_Mean: 0.52895 | compartments_knowledge_difference: -1.6 | Comm_Mito_Ratio: 0.167 |	targetP signal, mito protein domain, induction	Unknown	NA	0.9
16	74750437	rs138244546	C	T	.	.	c.V283I	FA2H	ENSG00000103089	ENST00000219368	1116	C	0	0.941877499	0.161188039	.	.	Benign/Likely benign	not specified|Spastic paraplegia 35|not provided|Spastic paraplegia	4	criteria provided, multiple submitters, no conflicts	31-Dec-19	0	0.88	-1.337	-0.279	-0.544	1.242	-1.262	-1.239	-0.547	2.131	0.393	0.816	10.9	72.1	74746855	74808729	fatty acid 2-hydroxylase	Metabolic defects	Fatty acid metabolism	FAAH|FAH1|FAXDC1|SCS7|SPG35	Q7L5A8	0.19	MTS_Mean: 0.52895 | compartments_knowledge_difference: -1.6 | Comm_Mito_Ratio: 0.167 |	targetP signal, mito protein domain, induction	Unknown	NA	0.9
16	74753052	rs372445274	G	A	.	.	c.T207M	FA2H	ENSG00000103089	ENST00000219368	1116	G	60.3277	0.941877499	0.393608067	.	.	Likely pathogenic	Hereditary spastic paraplegia	1	criteria provided, single submitter	4-Dec-19	0	0.88	-0.032	0.326	2.213	0.908	1.313	-0.663	-1.524	2.219	-1.005	1.212	1.7	70	74746855	74808729	fatty acid 2-hydroxylase	Metabolic defects	Fatty acid metabolism	FAAH|FAH1|FAXDC1|SCS7|SPG35	Q7L5A8	0.19	MTS_Mean: 0.52895 | compartments_knowledge_difference: -1.6 | Comm_Mito_Ratio: 0.167 |	targetP signal, mito protein domain, induction	Unknown	NA	0.9
16	74761188	rs387907040	G	A	.	.	c.R154C	FA2H	ENSG00000103089	ENST00000219368	1116	G	0	0.941877499	0.681053914	.	.	Pathogenic	Spastic paraplegia 35|not provided	3	criteria provided, multiple submitters, no conflicts	3-May-20	0	0.88	1.538	-0.055	1.502	0.44	2.897	-1.343	0.465	-0.862	-1.02	-0.255	0	101.2	74746855	74808729	fatty acid 2-hydroxylase	Metabolic defects	Fatty acid metabolism	FAAH|FAH1|FAXDC1|SCS7|SPG35	Q7L5A8	0.19	MTS_Mean: 0.52895 | compartments_knowledge_difference: -1.6 | Comm_Mito_Ratio: 0.167 |	targetP signal, mito protein domain, induction	Unknown	NA	0.9
16	74773995	rs35874850	G	C	.	.	c.P97A	FA2H	ENSG00000103089	ENST00000219368	1116	C	0	0.941877499	0.327495703	*	-	Benign/Likely benign	not specified|Spastic paraplegia 35|Spastic paraplegia	6	criteria provided, multiple submitters, no conflicts	31-Dec-19	0	0.88	0.189	2.081	-1.628	0.421	-1.392	-0.591	-1.302	-0.733	1.57	-0.146	1.9	68.6	74746855	74808729	fatty acid 2-hydroxylase	Metabolic defects	Fatty acid metabolism	FAAH|FAH1|FAXDC1|SCS7|SPG35	Q7L5A8	0.19	MTS_Mean: 0.52895 | compartments_knowledge_difference: -1.6 | Comm_Mito_Ratio: 0.167 |	targetP signal, mito protein domain, induction	Unknown	NA	0.9
16	75669586	rs772410450	A	C	.	.	c.F291V	KARS	ENSG00000065427	ENST00000319410	1875	A	0	1.093710076	0.639521479	.	.	Pathogenic	Abnormal pyramidal signs;Optic neuropathy;Congenital sensorineural hearing impairment;Abnormality of the cerebral white matter;Progressive cerebellar ataxia|not provided	2	criteria provided, single submitter	1-Apr-20	1	0.97	-1.006	-0.59	1.891	-0.397	0.412	-1.337	-0.279	-0.544	1.242	-1.262	1.2	9.5	75661621	75681585	lysyl-tRNA synthetase	Mitochondrial translation defects	Mitochondrial aminoacyl-tRNA synthetases	CMTRIB|DFNB89|KARS|KARS2|KRS	Q15046	1	PMID28435121_hESCs: 1 | MONOS_Homolog: 1 | PMID17519225_T_leukemia_cell_line_0: 1 | PMID18348319_heart_0: 1 | PMID24708184_Sum: 4 | PMID26450961_Sum: 10 | PMID15501831_Sum: 1 | MS_Placenta_Sum: 1 | MS_Brain_Sum: 5 | MS_Skeletal_Muscle_Sum: 1 | MS_Heart_Sum: 1 | MTS_Mean: 0.25103125 | hela_subcell_location_NotMitochondrion: 1 | HPA_NonMitochondria: 1 | HPA_Cytoplasm: 1 | MammalMitoEvidenceGFP: 1 |…	literature, GFP, targetP signal, Rickettsial homolog, mito protein domain, coexpression	Matrix	Mitochondrial central dogma > Translation > mt-tRNA synthetases	7.3
16	75669880	rs201650281	G	A	.	.	c.P228L	KARS	ENSG00000065427	ENST00000319410	1875	G	0	1.093710076	0.376944675	.	.	Pathogenic/Likely pathogenic	Inborn genetic diseases|Optic neuropathy;Abnormality of the cerebral white matter;Abnormal pyramidal signs;Congenital sensorineural hearing impairment;Progressive cerebellar ataxia|Deafness, autosomal recessive 89|KARS-related disorders	4	criteria provided, multiple submitters, no conflicts	20-Apr-20	0	0.97	0.189	2.081	-1.628	0.421	-1.392	-1.019	-0.987	-1.505	1.266	-0.912	0.3	3.9	75661621	75681585	lysyl-tRNA synthetase	Mitochondrial translation defects	Mitochondrial aminoacyl-tRNA synthetases	CMTRIB|DFNB89|KARS|KARS2|KRS	Q15046	1	PMID28435121_hESCs: 1 | MONOS_Homolog: 1 | PMID17519225_T_leukemia_cell_line_0: 1 | PMID18348319_heart_0: 1 | PMID24708184_Sum: 4 | PMID26450961_Sum: 10 | PMID15501831_Sum: 1 | MS_Placenta_Sum: 1 | MS_Brain_Sum: 5 | MS_Skeletal_Muscle_Sum: 1 | MS_Heart_Sum: 1 | MTS_Mean: 0.25103125 | hela_subcell_location_NotMitochondrion: 1 | HPA_NonMitochondria: 1 | HPA_Cytoplasm: 1 | MammalMitoEvidenceGFP: 1 |…	literature, GFP, targetP signal, Rickettsial homolog, mito protein domain, coexpression	Matrix	Mitochondrial central dogma > Translation > mt-tRNA synthetases	7.3
16	75675514	rs117041419	T	C	.	.	c.N85S	KARS	ENSG00000065427	ENST00000319410	1875	T	0	1.093710076	0.142682672	*	-	Benign	not specified|not provided	3	criteria provided, multiple submitters, no conflicts	31-Dec-19	0	0.97	0.945	0.828	1.299	-0.169	0.933	-0.228	1.399	-4.76	0.67	-2.647	3	104.9	75661621	75681585	lysyl-tRNA synthetase	Mitochondrial translation defects	Mitochondrial aminoacyl-tRNA synthetases	CMTRIB|DFNB89|KARS|KARS2|KRS	Q15046	1	PMID28435121_hESCs: 1 | MONOS_Homolog: 1 | PMID17519225_T_leukemia_cell_line_0: 1 | PMID18348319_heart_0: 1 | PMID24708184_Sum: 4 | PMID26450961_Sum: 10 | PMID15501831_Sum: 1 | MS_Placenta_Sum: 1 | MS_Brain_Sum: 5 | MS_Skeletal_Muscle_Sum: 1 | MS_Heart_Sum: 1 | MTS_Mean: 0.25103125 | hela_subcell_location_NotMitochondrion: 1 | HPA_NonMitochondria: 1 | HPA_Cytoplasm: 1 | MammalMitoEvidenceGFP: 1 |…	literature, GFP, targetP signal, Rickettsial homolog, mito protein domain, coexpression	Matrix	Mitochondrial central dogma > Translation > mt-tRNA synthetases	7.3
16	85840424	.	C	A	.	.	c.P152T	COX4I1	ENSG00000131143	ENST00000562336	507	C	78.1105	1.133880519	0.468315642	.	.	Pathogenic	MITOCHONDRIAL COMPLEX IV DEFICIENCY, NUCLEAR TYPE 16	1	no assertion criteria provided	23-Oct-20	1	0.88	0.189	2.081	-1.628	0.421	-1.392	-0.032	0.326	2.213	0.908	1.313	1.1	40.6	85833172	85840607	cytochrome c oxidase subunit IV isoform 1	Oxidative phosphorylation deficiency	Complex IV subunits and assembly factors	COX IV-1|COX4|COX4-1|COXIV|COXIV-1	P13073	1	PMID28435121_hESCs: 1 | PMID12592411_heart_0: 1 | PMID14651853_Sum: 4 | PMID15253431_Sum: 1 | PMID16415296_unknown_0: 1 | PMID17519225_T_leukemia_cell_line_0: 1 | PMID17705834_embryonic_stem_cell_line_0: 1 | PMID23956156_INS.1Beta_cell_line__0: 1 | PMID18348319_heart_0: 1 | PMID19567276_skeletal_muscle_0: 1 | PMID19700791_liver_0: 1 | PMID24708184_Sum: 4 | PMID26450961_Sum: 14 | PMID12210211_Sum:…	literature, APEX_IMS, APEX_matrix, targetP signal, mito protein domain+, coexpression++, MS/MS++	MIM	OXPHOS > Complex IV > CIV subunits | OXPHOS > OXPHOS subunits	26.5
16	89597110	rs115661328	G	A	.	.	c.R294H	SPG7	ENSG00000197912	ENST00000645063	2427	G	0	0.951897862	0.579576791	.	.	Benign	not specified|not provided|Hereditary spastic paraplegia 7	5	criteria provided, multiple submitters, no conflicts	31-Dec-19	0	0.97	1.538	-0.055	1.502	0.44	2.897	0.336	-0.417	-1.673	-1.474	-0.078	2.7	92.9	89574804	89624174	spastic paraplegia 7 (pure and complicated autosomal recessive)	Mitochondrial quality control defects	Mitochondrial protein quality control	CAR|CMAR|PGN|SPG5C	Q9UQ90	1	PMID28435121_hESCs: 1 | PMID15253431_Sum: 1 | PMID17705834_embryonic_stem_cell_line_0: 1 | PMID23956156_INS.1Beta_cell_line__0: 1 | PMID18348319_heart_0: 1 | PMID24708184_Sum: 3 | PMID26450961_Sum: 13 | PMID26217684_brain_0: 1 | MS_Placenta_Sum: 1 | MS_Brain_Sum: 5 | MS_Skeletal_Muscle_Sum: 1 | MS_Liver_Sum: 1 | MS_Kidney_Sum: 1 | MS_Heart_Sum: 2 | MTS_Mean: 0.904225 | hela_subcell_location_NotMi…	literature, targetP signal, Rickettsial homolog, mito protein domain+, coexpression+, MS/MS	MIM	Protein import, sorting and homeostasis > Protein homeostasis > Proteases	19.6
16	89598369	rs141659620	G	A	.	.	c.G349S	SPG7	ENSG00000197912	ENST00000645063	2427	G	0	0.951897862	0.350907967	.	.	Pathogenic/Likely pathogenic	Hereditary spastic paraplegia 7|not provided	14	criteria provided, multiple submitters, no conflicts	23-Oct-20	0	0.97	-0.384	1.652	1.33	1.045	2.064	-0.228	1.399	-4.76	0.67	-2.647	3.3	2.6	89574804	89624174	spastic paraplegia 7 (pure and complicated autosomal recessive)	Mitochondrial quality control defects	Mitochondrial protein quality control	CAR|CMAR|PGN|SPG5C	Q9UQ90	1	PMID28435121_hESCs: 1 | PMID15253431_Sum: 1 | PMID17705834_embryonic_stem_cell_line_0: 1 | PMID23956156_INS.1Beta_cell_line__0: 1 | PMID18348319_heart_0: 1 | PMID24708184_Sum: 3 | PMID26450961_Sum: 13 | PMID26217684_brain_0: 1 | MS_Placenta_Sum: 1 | MS_Brain_Sum: 5 | MS_Skeletal_Muscle_Sum: 1 | MS_Liver_Sum: 1 | MS_Kidney_Sum: 1 | MS_Heart_Sum: 2 | MTS_Mean: 0.904225 | hela_subcell_location_NotMi…	literature, targetP signal, Rickettsial homolog, mito protein domain+, coexpression+, MS/MS	MIM	Protein import, sorting and homeostasis > Protein homeostasis > Proteases	19.6
16	89613123	rs2292954	A	G	.	.	c.T503A	SPG7	ENSG00000197912	ENST00000645063	2427	A	0	0.951897862	0.33770663	.	.	Benign	not specified|Hereditary spastic paraplegia 7	6	criteria provided, multiple submitters, no conflicts	31-Dec-19	1	0.97	-0.032	0.326	2.213	0.908	1.313	-0.591	-1.302	-0.733	1.57	-0.146	3.2	62.9	89574804	89624174	spastic paraplegia 7 (pure and complicated autosomal recessive)	Mitochondrial quality control defects	Mitochondrial protein quality control	CAR|CMAR|PGN|SPG5C	Q9UQ90	1	PMID28435121_hESCs: 1 | PMID15253431_Sum: 1 | PMID17705834_embryonic_stem_cell_line_0: 1 | PMID23956156_INS.1Beta_cell_line__0: 1 | PMID18348319_heart_0: 1 | PMID24708184_Sum: 3 | PMID26450961_Sum: 13 | PMID26217684_brain_0: 1 | MS_Placenta_Sum: 1 | MS_Brain_Sum: 5 | MS_Skeletal_Muscle_Sum: 1 | MS_Liver_Sum: 1 | MS_Kidney_Sum: 1 | MS_Heart_Sum: 2 | MTS_Mean: 0.904225 | hela_subcell_location_NotMi…	literature, targetP signal, Rickettsial homolog, mito protein domain+, coexpression+, MS/MS	MIM	Protein import, sorting and homeostasis > Protein homeostasis > Proteases	19.6
16	89619501	rs368541637	G	A	.	.	c.G632R	SPG7	ENSG00000197912	ENST00000645063	2427	G	0	0.951897862	0.53810599	.	.	Likely pathogenic	not provided	1	criteria provided, single submitter	1-Jun-20	0	0.97	-0.384	1.652	1.33	1.045	2.064	1.538	-0.055	1.502	0.44	2.897	0.6	2.3	89574804	89624174	spastic paraplegia 7 (pure and complicated autosomal recessive)	Mitochondrial quality control defects	Mitochondrial protein quality control	CAR|CMAR|PGN|SPG5C	Q9UQ90	1	PMID28435121_hESCs: 1 | PMID15253431_Sum: 1 | PMID17705834_embryonic_stem_cell_line_0: 1 | PMID23956156_INS.1Beta_cell_line__0: 1 | PMID18348319_heart_0: 1 | PMID24708184_Sum: 3 | PMID26450961_Sum: 13 | PMID26217684_brain_0: 1 | MS_Placenta_Sum: 1 | MS_Brain_Sum: 5 | MS_Skeletal_Muscle_Sum: 1 | MS_Liver_Sum: 1 | MS_Kidney_Sum: 1 | MS_Heart_Sum: 2 | MTS_Mean: 0.904225 | hela_subcell_location_NotMi…	literature, targetP signal, Rickettsial homolog, mito protein domain+, coexpression+, MS/MS	MIM	Protein import, sorting and homeostasis > Protein homeostasis > Proteases	19.6
16	89619516	rs549735647	G	A	.	.	c.A637T	SPG7	ENSG00000197912	ENST00000645063	2427	G	0	0.951897862	0.324795944	.	.	Likely benign	not specified|Hereditary spastic paraplegia 7	2	criteria provided, multiple submitters, no conflicts	31-Dec-19	1	0.97	-0.591	-1.302	-0.733	1.57	-0.146	-0.032	0.326	2.213	0.908	1.313	3.1	11.6	89574804	89624174	spastic paraplegia 7 (pure and complicated autosomal recessive)	Mitochondrial quality control defects	Mitochondrial protein quality control	CAR|CMAR|PGN|SPG5C	Q9UQ90	1	PMID28435121_hESCs: 1 | PMID15253431_Sum: 1 | PMID17705834_embryonic_stem_cell_line_0: 1 | PMID23956156_INS.1Beta_cell_line__0: 1 | PMID18348319_heart_0: 1 | PMID24708184_Sum: 3 | PMID26450961_Sum: 13 | PMID26217684_brain_0: 1 | MS_Placenta_Sum: 1 | MS_Brain_Sum: 5 | MS_Skeletal_Muscle_Sum: 1 | MS_Liver_Sum: 1 | MS_Kidney_Sum: 1 | MS_Heart_Sum: 2 | MTS_Mean: 0.904225 | hela_subcell_location_NotMi…	literature, targetP signal, Rickettsial homolog, mito protein domain+, coexpression+, MS/MS	MIM	Protein import, sorting and homeostasis > Protein homeostasis > Proteases	19.6
16	89620328	rs12960	G	A	.	.	c.R688Q	SPG7	ENSG00000197912	ENST00000645063	2427	G	0	0.951897862	0.50061869	.	.	Benign	not specified|Hereditary spastic paraplegia 7	5	criteria provided, multiple submitters, no conflicts	31-Dec-19	1	0.97	1.538	-0.055	1.502	0.44	2.897	0.931	-0.179	-3.005	-0.503	-1.853	3.3	127.7	89574804	89624174	spastic paraplegia 7 (pure and complicated autosomal recessive)	Mitochondrial quality control defects	Mitochondrial protein quality control	CAR|CMAR|PGN|SPG5C	Q9UQ90	1	PMID28435121_hESCs: 1 | PMID15253431_Sum: 1 | PMID17705834_embryonic_stem_cell_line_0: 1 | PMID23956156_INS.1Beta_cell_line__0: 1 | PMID18348319_heart_0: 1 | PMID24708184_Sum: 3 | PMID26450961_Sum: 13 | PMID26217684_brain_0: 1 | MS_Placenta_Sum: 1 | MS_Brain_Sum: 5 | MS_Skeletal_Muscle_Sum: 1 | MS_Liver_Sum: 1 | MS_Kidney_Sum: 1 | MS_Heart_Sum: 2 | MTS_Mean: 0.904225 | hela_subcell_location_NotMi…	literature, targetP signal, Rickettsial homolog, mito protein domain+, coexpression+, MS/MS	MIM	Protein import, sorting and homeostasis > Protein homeostasis > Proteases	19.6
16	89623301	rs35749032	A	G	.	.	c.K799R	SPG7	ENSG00000197912	ENST00000645063	2427	A	0	0.951897862	0.485976837	*	-	Benign/Likely benign	not specified|not provided|Hereditary spastic paraplegia 7	5	criteria provided, multiple submitters, no conflicts	31-Dec-19	1	0.97	1.831	-0.561	0.533	-0.277	1.648	1.538	-0.055	1.502	0.44	2.897	5.7	127.7	89574804	89624174	spastic paraplegia 7 (pure and complicated autosomal recessive)	Mitochondrial quality control defects	Mitochondrial protein quality control	CAR|CMAR|PGN|SPG5C	Q9UQ90	1	PMID28435121_hESCs: 1 | PMID15253431_Sum: 1 | PMID17705834_embryonic_stem_cell_line_0: 1 | PMID23956156_INS.1Beta_cell_line__0: 1 | PMID18348319_heart_0: 1 | PMID24708184_Sum: 3 | PMID26450961_Sum: 13 | PMID26217684_brain_0: 1 | MS_Placenta_Sum: 1 | MS_Brain_Sum: 5 | MS_Skeletal_Muscle_Sum: 1 | MS_Liver_Sum: 1 | MS_Kidney_Sum: 1 | MS_Heart_Sum: 2 | MTS_Mean: 0.904225 | hela_subcell_location_NotMi…	literature, targetP signal, Rickettsial homolog, mito protein domain+, coexpression+, MS/MS	MIM	Protein import, sorting and homeostasis > Protein homeostasis > Proteases	19.6
16	89623301	rs35749032	A	G	.	.	c.K799R	SPG7	ENSG00000197912	ENST00000645063	2427	A	0	0.951897862	0.485976837	*	-	Benign/Likely benign	not specified|not provided|Hereditary spastic paraplegia 7	5	criteria provided, multiple submitters, no conflicts	31-Dec-19	1	0.97	1.831	-0.561	0.533	-0.277	1.648	1.538	-0.055	1.502	0.44	2.897	5.7	127.7	89574804	89624174	spastic paraplegia 7 (pure and complicated autosomal recessive)	Mitochondrial quality control defects	Mitochondrial protein quality control	CAR|CMAR|PGN|SPG5C	Q9UQ90	1	PMID28435121_hESCs: 1 | PMID15253431_Sum: 1 | PMID17705834_embryonic_stem_cell_line_0: 1 | PMID23956156_INS.1Beta_cell_line__0: 1 | PMID18348319_heart_0: 1 | PMID24708184_Sum: 3 | PMID26450961_Sum: 13 | PMID26217684_brain_0: 1 | MS_Placenta_Sum: 1 | MS_Brain_Sum: 5 | MS_Skeletal_Muscle_Sum: 1 | MS_Liver_Sum: 1 | MS_Kidney_Sum: 1 | MS_Heart_Sum: 2 | MTS_Mean: 0.904225 | hela_subcell_location_NotMi…	literature, targetP signal, Rickettsial homolog, mito protein domain+, coexpression+, MS/MS	MIM	Protein import, sorting and homeostasis > Protein homeostasis > Proteases	19.6
17	10600658	rs374849575	C	T	.	.	c.G56E	SCO1	ENSG00000133028	ENST00000255390	903	C	0	1.030471395	0.6265256	*	-	Likely benign	not provided|Leigh syndrome	2	criteria provided, multiple submitters, no conflicts	31-Dec-19	0	0.94	-0.384	1.652	1.33	1.045	2.064	1.357	-1.453	1.477	0.113	-0.837	1.2	56	10583648	10600885	SCO1 cytochrome c oxidase assembly protein	Oxidative phosphorylation deficiency	Complex IV subunits and assembly factors	SCOD1	O75880	1	PMID28435121_hESCs: 1 | PMID12592411_heart_0: 1 | PMID17519225_T_leukemia_cell_line_0: 1 | PMID18348319_heart_0: 1 | PMID19567276_skeletal_muscle_0: 1 | PMID19700791_liver_0: 1 | PMID24708184_Sum: 4 | PMID26450961_Sum: 12 | PMID15598749_T_leukemia_cell_line_0: 1 | MS_Placenta_Sum: 1 | MS_Brain_Sum: 5 | MS_Skeletal_Muscle_Sum: 1 | MS_Liver_Sum: 2 | MS_Heart_Sum: 3 | MTS_Mean: 0.73634375 | hela_sub…	literature, APEX_IMS, APEX_matrix, targetP signal, yeast mito homolog+, Rickettsial homolog, mito protein domain, MS/MS++	MIM	OXPHOS > Complex IV > CIV assembly factors | Metabolism > Metals and cofactors > Copper metabolism | OXPHOS > OXPHOS assembly factors	19.7
17	12898323	rs119484087	T	A	.	.	c.E622V	ELAC2	ENSG00000006744	ENST00000338034	2478	T	0	0.972911053	0.515877269	.	.	Benign	Prostate cancer, hereditary, 2|Combined oxidative phosphorylation deficiency 17	2	criteria provided, single submitter	31-Dec-19	0	0.97	1.357	-1.453	1.477	0.113	-0.837	-1.337	-0.279	-0.544	1.242	-1.262	0.4	86.9	12894928	12921381	elaC ribonuclease Z 2	Mitochondrial translation defects	tRNA modification	COXPD17|ELC2|HPC2	Q9BQ52	1	PMID28435121_hESCs: 1 | PMID17705834_embryonic_stem_cell_line_0: 1 | PMID23956156_INS.1Beta_cell_line__0: 1 | PMID18348319_heart_0: 1 | PMID19700791_liver_0: 1 | PMID24708184_Sum: 4 | PMID26450961_Sum: 5 | PMID23971408_neuroblastoma_.SH.SY5Y._cell_line_0: 1 | MS_Brain_Sum: 3 | MS_Skeletal_Muscle_Sum: 1 | MS_Liver_Sum: 1 | MS_Heart_Sum: 1 | MTS_Mean: 0.90098125 | hela_subcell_location_Mitochondrio…	APEX_matrix, GFP, targetP signal, Rickettsial homolog, mito protein domain, MS/MS	Matrix	Mitochondrial central dogma > mtRNA metabolism > Polycistronic mtRNA processing	11.6
17	12899902	rs5030739	C	T	.	.	c.A541T	ELAC2	ENSG00000006744	ENST00000338034	2478	C	0	0.972911053	0.324795944	.	.	Benign	Prostate cancer, hereditary, 2|not specified|Combined oxidative phosphorylation deficiency 17|not provided	6	criteria provided, multiple submitters, no conflicts	31-Dec-19	0	0.97	-0.591	-1.302	-0.733	1.57	-0.146	-0.032	0.326	2.213	0.908	1.313	3.1	1.4	12894928	12921381	elaC ribonuclease Z 2	Mitochondrial translation defects	tRNA modification	COXPD17|ELC2|HPC2	Q9BQ52	1	PMID28435121_hESCs: 1 | PMID17705834_embryonic_stem_cell_line_0: 1 | PMID23956156_INS.1Beta_cell_line__0: 1 | PMID18348319_heart_0: 1 | PMID19700791_liver_0: 1 | PMID24708184_Sum: 4 | PMID26450961_Sum: 5 | PMID23971408_neuroblastoma_.SH.SY5Y._cell_line_0: 1 | MS_Brain_Sum: 3 | MS_Skeletal_Muscle_Sum: 1 | MS_Liver_Sum: 1 | MS_Heart_Sum: 1 | MTS_Mean: 0.90098125 | hela_subcell_location_Mitochondrio…	APEX_matrix, GFP, targetP signal, Rickettsial homolog, mito protein domain, MS/MS	Matrix	Mitochondrial central dogma > mtRNA metabolism > Polycistronic mtRNA processing	11.6
17	12901781	rs149210630	A	C	.	.	c.S490A	ELAC2	ENSG00000006744	ENST00000338034	2478	A	0	0.972911053	0.182690551	.	.	Benign	Combined oxidative phosphorylation deficiency 17	1	criteria provided, single submitter	31-Dec-19	0	0.97	-0.228	1.399	-4.76	0.67	-2.647	-0.591	-1.302	-0.733	1.57	-0.146	5.9	19.8	12894928	12921381	elaC ribonuclease Z 2	Mitochondrial translation defects	tRNA modification	COXPD17|ELC2|HPC2	Q9BQ52	1	PMID28435121_hESCs: 1 | PMID17705834_embryonic_stem_cell_line_0: 1 | PMID23956156_INS.1Beta_cell_line__0: 1 | PMID18348319_heart_0: 1 | PMID19700791_liver_0: 1 | PMID24708184_Sum: 4 | PMID26450961_Sum: 5 | PMID23971408_neuroblastoma_.SH.SY5Y._cell_line_0: 1 | MS_Brain_Sum: 3 | MS_Skeletal_Muscle_Sum: 1 | MS_Liver_Sum: 1 | MS_Heart_Sum: 1 | MTS_Mean: 0.90098125 | hela_subcell_location_Mitochondrio…	APEX_matrix, GFP, targetP signal, Rickettsial homolog, mito protein domain, MS/MS	Matrix	Mitochondrial central dogma > mtRNA metabolism > Polycistronic mtRNA processing	11.6
17	12903506	rs200149324	T	A	.	.	c.R464W	ELAC2	ENSG00000006744	ENST00000338034	2478	T	0	0.972911053	0.394057305	.	.	Likely benign	Combined oxidative phosphorylation deficiency 17	1	criteria provided, single submitter	31-Dec-19	0	0.97	1.538	-0.055	1.502	0.44	2.897	-0.595	0.009	0.672	-2.128	-0.184	0.4	81.9	12894928	12921381	elaC ribonuclease Z 2	Mitochondrial translation defects	tRNA modification	COXPD17|ELC2|HPC2	Q9BQ52	1	PMID28435121_hESCs: 1 | PMID17705834_embryonic_stem_cell_line_0: 1 | PMID23956156_INS.1Beta_cell_line__0: 1 | PMID18348319_heart_0: 1 | PMID19700791_liver_0: 1 | PMID24708184_Sum: 4 | PMID26450961_Sum: 5 | PMID23971408_neuroblastoma_.SH.SY5Y._cell_line_0: 1 | MS_Brain_Sum: 3 | MS_Skeletal_Muscle_Sum: 1 | MS_Liver_Sum: 1 | MS_Heart_Sum: 1 | MTS_Mean: 0.90098125 | hela_subcell_location_Mitochondrio…	APEX_matrix, GFP, targetP signal, Rickettsial homolog, mito protein domain, MS/MS	Matrix	Mitochondrial central dogma > mtRNA metabolism > Polycistronic mtRNA processing	11.6
17	12913968	rs142803912	C	T	.	.	c.V234I	ELAC2	ENSG00000006744	ENST00000338034	2478	C	0	0.972911053	0.161188039	.	.	Likely benign	Combined oxidative phosphorylation deficiency 17	1	criteria provided, single submitter	31-Dec-19	0	0.97	-1.337	-0.279	-0.544	1.242	-1.262	-1.239	-0.547	2.131	0.393	0.816	10.9	46.1	12894928	12921381	elaC ribonuclease Z 2	Mitochondrial translation defects	tRNA modification	COXPD17|ELC2|HPC2	Q9BQ52	1	PMID28435121_hESCs: 1 | PMID17705834_embryonic_stem_cell_line_0: 1 | PMID23956156_INS.1Beta_cell_line__0: 1 | PMID18348319_heart_0: 1 | PMID19700791_liver_0: 1 | PMID24708184_Sum: 4 | PMID26450961_Sum: 5 | PMID23971408_neuroblastoma_.SH.SY5Y._cell_line_0: 1 | MS_Brain_Sum: 3 | MS_Skeletal_Muscle_Sum: 1 | MS_Liver_Sum: 1 | MS_Heart_Sum: 1 | MTS_Mean: 0.90098125 | hela_subcell_location_Mitochondrio…	APEX_matrix, GFP, targetP signal, Rickettsial homolog, mito protein domain, MS/MS	Matrix	Mitochondrial central dogma > mtRNA metabolism > Polycistronic mtRNA processing	11.6
17	12920199	rs140665334	G	A	.	.	c.S116F	ELAC2	ENSG00000006744	ENST00000338034	2478	G	0	0.972911053	0.448466224	.	.	Likely benign	Combined oxidative phosphorylation deficiency 17	1	criteria provided, single submitter	31-Dec-19	0	0.97	-0.228	1.399	-4.76	0.67	-2.647	-1.006	-0.59	1.891	-0.397	0.412	0.9	23.5	12894928	12921381	elaC ribonuclease Z 2	Mitochondrial translation defects	tRNA modification	COXPD17|ELC2|HPC2	Q9BQ52	1	PMID28435121_hESCs: 1 | PMID17705834_embryonic_stem_cell_line_0: 1 | PMID23956156_INS.1Beta_cell_line__0: 1 | PMID18348319_heart_0: 1 | PMID19700791_liver_0: 1 | PMID24708184_Sum: 4 | PMID26450961_Sum: 5 | PMID23971408_neuroblastoma_.SH.SY5Y._cell_line_0: 1 | MS_Brain_Sum: 3 | MS_Skeletal_Muscle_Sum: 1 | MS_Liver_Sum: 1 | MS_Heart_Sum: 1 | MTS_Mean: 0.90098125 | hela_subcell_location_Mitochondrio…	APEX_matrix, GFP, targetP signal, Rickettsial homolog, mito protein domain, MS/MS	Matrix	Mitochondrial central dogma > mtRNA metabolism > Polycistronic mtRNA processing	11.6
17	12921110	rs9895963	G	A	.	.	c.S52F	ELAC2	ENSG00000006744	ENST00000338034	2478	G	0	0.972911053	0.448466224	*	-	Likely benign	not specified|not provided|Combined oxidative phosphorylation deficiency 17	3	criteria provided, multiple submitters, no conflicts	31-Dec-19	0	0.97	-0.228	1.399	-4.76	0.67	-2.647	-1.006	-0.59	1.891	-0.397	0.412	0.9	74.8	12894928	12921381	elaC ribonuclease Z 2	Mitochondrial translation defects	tRNA modification	COXPD17|ELC2|HPC2	Q9BQ52	1	PMID28435121_hESCs: 1 | PMID17705834_embryonic_stem_cell_line_0: 1 | PMID23956156_INS.1Beta_cell_line__0: 1 | PMID18348319_heart_0: 1 | PMID19700791_liver_0: 1 | PMID24708184_Sum: 4 | PMID26450961_Sum: 5 | PMID23971408_neuroblastoma_.SH.SY5Y._cell_line_0: 1 | MS_Brain_Sum: 3 | MS_Skeletal_Muscle_Sum: 1 | MS_Liver_Sum: 1 | MS_Heart_Sum: 1 | MTS_Mean: 0.90098125 | hela_subcell_location_Mitochondrio…	APEX_matrix, GFP, targetP signal, Rickettsial homolog, mito protein domain, MS/MS	Matrix	Mitochondrial central dogma > mtRNA metabolism > Polycistronic mtRNA processing	11.6
17	12921110	rs9895963	G	C	.	.	c.S52C	ELAC2	ENSG00000006744	ENST00000338034	2478	G	0	0.972911053	0.328298483	*	-	Likely benign	not provided|Combined oxidative phosphorylation deficiency 17	2	criteria provided, single submitter	31-Dec-19	0	0.97	-0.228	1.399	-4.76	0.67	-2.647	-1.343	0.465	-0.862	-1.02	-0.255	2.6	74.8	12894928	12921381	elaC ribonuclease Z 2	Mitochondrial translation defects	tRNA modification	COXPD17|ELC2|HPC2	Q9BQ52	1	PMID28435121_hESCs: 1 | PMID17705834_embryonic_stem_cell_line_0: 1 | PMID23956156_INS.1Beta_cell_line__0: 1 | PMID18348319_heart_0: 1 | PMID19700791_liver_0: 1 | PMID24708184_Sum: 4 | PMID26450961_Sum: 5 | PMID23971408_neuroblastoma_.SH.SY5Y._cell_line_0: 1 | MS_Brain_Sum: 3 | MS_Skeletal_Muscle_Sum: 1 | MS_Liver_Sum: 1 | MS_Heart_Sum: 1 | MTS_Mean: 0.90098125 | hela_subcell_location_Mitochondrio…	APEX_matrix, GFP, targetP signal, Rickettsial homolog, mito protein domain, MS/MS	Matrix	Mitochondrial central dogma > mtRNA metabolism > Polycistronic mtRNA processing	11.6
17	12921170	rs544551424	G	C	.	.	c.P32R	ELAC2	ENSG00000006744	ENST00000338034	2478	G	0	0.972911053	0.413125267	*	-	Benign/Likely benign	not specified|Combined oxidative phosphorylation deficiency 17	2	criteria provided, multiple submitters, no conflicts	31-Dec-19	0	0.97	0.189	2.081	-1.628	0.421	-1.392	1.538	-0.055	1.502	0.44	2.897	0.7	61.3	12894928	12921381	elaC ribonuclease Z 2	Mitochondrial translation defects	tRNA modification	COXPD17|ELC2|HPC2	Q9BQ52	1	PMID28435121_hESCs: 1 | PMID17705834_embryonic_stem_cell_line_0: 1 | PMID23956156_INS.1Beta_cell_line__0: 1 | PMID18348319_heart_0: 1 | PMID19700791_liver_0: 1 | PMID24708184_Sum: 4 | PMID26450961_Sum: 5 | PMID23971408_neuroblastoma_.SH.SY5Y._cell_line_0: 1 | MS_Brain_Sum: 3 | MS_Skeletal_Muscle_Sum: 1 | MS_Liver_Sum: 1 | MS_Heart_Sum: 1 | MTS_Mean: 0.90098125 | hela_subcell_location_Mitochondrio…	APEX_matrix, GFP, targetP signal, Rickettsial homolog, mito protein domain, MS/MS	Matrix	Mitochondrial central dogma > mtRNA metabolism > Polycistronic mtRNA processing	11.6
[truncated: 568 more rows]
[truncated: 339 more columns]
