# Supplementary material for: MmisAT and MmisP: an efficient and accurate suite of variant analysis toolkit for primary mitochondrial diseases
Source: Hum Genomics. 2023 Nov 27;17:108. doi: 10.1186/s40246-023-00557-6 (PMC10683248; doi:10.1186/s40246-023-00557-6)
Supplement: Supplementary file 4 — Additional file 4. Table S1: Details of the annotations contained in MmisAT. [file 40246_2023_557_MOESM4_ESM.xlsx]

## Sheet: Supplementary Table 1
	Table S1: Details of the annotations contained in MmisAT.
Category	Annotation	Description	Data type	Level	Used for feature
Basic annotations	Chr	Chromosome number	Integer	Gene
	Pos	Physical position on the chromosome as to GRCh37	Integer	Variant
	Pos GRCh38	Physical position on the chromosome as to GRCh38	Integer	Variant
	Ref	Reference nucleotide allele	Integer	Variant
	Alt	Alternative nucleotide allele	Integer	Variant
	aa Ref	Reference amino acid	Integer	Variant
	aa Alt	Alternative amino acid	Integer	Variant
	Gene	Gene official name	Integer	Gene
	Synonyms	NCBI Entrez gene synonyms	Integer	Gene
	Description	A brief description of the gene	Integer	Gene
	Details	Details of amino acid change	Integer	Variant
	hg19 Start	Gene region origin	Integer	Variant
	hg19 Stop	Gene region endpoint	Integer	Variant
	Reference codon	The combination of codon at the location of the variant	Integer	Variant
	Codonpos	Position on the codon	Integer	Variant
	Cds Strand	Coding sequence (CDS) strand (+ or -)	Boolean	Gene
	Coding Transcript Length	The nucleotide length of the transcript	Integer	Transcript
	Defects	Types of mitochondrial disease defects	Integer	Gene
	Pathomechanisms	Pathogenic mechanism of mitochondrial diseases	Integer	Gene
	rsID	rs number from dbSNP	Integer	Variant
	Ensembl Gene ID	Ensembl 98 gene ID	Integer	Gene
	Ensembl Transcript ID	Ensembl 98 transcript ID	Integer	Transcript
	Uniprot ID	Uniprot accession number	Integer	Gene
	OMIM ID	MIM gene ID from OMIM	Integer	Gene
	HPO ID	ID of the mapped Human Phenotype Ontology	Integer	Gene
	HPO Name	Name of the mapped Human Phenotype Ontology	Integer	Gene
	GO Biological Process	GO terms for biological process	Integer	Gene
	GO Cellular Component	GO terms for cellular component	Integer	Gene
	GO Molecular Function	GO terms for molecular function	Integer	Gene
	Ancestral Allele	Ancestral allele based on 8 primates EPO	Integer	Variant
	Clinical Significance	Comma-separated list of aggregate values of clinical significance calculated for this variant	Integer	Variant
	Phenotype List	List of names corresponding to Phenotype	Integer	Variant
	Number Submitters	Number of submitters describing this variant	Integer	Variant
	Review Status	Highest review status for reporting this measure	Integer	Variant
Mitochondrial-specific annotations	IMPI Score	IMPI Mitochondrial localization score	Continuous	Gene	*
	IMPI Evidence	IMPI Mitochondrial localization Evidence	Integer	Gene
	MitoCarta3.0 Evidence	Type of experimental support	Integer	Gene
	MitoCarta3.0 SubMitoLocalization	Compartment within mitochondrial	Integer	Gene	*
	MitoCarta3.0 MitoPathways	List of manually curated biological pathways	Integer	Gene
	MitoCarta2.0 Score	MitoCarta2.0 Mitochondrial localization score	Continuous	Gene	*
	Cerebrum_total_peak_intensity_log10	Total peak intensity of spectra found in this tissue (log base 10)	Continuous	Gene	*
	Cerebellum_total_peak_intensity_log10	Total peak intensity of spectra found in this tissue (log base 10)	Continuous	Gene	*
	Brainstem_total_peak_intensity_log10	Total peak intensity of spectra found in this tissue (log base 10)	Continuous	Gene	*
	Spinalcord_total_peak_intensity_log10	Total peak intensity of spectra found in this tissue (log base 10)	Continuous	Gene	*
	Kidney_total_peak_intensity_log10	Total peak intensity of spectra found in this tissue (log base 10)	Continuous	Gene	*
	Liver_total_peak_intensity_log10	Total peak intensity of spectra found in this tissue (log base 10)	Continuous	Gene	*
	Heart_total_peak_intensity_log10	Total peak intensity of spectra found in this tissue (log base 10)	Continuous	Gene	*
	Skeletalmuscle_total_peak_intensity_log10	Total peak intensity of spectra found in this tissue (log base 10)	Continuous	Gene	*
	Adipose_total_peak_intensity_log10	Total peak intensity of spectra found in this tissue (log base 10)	Continuous	Gene	*
	Smallintestine_total_peak_intensity_log10	Total peak intensity of spectra found in this tissue (log base 10)	Continuous	Gene	*
	Largeintestine_total_peak_intensity_log10	Total peak intensity of spectra found in this tissue (log base 10)	Continuous	Gene	*
	Stomach_total_peak_intensity_log10	Total peak intensity of spectra found in this tissue (log base 10)	Continuous	Gene	*
	Placenta_total_peak_intensity_log10	Total peak intensity of spectra found in this tissue (log base 10)	Continuous	Gene	*
	Testis_total_peak_intensity_log10	Total peak intensity of spectra found in this tissue (log base 10)	Continuous	Gene	*
	DeepMito	DeepMito Mitochondrial localization score	Continuous	Gene	*
	Degree Centrality	The degree centrality for a node v is the fraction of nodes it is connected to	Continuous	Gene	*
	Eigenvector Centrality	Eigenvector centrality computes the centrality for a node based on the centrality of its neighbors	Continuous	Gene	*
	Closeness Centrality	Closeness centrality of a node u is the reciprocal of the average shortest path distance to u over all n-1 reachable nodes	Continuous	Gene	*
	Information Centrality	Information Centrality is variant of closeness centrality based on effective resistance between nodes in a network	Continuous	Gene	*
	Betweenness Centrality	Betweenness centrality of a node v is the sum of the fraction of all-pairs shortest paths that pass through v	Continuous	Gene	*
	Current_flow_betweenness Centrality	Current-flow betweenness centrality uses an electrical current model for information spreading in contrast to betweenness centrality which uses shortest paths	Continuous	Gene	*
	Load Centrality	The load centrality of a node is the fraction of all shortest paths that pass through that node	Continuous	Gene	*
	Harmonic Centrality	Harmonic centrality of a node u is the sum of the reciprocal of the shortest path distances from all other nodes to u	Continuous	Gene	*
	Second_order Centrality	The second order centrality of a given node is the standard deviation of the return times to that node of a perpetual random walk on G	Continuous	Gene	*
Pathogenicity predictor score	SIFT Score	SIFT score (SIFTori)	Continuous	Variant	*
	SIFT4G Score	SIFT 4G score (SIFT4G)	Continuous	Variant
	polyphen2 HDIV Score	polyphen2 score based on HumDiv	Continuous	Variant
	polyphen2 HVAR Score	polyphen2 score based on HumVar	Continuous	Variant
	LRT Score	The original LRT two-sided p-value (LRTori)	Continuous	Variant
	MutationTaster Score	MutationTaster p-value (MTori)	Continuous	Variant
	MutationAssessor Score	MutationAssessor functional impact combined score (MAori)	Continuous	Variant
	FATHMM Score	FATHMM default score	Continuous	Variant
	PROVEAN Score	PROVEAN score (PROVEANori)	Continuous	Variant
	VEST4 Score	VEST 4.0 score	Continuous	Variant
	MetaSVM Score	Support Vector Machine based ensemble prediction score	Continuous	Variant
	MetaLR Score	Logistic Regression based ensemble prediction score	Continuous	Variant
	M-CAP Score	M-CAP is hybrid ensemble score	Continuous	Variant
	REVEL Score	Based on 13 individual scores	Continuous	Variant
	MutPred Score	General MutPred score	Continuous	Variant
	MVP Score	Missense variants using deep learning approach	Continuous	Variant
	MPC Score	Missense variants based on regional missense	Continuous	Variant
	PrimateAI Score	Common variants of non-human primate species using a deep neural network	Continuous	Variant
	DEOGEN2 Score	Heterogeneous information about the molecular effects of the variants	Continuous	Variant
	BayesDel addAF Score	Meta-score for SNVs and indels with inclusion of MaxAF	Continuous	Variant
	BayesDel noAF Score	Meta-score for SNVs and indels without inclusion of MaxAF	Continuous	Variant
	ClinPred Score	Meta-score for nonsynonymous SNVs	Continuous	Variant
	LIST-S2 Score	Preidction score for nonsynonymous SNVs	Continuous	Variant
	CADD-raw_hg19 Score	CADD raw score of the hg19 model	Continuous	Variant
	DANN Score	Based on CADD using deep neural network	Continuous	Variant
	Fathmm-MKL Coding Score	Fathmm-MKL p-values.	Continuous	Variant
	Fathmm-XF Coding Score	Fathmm-XF p-values.	Continuous	Variant
	Eigen-raw Coding Score	Eigen score for coding SNVs.	Continuous	Variant
	GenoCanyon Score	Based on conservation and biochemical annotations	Continuous	Variant
	GERP++_NR	GERP++(Genomic evolutionary rate profiling) neutral rate	Continuous	Variant	*
	GERP++_RS	GERP++(Genomic evolutionary rate profiling) RS score	Continuous	Variant	*
	phyloP100way_vertebrate	phyloP (phylogenetic p-values) conservation score based on the multiple alignments of 100 vertebrate genomes (including human)	Continuous	Variant	*
	phyloP30way_mammalian	phyloP (phylogenetic p-values) conservation score based on the multiple alignments of 30 mammalian genomes (including human)	Continuous	Variant	*
	phyloP17way_primate	A conservation score based on 17way alignment primate set, the higher the more conservative	Continuous	Variant	*
	phastCons100way_vertebrate	phastCons conservation score based on the multiple alignments of 100 vertebrate genomes (including human)	Continuous	Variant	*
	phastCons30way_mammalian	phastCons conservation score based on the multiple alignments of 30 mammalian genomes (including human)	Continuous	Variant	*
	phastCons17way_primate	A conservation score based on 17way alignment primate set	Continuous	Variant	*
	SiPhy_29way_logOdds	SiPhy score based on 29 mammals genomes	Continuous	Variant	*
	bStatistic	Background selection value	Continuous	Variant
	ExAC pLI	The probability of being loss-of-function intolerant based on ExAC r0.3	Continuous	Variant	*
	gnomAD pLI	The probability of being loss-of-function intolerant based on gnomAD 2.1	Continuous	Variant	*
	GeVIR Percentile	Gene variation intolerance rank	Continuous	Gene	*
	GeVIR AD Enrichment	Gene variation intolerance rank with AD gene	Continuous	Gene	*
	GeVIR AR Enrichment	Gene variation intolerance rank with AR gene	Continuous	Gene	*
	LOEUF Percentile	Loss-of-function observed/expected upper bound fraction	Continuous	Gene	*
	LOEUF AD Enrichment	Loss-of-function observed/expected upper bound fraction with AD gene	Continuous	Gene	*
	LOEUF AR Enrichment	Loss-of-function observed/expected upper bound fraction with AR gene	Continuous	Gene	*
	VIRLoF Percentile	GeVIR and LOEUF combined score	Continuous	Gene	*
	VIRLoF AD Enrichment	GeVIR and LOEUF combined score with AD gene	Continuous	Gene	*
	VIRLoF AR Enrichment	GeVIR and LOEUF combined score with AR gene	Continuous	Gene	*
	CCR	Constrained coding regions	Continuous	Variant	*
	Missense Depletion	The original features of the MPC	Continuous	Variant	*
	Missense Badness	The original features of the MPC	Continuous	Variant	*
Allele frequency	1000Gp3_AC	Alternative allele counts in the whole 1000 genomes phase 3 (1000Gp3) data	Continuous	Variant
	1000Gp3_AF	Alternative allele frequency in the whole 1000Gp3 data	Continuous	Variant
	1000Gp3_AFR_AC	Alternative allele counts in the 1000Gp3 African descendent samples	Continuous	Variant
	1000Gp3_AFR_AF	Alternative allele frequency in the 1000Gp3 African descendent samples	Continuous	Variant
	1000Gp3_EUR_AC	Alternative allele counts in the 1000Gp3 European descendent samples	Continuous	Variant
	1000Gp3_EUR_AF	Alternative allele frequency in the 1000Gp3 European descendent samples	Continuous	Variant
	1000Gp3_AMR_AC	Alternative allele counts in the 1000Gp3 American descendent samples	Continuous	Variant
	1000Gp3_AMR_AF	Alternative allele frequency in the 1000Gp3 American descendent samples	Continuous	Variant
	1000Gp3_EAS_AC	Alternative allele counts in the 1000Gp3 East Asian descendent samples	Continuous	Variant
	1000Gp3_EAS_AF	Alternative allele frequency in the 1000Gp3 East Asian descendent samples	Continuous	Variant
	1000Gp3_SAS_AC	Alternative allele counts in the 1000Gp3 South Asian descendent samples	Continuous	Variant
	1000Gp3_SAS_AF	Alternative allele frequency in the 1000Gp3 South Asian descendent samples	Continuous	Variant
	ESP6500_AA_AC	Alternative allele count in the African American samples of the NHLBI GO Exome Sequencing Project (ESP6500 data set)	Continuous	Variant
	ESP6500_AA_AF	Alternative allele frequency in the African American samples of the NHLBI GO Exome Sequencing Project (ESP6500 data set)	Continuous	Variant
	ESP6500_EA_AC	Alternative allele count in the European American samples of the NHLBI GO Exome Sequencing Project (ESP6500 data set)	Continuous	Variant
	ESP6500_EA_AF	Alternative allele frequency in the European American samples of the NHLBI GO Exome Sequencing Project (ESP6500 data set)	Continuous	Variant
	ExAC_AC	Allele count in total ExAC samples (60,706 samples)	Continuous	Variant
	ExAC_AF	Allele frequency in total ExAC samples	Continuous	Variant
	ExAC_Adj_AC	Adjusted Alt allele counts (DP >= 10 & GQ >= 20) in total ExAC samples	Continuous	Variant
	ExAC_Adj_AF	Adjusted Alt allele frequency (DP >= 10 & GQ >= 20) in total ExAC samples	Continuous	Variant
	ExAC_AFR_AC	Adjusted Alt allele counts (DP >= 10 & GQ >= 20) in African & African American ExAC samples	Continuous	Variant
	ExAC_AFR_AF	Adjusted Alt allele frequency (DP >= 10 & GQ >= 20) in African & African American ExAC samples	Continuous	Variant
	ExAC_AMR_AC	Adjusted Alt allele counts (DP >= 10 & GQ >= 20) in American ExAC samples	Continuous	Variant
	ExAC_AMR_AF	Adjusted Alt allele frequency (DP >= 10 & GQ >= 20) in American ExAC samples	Continuous	Variant
	ExAC_EAS_AC	Adjusted Alt allele counts (DP >= 10 & GQ >= 20) in East Asian ExAC samples	Continuous	Variant
	ExAC_EAS_AF	Adjusted Alt allele frequency (DP >= 10 & GQ >= 20) in East Asian ExAC samples	Continuous	Variant
	ExAC_FIN_AC	Adjusted Alt allele counts (DP >= 10 & GQ >= 20) in Finnish ExAC samples	Continuous	Variant
	ExAC_FIN_AF	Adjusted Alt allele frequency (DP >= 10 & GQ >= 20) in Finnish ExAC samples	Continuous	Variant
	ExAC_NFE_AC	Adjusted Alt allele counts (DP >= 10 & GQ >= 20) in Non-Finnish European ExAC samples	Continuous	Variant
	ExAC_NFE_AF	Adjusted Alt allele frequency (DP >= 10 & GQ >= 20) in Non-Finnish European ExAC samples	Continuous	Variant
	ExAC_SAS_AC	Adjusted Alt allele counts (DP >= 10 & GQ >= 20) in South Asian ExAC samples	Continuous	Variant
	ExAC_SAS_AF	Adjusted Alt allele frequency (DP >= 10 & GQ >= 20) in South Asian ExAC samples	Continuous	Variant
	ExAC_nonTCGA_AC	Allele count in total ExAC_nonTCGA samples (53,105 samples)	Continuous	Variant
	ExAC_nonTCGA_AF	Allele frequency in total ExAC_nonTCGA samples	Continuous	Variant
	ExAC_nonTCGA_Adj_AC	Adjusted Alt allele counts (DP >= 10 & GQ >= 20) in total ExAC_nonTCGA samples	Continuous	Variant
	ExAC_nonTCGA_Adj_AF	Adjusted Alt allele frequency (DP >= 10 & GQ >= 20) in total ExAC_nonTCGA samples	Continuous	Variant
	ExAC_nonTCGA_AFR_AC	Adjusted Alt allele counts (DP >= 10 & GQ >= 20) in African & African American ExAC_nonTCGA samples	Continuous	Variant
	ExAC_nonTCGA_AFR_AF	Adjusted Alt allele frequency (DP >= 10 & GQ >= 20) in African & African American ExAC_nonTCGA samples	Continuous	Variant
	ExAC_nonTCGA_AMR_AC	Adjusted Alt allele counts (DP >= 10 & GQ >= 20) in American ExAC_nonTCGA samples	Continuous	Variant
	ExAC_nonTCGA_AMR_AF	Adjusted Alt allele frequency (DP >= 10 & GQ >= 20) in American ExAC_nonTCGA samples	Continuous	Variant
	ExAC_nonTCGA_EAS_AC	Adjusted Alt allele counts (DP >= 10 & GQ >= 20) in East Asian ExAC_nonTCGA samples	Continuous	Variant
	ExAC_nonTCGA_EAS_AF	Adjusted Alt allele frequency (DP >= 10 & GQ >= 20) in East Asian ExAC_nonTCGA samples	Continuous	Variant
	ExAC_nonTCGA_FIN_AC	Adjusted Alt allele counts (DP >= 10 & GQ >= 20) in Finnish ExAC_nonTCGA samples	Continuous	Variant
	ExAC_nonTCGA_FIN_AF	Adjusted Alt allele frequency (DP >= 10 & GQ >= 20) in Finnish ExAC_nonTCGA samples	Continuous	Variant
	ExAC_nonTCGA_NFE_AC	Adjusted Alt allele counts (DP >= 10 & GQ >= 20) in Non-Finnish European ExAC_nonTCGA samples	Continuous	Variant
	ExAC_nonTCGA_NFE_AF	Adjusted Alt allele frequency (DP >= 10 & GQ >= 20) in Non-Finnish European ExAC_nonTCGA samples	Continuous	Variant
	ExAC_nonTCGA_SAS_AC	Adjusted Alt allele counts (DP >= 10 & GQ >= 20) in South Asian ExAC_nonTCGA samples	Continuous	Variant
	ExAC_nonTCGA_SAS_AF	Adjusted Alt allele frequency (DP >= 10 & GQ >= 20) in South Asian ExAC_nonTCGA samples	Continuous	Variant
	ExAC_nonpsych_AC	Allele count in total ExAC_nonpsych samples (45,376 samples)	Continuous	Variant
	ExAC_nonpsych_AF	Allele frequency in total ExAC_nonpsych samples	Continuous	Variant
	ExAC_nonpsych_Adj_AC	Adjusted Alt allele counts (DP >= 10 & GQ >= 20) in total ExAC_nonpsych samples	Continuous	Variant
	ExAC_nonpsych_Adj_AF	Adjusted Alt allele frequency (DP >= 10 & GQ >= 20) in total ExAC_nonpsych samples	Continuous	Variant
	ExAC_nonpsych_AFR_AC	Adjusted Alt allele counts (DP >= 10 & GQ >= 20) in African & African American ExAC_nonpsych samples	Continuous	Variant
	ExAC_nonpsych_AFR_AF	Adjusted Alt allele frequency (DP >= 10 & GQ >= 20) in African & African American ExAC_nonpsych samples	Continuous	Variant
	ExAC_nonpsych_AMR_AC	Adjusted Alt allele counts (DP >= 10 & GQ >= 20) in American ExAC_nonpsych samples	Continuous	Variant
	ExAC_nonpsych_AMR_AF	Adjusted Alt allele frequency (DP >= 10 & GQ >= 20) in American ExAC_nonpsych samples	Continuous	Variant
	ExAC_nonpsych_EAS_AC	Adjusted Alt allele counts (DP >= 10 & GQ >= 20) in East Asian ExAC_nonpsych samples	Continuous	Variant
	ExAC_nonpsych_EAS_AF	Adjusted Alt allele frequency (DP >= 10 & GQ >= 20) in East Asian ExAC_nonpsych samples	Continuous	Variant
	ExAC_nonpsych_FIN_AC	Adjusted Alt allele counts (DP >= 10 & GQ >= 20) in Finnish ExAC_nonpsych samples	Continuous	Variant
	ExAC_nonpsych_FIN_AF	Adjusted Alt allele frequency (DP >= 10 & GQ >= 20) in Finnish ExAC_nonpsych samples	Continuous	Variant
	ExAC_nonpsych_NFE_AC	Adjusted Alt allele counts (DP >= 10 & GQ >= 20) in Non-Finnish European ExAC_nonpsych samples	Continuous	Variant
	ExAC_nonpsych_NFE_AF	Adjusted Alt allele frequency (DP >= 10 & GQ >= 20) in Non-Finnish European ExAC_nonpsych samples	Continuous	Variant
	ExAC_nonpsych_SAS_AC	Adjusted Alt allele counts (DP >= 10 & GQ >= 20) in South Asian ExAC_nonpsych samples	Continuous	Variant
	ExAC_nonpsych_SAS_AF	Adjusted Alt allele frequency (DP >= 10 & GQ >= 20) in South Asian ExAC_nonpsych samples	Continuous	Variant
	gnomAD_exomes_AC	Alternative allele count in the whole gnomAD exome samples (125,748 samples)	Continuous	Variant
	gnomAD_exomes_AN	Total allele count in the whole gnomAD exome samples (125,748 samples)	Continuous	Variant
	gnomAD_exomes_AF	Alternative allele frequency in the whole gnomAD exome samples (125,748 samples)	Continuous	Variant	*
	gnomAD_exomes_nhomalt	Count of individuals with homozygous alternative allele in the whole gnomAD exome samples (125,748 samples)	Continuous	Variant
	gnomAD_exomes_AFR_AC	Alternative allele count in the African/African American gnomAD exome samples (8,128 samples)	Continuous	Variant
	gnomAD_exomes_AFR_AN	Total allele count in the African/African American gnomAD exome samples (8,128 samples)	Continuous	Variant
	gnomAD_exomes_AFR_AF	Alternative allele frequency in the African/African American gnomAD exome samples (8,128 samples)	Continuous	Variant	*
	gnomAD_exomes_AFR_nhomalt	Count of individuals with homozygous alternative allele in the African/African American gnomAD exome samples (8,128 samples)	Continuous	Variant
	gnomAD_exomes_AMR_AC	Alternative allele count in the Latino gnomAD exome samples (17,296 samples)	Continuous	Variant
	gnomAD_exomes_AMR_AN	Total allele count in the Latino gnomAD exome samples (17,296 samples)	Continuous	Variant
	gnomAD_exomes_AMR_AF	Alternative allele frequency in the Latino gnomAD exome samples (17,296 samples)	Continuous	Variant	*
	gnomAD_exomes_AMR_nhomalt	Count of individuals with homozygous alternative allele in the Latino gnomAD exome samples (17,296 samples)	Continuous	Variant
	gnomAD_exomes_ASJ_AC	Alternative allele count in the Ashkenazi Jewish gnomAD exome samples (5,040 samples)	Continuous	Variant
	gnomAD_exomes_ASJ_AN	Total allele count in the Ashkenazi Jewish gnomAD exome samples (5,040 samples)	Continuous	Variant
	gnomAD_exomes_ASJ_AF	Alternative allele frequency in the Ashkenazi Jewish gnomAD exome samples (5,040 samples)	Continuous	Variant	*
	gnomAD_exomes_ASJ_nhomalt	Count of individuals with homozygous alternative allele in the Ashkenazi Jewish gnomAD exome samples (5,040 samples)	Continuous	Variant
	gnomAD_exomes_EAS_AC	Alternative allele count in the East Asian gnomAD exome samples (9,197 samples)	Continuous	Variant
	gnomAD_exomes_EAS_AN	Total allele count in the East Asian gnomAD exome samples (9,197 samples)	Continuous	Variant
	gnomAD_exomes_EAS_AF	Alternative allele frequency in the East Asian gnomAD exome samples (9,197 samples)	Continuous	Variant	*
	gnomAD_exomes_EAS_nhomalt	Count of individuals with homozygous alternative allele in the East Asian gnomAD exome samples (9,197 samples)	Continuous	Variant
	gnomAD_exomes_FIN_AC	Alternative allele count in the Finnish gnomAD exome samples (10,824 samples)	Continuous	Variant
	gnomAD_exomes_FIN_AN	Total allele count in the Finnish gnomAD exome samples (10,824 samples)	Continuous	Variant
	gnomAD_exomes_FIN_AF	Alternative allele frequency in the Finnish gnomAD exome samples (10,824 samples)	Continuous	Variant	*
	gnomAD_exomes_FIN_nhomalt	Count of individuals with homozygous alternative allele in the Finnish gnomAD exome samples (10,824 samples)	Continuous	Variant
	gnomAD_exomes_NFE_AC	Alternative allele count in the Non-Finnish European gnomAD exome samples (56,885 samples)	Continuous	Variant
	gnomAD_exomes_NFE_AN	Total allele count in the Non-Finnish European gnomAD exome samples (56,885 samples)	Continuous	Variant
	gnomAD_exomes_NFE_AF	Alternative allele frequency in the Non-Finnish European gnomAD exome samples (56,885 samples)	Continuous	Variant	*
	gnomAD_exomes_NFE_nhomalt	Count of individuals with homozygous alternative allele in the Non-Finnish European gnomAD exome samples (56,885 samples)	Continuous	Variant
	gnomAD_exomes_SAS_AC	Alternative allele count in the South Asian gnomAD exome samples (15,308 samples)	Continuous	Variant
	gnomAD_exomes_SAS_AN	Total allele count in the South Asian gnomAD exome samples (15,308 samples)	Continuous	Variant
	gnomAD_exomes_SAS_AF	Alternative allele frequency in the South Asian gnomAD exome samples (15,308 samples)	Continuous	Variant	*
	gnomAD_exomes_SAS_nhomalt	Count of individuals with homozygous alternative allele in the South Asian gnomAD exome samples (15,308 samples)	Continuous	Variant
	gnomAD_exomes_POPMAX_AC	Allele count in the population with the maximum AF	Continuous	Variant
	gnomAD_exomes_POPMAX_AN	Total number of alleles in the population with the maximum AF	Continuous	Variant
	gnomAD_exomes_POPMAX_AF	Maximum allele frequency across populations (excluding samples of Ashkenazi, Finnish, and indeterminate ancestry)	Continuous	Variant
	gnomAD_exomes_POPMAX_nhomalt	Count of homozygous individuals in the population with the maximum allele frequency	Continuous	Variant
	gnomAD_exomes_controls_AC	Alternative allele count in the controls subset of whole gnomAD exome samples (54,704 samples)	Continuous	Variant
	gnomAD_exomes_controls_AN	Total allele count in the controls subset of whole gnomAD exome samples (54,704 samples)	Continuous	Variant
	gnomAD_exomes_controls_AF	Alternative allele frequency in the controls subset of whole gnomAD exome samples (54,704 samples)	Continuous	Variant
	gnomAD_exomes_controls_nhomalt	Count of individuals with homozygous alternative allele in the controls subset of whole gnomAD exome samples (54,704 samples)	Continuous	Variant
	gnomAD_exomes_controls_AFR_AC	Alternative allele count in the controls subset of African/African American gnomAD exome samples (3,582 samples)	Continuous	Variant
	gnomAD_exomes_controls_AFR_AN	Total allele count in the controls subset of African/African American gnomAD exome samples (3,582 samples)	Continuous	Variant
	gnomAD_exomes_controls_AFR_AF	Alternative allele frequency in the controls subset of African/African American gnomAD exome samples (3,582 samples)	Continuous	Variant
	gnomAD_exomes_controls_AFR_nhomalt	Count of individuals with homozygous alternative allele in the controls subset of African/African American gnomAD exome samples (3,582 samples)	Continuous	Variant
	gnomAD_exomes_controls_AMR_AC	Alternative allele count in the controls subset of Latino gnomAD exome samples (8,556 samples)	Continuous	Variant
	gnomAD_exomes_controls_AMR_AN	Total allele count in the controls subset of Latino gnomAD exome samples (8,556 samples)	Continuous	Variant
	gnomAD_exomes_controls_AMR_AF	Alternative allele frequency in the controls subset of Latino gnomAD exome samples (8,556 samples)	Continuous	Variant
	gnomAD_exomes_controls_AMR_nhomalt	Count of individuals with homozygous alternative allele in the controls subset of Latino gnomAD exome samples (8,556 samples)	Continuous	Variant
	gnomAD_exomes_controls_ASJ_AC	Alternative allele count in the controls subset of Ashkenazi Jewish gnomAD exome samples (1,160 samples)	Continuous	Variant
	gnomAD_exomes_controls_ASJ_AN	Total allele count in the controls subset of Ashkenazi Jewish gnomAD exome samples (1,160 samples)	Continuous	Variant
	gnomAD_exomes_controls_ASJ_AF	Alternative allele frequency in the controls subset of Ashkenazi Jewish gnomAD exome samples (1,160 samples)	Continuous	Variant
	gnomAD_exomes_controls_ASJ_nhomalt	Count of individuals with homozygous alternative allele in the controls subset of Ashkenazi Jewish gnomAD exome samples (1,160 samples)	Continuous	Variant
	gnomAD_exomes_controls_EAS_AC	Alternative allele count in the controls subset of East Asian gnomAD exome samples (4,523 samples)	Continuous	Variant
	gnomAD_exomes_controls_EAS_AN	Total allele count in the controls subset of East Asian gnomAD exome samples (4,523 samples)	Continuous	Variant
	gnomAD_exomes_controls_EAS_AF	Alternative allele frequency in the controls subset of East Asian gnomAD exome samples (4,523 samples)	Continuous	Variant
	gnomAD_exomes_controls_EAS_nhomalt	Count of individuals with homozygous alternative allele in the controls subset of East Asian gnomAD exome samples (4,523 samples)	Continuous	Variant
	gnomAD_exomes_controls_FIN_AC	Alternative allele count in the controls subset of Finnish gnomAD exome samples (6,697 samples)	Continuous	Variant
	gnomAD_exomes_controls_FIN_AN	Total allele count in the controls subset of Finnish gnomAD exome samples (6,697 samples)	Continuous	Variant
	gnomAD_exomes_controls_FIN_AF	Alternative allele frequency in the controls subset of Finnish gnomAD exome samples (6,697 samples)	Continuous	Variant
	gnomAD_exomes_controls_FIN_nhomalt	Count of individuals with homozygous alternative allele in the controls subset of Finnish gnomAD exome samples (6,697 samples)	Continuous	Variant
	gnomAD_exomes_controls_NFE_AC	Alternative allele count in the controls subset of Non-Finnish European gnomAD exome samples (21,384 samples)	Continuous	Variant
	gnomAD_exomes_controls_NFE_AN	Total allele count in the controls subset of Non-Finnish European gnomAD exome samples (21,384 samples)	Continuous	Variant
	gnomAD_exomes_controls_NFE_AF	Alternative allele frequency in the controls subset of Non-Finnish European gnomAD exome samples (21,384 samples)	Continuous	Variant
	gnomAD_exomes_controls_NFE_nhomalt	Count of individuals with homozygous alternative allele in the controls subset of Non-Finnish European gnomAD exome samples (21,384 samples)	Continuous	Variant
	gnomAD_exomes_controls_SAS_AC	Alternative allele count in the controls subset of South Asian gnomAD exome samples (7,845 samples)	Continuous	Variant
	gnomAD_exomes_controls_SAS_AN	Total allele count in the controls subset of South Asian gnomAD exome samples (7,845 samples)	Continuous	Variant
	gnomAD_exomes_controls_SAS_AF	Alternative allele frequency in the controls subset of South Asian gnomAD exome samples (7,845 samples)	Continuous	Variant
	gnomAD_exomes_controls_SAS_nhomalt	Count of individuals with homozygous alternative allele in the controls subset of South Asian gnomAD exome samples (7,845 samples)	Continuous	Variant
	gnomAD_exomes_controls_POPMAX_AC	Allele count in the controls subset of population with the maximum AF	Continuous	Variant
	gnomAD_exomes_controls_POPMAX_AN	Total number of alleles in the controls subset of population with the maximum AF	Continuous	Variant
	gnomAD_exomes_controls_POPMAX_AF	Maximum allele frequency across populations (excluding samples of Ashkenazi, Finnish, and indeterminate ancestry) in the controls subset	Continuous	Variant
	gnomAD_exomes_controls_POPMAX_nhomalt	Count of homozygous individuals in the controls subset of population with the maximum allele frequency	Continuous	Variant
	gnomAD_genomes_AC	Alternative allele count in the whole gnomAD genome samples (71,702 samples)	Continuous	Variant
	gnomAD_genomes_AN	Total allele count in the whole gnomAD genome samples (71,702 samples)	Continuous	Variant
	gnomAD_genomes_AF	Alternative allele frequency in the whole gnomAD genome samples (71,702 samples)	Continuous	Variant
	gnomAD_genomes_nhomalt	Count of individuals with homozygous alternative allele in the whole gnomAD genome samples (71,702 samples)	Continuous	Variant
	gnomAD_genomes_AFR_AC	Alternative allele count in the African/African American gnomAD genome samples (21,042 samples)	Continuous	Variant
	gnomAD_genomes_AFR_AN	Total allele count in the African/African American gnomAD genome samples (21,042 samples)	Continuous	Variant
	gnomAD_genomes_AFR_AF	Alternative allele frequency in the African/African American gnomAD genome samples (21,042 samples)	Continuous	Variant
	gnomAD_genomes_AFR_nhomalt	Count of individuals with homozygous alternative allele in the African/African American gnomAD genome samples (21,042 samples)	Continuous	Variant
	gnomAD_genomes_AMR_AC	Alternative allele count in the Latino gnomAD genome samples (6,835 samples)	Continuous	Variant
	gnomAD_genomes_AMR_AN	Total allele count in the Latino gnomAD genome samples (6,835 samples)	Continuous	Variant
	gnomAD_genomes_AMR_AF	Alternative allele frequency in the Latino gnomAD genome samples (6,835 samples)	Continuous	Variant
	gnomAD_genomes_AMR_nhomalt	Count of individuals with homozygous alternative allele in the Latino gnomAD genome samples (6,835 samples)	Continuous	Variant
	gnomAD_genomes_ASJ_AC	Alternative allele count in the Ashkenazi Jewish gnomAD genome samples (1,662 samples)	Continuous	Variant
	gnomAD_genomes_ASJ_AN	Total allele count in the Ashkenazi Jewish gnomAD genome samples (1,662 samples)	Continuous	Variant
	gnomAD_genomes_ASJ_AF	Alternative allele frequency in the Ashkenazi Jewish gnomAD genome samples (1,662 samples)	Continuous	Variant
	gnomAD_genomes_ASJ_nhomalt	Count of individuals with homozygous alternative allele in the Ashkenazi Jewish gnomAD genome samples (1,662 samples)	Continuous	Variant
	gnomAD_genomes_EAS_AC	Alternative allele count in the East Asian gnomAD genome samples (1,567 samples)	Continuous	Variant
	gnomAD_genomes_EAS_AN	Total allele count in the East Asian gnomAD genome samples (1,567 samples)	Continuous	Variant
	gnomAD_genomes_EAS_AF	Alternative allele frequency in the East Asian gnomAD genome samples (1,567 samples)	Continuous	Variant
	gnomAD_genomes_EAS_nhomalt	Count of individuals with homozygous alternative allele in the East Asian gnomAD genome samples (1,567 samples)	Continuous	Variant
	gnomAD_genomes_FIN_AC	Alternative allele count in the Finnish gnomAD genome samples (5,244 samples)	Continuous	Variant
	gnomAD_genomes_FIN_AN	Total allele count in the Finnish gnomAD genome samples (5,244 samples)	Continuous	Variant
	gnomAD_genomes_FIN_AF	Alternative allele frequency in the Finnish gnomAD genome samples (5,244 samples)	Continuous	Variant
	gnomAD_genomes_FIN_nhomalt	Count of individuals with homozygous alternative allele in the Finnish gnomAD genome samples (5,244 samples)	Continuous	Variant
	gnomAD_genomes_NFE_AC	Alternative allele count in the Non-Finnish European gnomAD genome samples (32,399 samples)	Continuous	Variant
	gnomAD_genomes_NFE_AN	Total allele count in the Non-Finnish European gnomAD genome samples (32,399 samples)	Continuous	Variant
	gnomAD_genomes_NFE_AF	Alternative allele frequency in the Non-Finnish European gnomAD genome samples (32,399 samples)	Continuous	Variant
	gnomAD_genomes_NFE_nhomalt	Count of individuals with homozygous alternative allele in the Non-Finnish European gnomAD genome samples (32,399 samples)	Continuous	Variant
	gnomAD_genomes_AMI_AC	Alternative allele count in the Amish gnomAD genome samples (450 samples)	Continuous	Variant
	gnomAD_genomes_AMI_AN	Total allele count in the Amish gnomAD genome samples (450 samples)	Continuous	Variant
	gnomAD_genomes_AMI_AF	Alternative allele frequency in the Amish gnomAD genome samples (450 samples)	Continuous	Variant
	gnomAD_genomes_AMI_nhomalt	Count of individuals with homozygous alternative allele in the Amish gnomAD genome samples (450 samples)	Continuous	Variant
	gnomAD_genomes_SAS_AC	Alternative allele count in the South Asian gnomAD genome samples (1,526 samples)	Continuous	Variant
	gnomAD_genomes_SAS_AN	Total allele count in the South Asian gnomAD genome samples (1,526 samples)	Continuous	Variant
	gnomAD_genomes_SAS_AF	Alternative allele frequency in the South Asian gnomAD genome samples (1,526 samples)	Continuous	Variant
	gnomAD_genomes_SAS_nhomalt	Count of individuals with homozygous alternative allele in the South Asian gnomAD genome samples (1,526 samples)	Continuous	Variant
	gnomAD_genomes_POPMAX_AC	Allele count in the population with the maximum AF	Continuous	Variant
	gnomAD_genomes_POPMAX_AN	Total number of alleles in the population with the maximum AF	Continuous	Variant
	gnomAD_genomes_POPMAX_AF	Maximum allele frequency across populations (excluding samples of Ashkenazi, Finnish, and indeterminate ancestry)	Continuous	Variant
	gnomAD_genomes_POPMAX_nhomalt	Count of homozygous individuals in the population with the maximum allele frequency	Continuous	Variant
Amino acid property	Disordered Type	Intrinsically disordered area	Boolean	Variant	*
	Disordered Binding Type	Intrinsically disordered area binding site	Boolean	Variant	*
	ASA Score	Amino acid accessible solvent area	Continuous	Variant	*
	Interactome INSIDER	A structural interactome browser for genomic studies	Boolean	Variant	*
	Ref aa Factor 1	Reference amino acid polarity score	Continuous	Variant	*
	Ref aa Factor 2	Reference amino acid secondary structure score	Continuous	Variant	*
	Ref aa Factor 3	Reference amino acid molecular volume score	Continuous	Variant	*
	Ref aa Factor 4	Reference amino acid codon diversity score	Continuous	Variant	*
	Ref aa Factor 5	Reference amino acid electrostatic charge score	Continuous	Variant	*
	Alt aa Factor 1	Alternative amino acid polarity score	Continuous	Variant	*
	Alt aa Factor 2	Alternative amino acid secondary structure score	Continuous	Variant	*
	Alt aa Factor 3	Alternative amino acid molecular volume score	Continuous	Variant	*
	Alt aa Factor 4	Alternative amino acid codon diversity score	Continuous	Variant	*
	Alt aa Factor 5	Alternative amino acid electrostatic charge score	Continuous	Variant	*
	AA Index	Amino acid substitution matrix	Continuous	Variant	*
Tissue expression	Adipose_Subcutaneous	GTEx gene expression in this tissue were transformed to nonparametric specificity percentile score	Continuous	Gene	*
	Adipose_Visceral_Omentum	GTEx gene expression in this tissue were transformed to nonparametric specificity percentile score	Continuous	Gene	*
	Adrenal_Gland	GTEx gene expression in this tissue were transformed to nonparametric specificity percentile score	Continuous	Gene	*
	Artery_Aorta	GTEx gene expression in this tissue were transformed to nonparametric specificity percentile score	Continuous	Gene	*
	Artery_Coronary	GTEx gene expression in this tissue were transformed to nonparametric specificity percentile score	Continuous	Gene	*
	Artery_Tibial	GTEx gene expression in this tissue were transformed to nonparametric specificity percentile score	Continuous	Gene	*
	Bladder	GTEx gene expression in this tissue were transformed to nonparametric specificity percentile score	Continuous	Gene	*
	Brain_Basal_ganglia	GTEx gene expression in this tissue were transformed to nonparametric specificity percentile score	Continuous	Gene	*
	Brain_Cerebellum	GTEx gene expression in this tissue were transformed to nonparametric specificity percentile score	Continuous	Gene	*
	Brain_Other	GTEx gene expression in this tissue were transformed to nonparametric specificity percentile score	Continuous	Gene	*
	Breast	GTEx gene expression in this tissue were transformed to nonparametric specificity percentile score	Continuous	Gene	*
	Cells_EBV_transformed_lymphocytes	GTEx gene expression in this tissue were transformed to nonparametric specificity percentile score	Continuous	Gene	*
	Cells_Transformed_fibroblasts	GTEx gene expression in this tissue were transformed to nonparametric specificity percentile score	Continuous	Gene	*
	Cervix_Uteri	GTEx gene expression in this tissue were transformed to nonparametric specificity percentile score	Continuous	Gene	*
	Colon_Sigmoid	GTEx gene expression in this tissue were transformed to nonparametric specificity percentile score	Continuous	Gene	*
	Colon_Transverse	GTEx gene expression in this tissue were transformed to nonparametric specificity percentile score	Continuous	Gene	*
	Esophagus_Gastroesophageal_Junction	GTEx gene expression in this tissue were transformed to nonparametric specificity percentile score	Continuous	Gene	*
	Esophagus_Mucosa	GTEx gene expression in this tissue were transformed to nonparametric specificity percentile score	Continuous	Gene	*
	Esophagus_Muscularis	GTEx gene expression in this tissue were transformed to nonparametric specificity percentile score	Continuous	Gene	*
	Fallopian_Tube	GTEx gene expression in this tissue were transformed to nonparametric specificity percentile score	Continuous	Gene	*
	Heart_Atrial_Appendage	GTEx gene expression in this tissue were transformed to nonparametric specificity percentile score	Continuous	Gene	*
	Heart_Left_Ventricle	GTEx gene expression in this tissue were transformed to nonparametric specificity percentile score	Continuous	Gene	*
	Kidney	GTEx gene expression in this tissue were transformed to nonparametric specificity percentile score	Continuous	Gene	*
	Liver	GTEx gene expression in this tissue were transformed to nonparametric specificity percentile score	Continuous	Gene	*
	Lung	GTEx gene expression in this tissue were transformed to nonparametric specificity percentile score	Continuous	Gene	*
	Muscle	GTEx gene expression in this tissue were transformed to nonparametric specificity percentile score	Continuous	Gene	*
	Nerve	GTEx gene expression in this tissue were transformed to nonparametric specificity percentile score	Continuous	Gene	*
	Ovary	GTEx gene expression in this tissue were transformed to nonparametric specificity percentile score	Continuous	Gene	*
	Pancreas	GTEx gene expression in this tissue were transformed to nonparametric specificity percentile score	Continuous	Gene	*
	Pituitary	GTEx gene expression in this tissue were transformed to nonparametric specificity percentile score	Continuous	Gene	*
	Prostate	GTEx gene expression in this tissue were transformed to nonparametric specificity percentile score	Continuous	Gene	*
	Salivary_Gland	GTEx gene expression in this tissue were transformed to nonparametric specificity percentile score	Continuous	Gene	*
	Skin	GTEx gene expression in this tissue were transformed to nonparametric specificity percentile score	Continuous	Gene	*
	Small_Intestine	GTEx gene expression in this tissue were transformed to nonparametric specificity percentile score	Continuous	Gene	*
	Spleen	GTEx gene expression in this tissue were transformed to nonparametric specificity percentile score	Continuous	Gene	*
	Stomach	GTEx gene expression in this tissue were transformed to nonparametric specificity percentile score	Continuous	Gene	*
	Testis	GTEx gene expression in this tissue were transformed to nonparametric specificity percentile score	Continuous	Gene	*
	Thyroid	GTEx gene expression in this tissue were transformed to nonparametric specificity percentile score	Continuous	Gene	*
	Uterus	GTEx gene expression in this tissue were transformed to nonparametric specificity percentile score	Continuous	Gene	*
	Vagina	GTEx gene expression in this tissue were transformed to nonparametric specificity percentile score	Continuous	Gene	*
	Whole_Blood	GTEx gene expression in this tissue were transformed to nonparametric specificity percentile score	Continuous	Gene	*
