# Supplementary material for: MmisAT and MmisP: an efficient and accurate suite of variant analysis toolkit for primary mitochondrial diseases
Source: Hum Genomics. 2023 Nov 27;17:108. doi: 10.1186/s40246-023-00557-6 (PMC10683248; doi:10.1186/s40246-023-00557-6)
Supplement: Supplementary file 5 — Additional file 5. Table S2: The threshold for genome-wide tools. [file 40246_2023_557_MOESM5_ESM.xlsx]

## Sheet: Supplementary Table 3
Table S2: The threshold for genome-wide tools.
Method	Core model	Disease-causing	Benign
MutationAssessor	Combinatorial entropy formalism	> 1.9	≤ 1.9
MutationTaster	Naive Bayes classifier	> 0.5	≤ 0.5
PolyPhen2-HDIV	Naive Bayes classifier	≥ 0.453	< 0.453
PolyPhen2-HVAR	Naive Bayes classifier	≥ 0.447	< 0.447
DANN	Deep neural network	≥ 0.99	< 0.99
Eigen	Hierarchical model	≥ 0	< 0
fathmm-MKL	Multiple kernel learning	> 0.5	≤0.5
M-CAP	Gradient boosting trees	> 0.025	≤ 0.025
MetaLR	logistic regression	> 0.5	≤ 0.5
MetaSVM	support vector machine	> 0	≤ 0
PrimateAI	deep neural network	≥ 0.803	< 0.803
