# Supplementary material for: MmisAT and MmisP: an efficient and accurate suite of variant analysis toolkit for primary mitochondrial diseases
Source: Hum Genomics. 2023 Nov 27;17:108. doi: 10.1186/s40246-023-00557-6 (PMC10683248; doi:10.1186/s40246-023-00557-6)
Supplement: Supplementary file 6 — Additional file 6. Table S3: The performance of various tools in two simulated exomes.. [file 40246_2023_557_MOESM6_ESM.xlsx]

## Sheet: Supplementary Table 2
Table S3: The performance of various tools in two simulated exomes.
	Metric	MutationAssessor	Polyphen2_HDIV	Polyphen2_HVAR	DANN	Eigen	fathmm_MKL	MetaLR	MetaSVM	PrimateAI	REVEL	MmisP
Ranking of 'causative' disease-causing variant in Simulated_Exome29	mean	90.2593	68.6897	63.2759	47.1724	40.3103	43.7241	15.4138	91.3448	100.138	57.3103	39.6552
	median	76	49	43	26	21	33	12	12	76	15	18
	standard deviation	43.7049	40.6748	36.4044	56.5162	37.452	41.0617	8.60447	125.163	73.4325	75.8048	55.478
	Mann-Whitney p-value inferior to	1.38297e-05	0.00017753	0.000451298	0.218906	0.129255	0.170934	0.702893	0.207416	2.76219e-05	0.196491	N/A
Percentage of predicted disease-causing variants in Simulated_Exome29	mean	14.402%	17.336%	11.292%	17.382%	13.704%	26.376%	0.475%	0.558%	1.956%	3.644%	38.419%
	median	0.146259	0.171271	0.11215	0.176638	0.136364	0.271186	0.00498753	0.00514139	0.0201005	0.0359116	0.380577
	standard deviation	0.018704	0.015039	0.016643	0.017719	0.020469	0.019645	0.003771	0.003915	0.004363	0.00608	0.012435
	t-test p-value inferior to	1.57743e-51	8.92886e-52	2.54572e-56	3.02001e-49	5.86874e-44	4.91208e-31	3.68831e-49	1.47762e-49	2.10545e-50	1.35182e-55	N/A
	Metric	MutationAssessor	Polyphen2_HDIV	Polyphen2_HVAR	DANN	Eigen	fathmm_MKL	MetaLR	MetaSVM	PrimateAI	REVEL	MmisP
Ranking of 'causative' disease-causing variant in Simulated_Exome170	mean	86.8718	55.4096	52.2711	32.8882	24.2651	27.4235	12.1617	23.9341	70.6792	16.4731	12.4294
	median	74	47.5	43	17	19	19	10	10	55	12	3.5
	standard deviation	39.238	29.2422	30.4058	44.8723	21.9656	26.6558	5.87963	62.2775	53.8271	15.4295	21.3815
	Mann-Whitney p-value inferior to	0.000371481	0.0268896	0.0603504	0.611248	0.958177	0.752168	0.0271699	0.0489532	0.000854472	0.316228	N/A
Percentage of predicted disease-causing variants in Simulated_Exome170	mean	0.146684	0.174534	0.113049	0.172704	0.141497	0.260786	0.006442	0.007038	0.019288	0.036767	0.385672
	median	0.148029	0.174097	0.11263	0.17458	0.140774	0.260164	0.00566572	0.005814	0.0192308	0.0367374	0.384929
	standard deviation	0.016678	0.015753	0.015231	0.017074	0.01867	0.017924	0.003514	0.003733	0.003985	0.007074	0.013656
	t-test p-value inferior to	4.66062e-48	5.28154e-44	4.00282e-43	3.54927e-15	1.11978e-20	4.90607e-16	6.27316e-10	8.09516e-11	3.65173e-44	1.32198e-12	N/A
